# Supplementary material for: A halo of reduced dinoflagellate abundances in and around eelgrass beds
Source: PeerJ. 2020 Apr 7;8:e8869. doi: 10.7717/peerj.8869 (PMC7147434; doi:10.7717/peerj.8869)
Supplement: Supplemental Information 1 — Sample names are as follows, with each element separated by an underscore: sample location (CI = Case Inlet, NR = Nisqually Reach, PG = Port Gamble, SK = Skokomish, WB = Willapa Bay), transect direction (Ac = across, Al = along, Eg = Eelgrass, Ba = Bare), transect position (0 = approximate center of eelgrass bed, 1-15 = meters from contiguous bed edge, 50 = bare substrate at end of transect farthest from eelgrass), month, technical replicate, and sequencing run. [file peerj-08-8869-s001.csv]

	sample	nReads	Sequence
1	PG_Ac_15_Jul_B_r1	3	TCTTAGTGTTCTTGCTGAATTTCAACCCGGATCTGGACTTGGGATGACTCTTTGGCTACTTTCTATGACAGTCTTTATAGCTTCTTCACTTCTTGGAGGAATTAATTACATAGTTACTATTTTAAATCTTAGAACTAAAGGAATGACTATGACTAGACTTCCATTAACAATATGGGCATTCTTTATAACTGCAATTTTAGGAGTACTATCTTTTCCAGTATTACTTTCTGCAGCTGTCTTACTACTTATGGACAGAGGTTTTGGAACAAGTTTTTACATGAGTGATATTGTCACATCTTCTGGAGCTCTTGATGCTACCGGCGGTAGTCCAATTTTATATGAACATTTATTT
2	PG_Al_1_Jul_B_r1	7	TCTTAGTGTTCTTGCTGAATTTCAACCCGGATCTGGACTTGGGATGACTCTTTGGCTACTTTCTATGACAGTCTTTATAGCTTCTTCACTTCTTGGAGGAATTAATTACATAGTTACTATTTTAAATCTTAGAACTAAAGGAATGACTATGACTAGACTTCCATTAACAATATGGGCATTCTTTATAACTGCAATTTTAGGAGTACTATCTTTTCCAGTATTACTTTCTGCAGCTGTCTTACTACTTATGGACAGAGGTTTTGGAACAAGTTTTTACATGAGTGATATTGTCACATCTTCTGGAGCTCTTGATGCTACCGGCGGTAGTCCAATTTTATATGAACATTTATTT
3	PG_Al_15_Jul_B_r1	4	TCTTAGTGTTCTTGCTGAATTTCAACCCGGATCTGGACTTGGGATGACTCTTTGGCTACTTTCTATGACAGTCTTTATAGCTTCTTCACTTCTTGGAGGAATTAATTACATAGTTACTATTTTAAATCTTAGAACTAAAGGAATGACTATGACTAGACTTCCATTAACAATATGGGCATTCTTTATAACTGCAATTTTAGGAGTACTATCTTTTCCAGTATTACTTTCTGCAGCTGTCTTACTACTTATGGACAGAGGTTTTGGAACAAGTTTTTACATGAGTGATATTGTCACATCTTCTGGAGCTCTTGATGCTACCGGCGGTAGTCCAATTTTATATGAACATTTATTT
4	PG_Ba_50_Jul_C_r1	3	TCTTAGTGTTCTTGCTGAATTTCAACCCGGATCTGGACTTGGGATGACTCTTTGGCTACTTTCTATGACAGTCTTTATAGCTTCTTCACTTCTTGGAGGAATTAATTACATAGTTACTATTTTAAATCTTAGAACTAAAGGAATGACTATGACTAGACTTCCATTAACAATATGGGCATTCTTTATAACTGCAATTTTAGGAGTACTATCTTTTCCAGTATTACTTTCTGCAGCTGTCTTACTACTTATGGACAGAGGTTTTGGAACAAGTTTTTACATGAGTGATATTGTCACATCTTCTGGAGCTCTTGATGCTACCGGCGGTAGTCCAATTTTATATGAACATTTATTT
5	PG_Ba_50_Jul_C_r2	6	TCTTAGTGTTCTTGCTGAATTTCAACCCGGATCTGGACTTGGGATGACTCTTTGGCTACTTTCTATGACAGTCTTTATAGCTTCTTCACTTCTTGGAGGAATTAATTACATAGTTACTATTTTAAATCTTAGAACTAAAGGAATGACTATGACTAGACTTCCATTAACAATATGGGCATTCTTTATAACTGCAATTTTAGGAGTACTATCTTTTCCAGTATTACTTTCTGCAGCTGTCTTACTACTTATGGACAGAGGTTTTGGAACAAGTTTTTACATGAGTGATATTGTCACATCTTCTGGAGCTCTTGATGCTACCGGCGGTAGTCCAATTTTATATGAACATTTATTT
6	PG_Eg_0_May_A_r2	7	TCTTAGTGTTCTTGCTGAATTTCAACCCGGATCTGGACTTGGGATGACTCTTTGGCTACTTTCTATGACAGTCTTTATAGCTTCTTCACTTCTTGGAGGAATTAATTACATAGTTACTATTTTAAATCTTAGAACTAAAGGAATGACTATGACTAGACTTCCATTAACAATATGGGCATTCTTTATAACTGCAATTTTAGGAGTACTATCTTTTCCAGTATTACTTTCTGCAGCTGTCTTACTACTTATGGACAGAGGTTTTGGAACAAGTTTTTACATGAGTGATATTGTCACATCTTCTGGAGCTCTTGATGCTACCGGCGGTAGTCCAATTTTATATGAACATTTATTT
7	PG_Al_15_May_A_r3	4	TCTTAGTGTTCTTGCTGAATTTCAACCCGGATCTGGACTTGGGATGACTCTTTGGCTACTTTCTATGACAGTCTTTATAGCTTCTTCACTTCTTGGAGGAATTAATTACATAGTTACTATTTTAAATCTTAGAACTAAAGGAATGACTATGACTAGACTTCCATTAACAATATGGGCATTCTTTATAACTGCAATTTTAGGAGTACTATCTTTTCCAGTATTACTTTCTGCAGCTGTCTTACTACTTATGGACAGAGGTTTTGGAACAAGTTTTTACATGAGTGATATTGTCACATCTTCTGGAGCTCTTGATGCTACCGGCGGTAGTCCAATTTTATATGAACATTTATTT
8	PG_Al_6_May_B_r3	9	TCTTAGTGTTCTTGCTGAATTTCAACCCGGATCTGGACTTGGGATGACTCTTTGGCTACTTTCTATGACAGTCTTTATAGCTTCTTCACTTCTTGGAGGAATTAATTACATAGTTACTATTTTAAATCTTAGAACTAAAGGAATGACTATGACTAGACTTCCATTAACAATATGGGCATTCTTTATAACTGCAATTTTAGGAGTACTATCTTTTCCAGTATTACTTTCTGCAGCTGTCTTACTACTTATGGACAGAGGTTTTGGAACAAGTTTTTACATGAGTGATATTGTCACATCTTCTGGAGCTCTTGATGCTACCGGCGGTAGTCCAATTTTATATGAACATTTATTT
9	PG_Al_6_Jul_B_r1	3	TCTTAGTGTTCTTGCTGAATTTCAACCCGGATCTGGACTTGGGATGACTCTTTGGCTACTTTCTATGACAGTCTTTATAGCTTCTTCACTTCTTGGAGGAATTAATTACATAGTTACTATTTTAAATCTTAGAACTAAAGGAATGACTATGACTAGACTTCCATTAACAATATGGGCATTCTTTATAACTGCAATTTTAGGAGTACTATCTTTTCCAGTATTACTTTCTGCAGCTGTCTTACTACTTATGGACAGAGGTTTTGGAACAAGTTTTTACATGAGTGATATTGTCACATCTTCTGGAGCTCTTGATGCTACCGGCGGTAGTCCAATTTTATATGAACATTTATTT
10	PG_Al_10_May_B_r3	2	TCTTAGTGTTCTTGCTGAATTTCAACCCGGATCTGGACTTGGGATGACTCTTTGGCTACTTTCTATGACAGTCTTTATAGCTTCTTCACTTCTTGGAGGAATTAATTACATAGTTACTATTTTAAATCTTAGAACTAAAGGAATGACTATGACTAGACTTCCATTAACAATATGGGCATTCTTTATAACTGCAATTTTAGGAGTACTATCTTTTCCAGTATTACTTTCTGCAGCTGTCTTACTACTTATGGACAGAGGTTTTGGAACAAGTTTTTACATGAGTGATATTGTCACATCTTCTGGAGCTCTTGATGCTACCGGCGGTAGTCCAATTTTATATGAACATTTATTT
11	WB_Eg_0_Jul_B_r5	2	TCTTAGTGTTCTTGCTGAATTTCAACCCGGATCTGGACTTGGGATGACTCTTTGGCTACTTTCTATGACAGTCTTTATAGCTTCTTCACTTCTTGGAGGAATTAATTACATAGTTACTATTTTAAATCTTAGAACTAAAGGAATGACTATGACTAGACTTCCATTAACAATATGGGCATTCTTTATAACTGCAATTTTAGGAGTACTATCTTTTCCAGTATTACTTTCTGCAGCTGTCTTACTACTTATGGACAGAGGTTTTGGAACAAGTTTTTACATGAGTGATATTGTCACATCTTCTGGAGCTCTTGATGCTACCGGCGGTAGTCCAATTTTATATGAACATTTATTT
12	PG_Ac_1_Jul_C_r1	2	TCTTAGTGTTCTTGCTGAATTTCAACCCGGATCTGGACTTGGGATGACTCTTTGGCTACTTTCTATGACAGTCTTTATAGCTTCTTCACTTCTTGGAGGAATTAATTACATAGTTACTATTTTAAATCTTAGAACTAAAGGAATGACTATGACTAGACTTCCATTAACAATATGGGCATTCTTTATAACTGCAATTTTAGGAGTACTATCTTTTCCAGTATTACTTTCTGCAGCTGTCTTACTACTTATGGACAGAGGTTTTGGAACAAGTTTTTACATGAGTGATATTGTCACATCTTCTGGAGCTCTTGATGCTACCGGCGGTAGTCCAATTTTATATGAACATTTATTT
13	PG_Eg_0_Jul_A_r1	5	TCTTAGTGTTCTTGCTGAATTTCAACCCGGATCTGGACTTGGGATGACTCTTTGGCTACTTTCTATGACAGTCTTTATAGCTTCTTCACTTCTTGGAGGAATTAATTACATAGTTACTATTTTAAATCTTAGAACTAAAGGAATGACTATGACTAGACTTCCATTAACAATATGGGCATTCTTTATAACTGCAATTTTAGGAGTACTATCTTTTCCAGTATTACTTTCTGCAGCTGTCTTACTACTTATGGACAGAGGTTTTGGAACAAGTTTTTACATGAGTGATATTGTCACATCTTCTGGAGCTCTTGATGCTACCGGCGGTAGTCCAATTTTATATGAACATTTATTT
14	SK_Eg_0_Jul_B_r2	7	TCTTAGTGTTCTTGCTGAATTTCAACCCGGATCTGGACTTGGGATGACTCTTTGGCTACTTTCTATGACAGTCTTTATAGCTTCTTCACTTCTTGGAGGAATTAATTACATAGTTACTATTTTAAATCTTAGAACTAAAGGAATGACTATGACTAGACTTCCATTAACAATATGGGCATTCTTTATAACTGCAATTTTAGGAGTACTATCTTTTCCAGTATTACTTTCTGCAGCTGTCTTACTACTTATGGACAGAGGTTTTGGAACAAGTTTTTACATGAGTGATATTGTCACATCTTCTGGAGCTCTTGATGCTACCGGCGGTAGTCCAATTTTATATGAACATTTATTT
15	PG_Ac_3_Jul_C_r1	5	TCTTAGTGTTCTTGCTGAATTTCAACCCGGATCTGGACTTGGGATGACTCTTTGGCTACTTTCTATGACAGTCTTTATAGCTTCTTCACTTCTTGGAGGAATTAATTACATAGTTACTATTTTAAATCTTAGAACTAAAGGAATGACTATGACTAGACTTCCATTAACAATATGGGCATTCTTTATAACTGCAATTTTAGGAGTACTATCTTTTCCAGTATTACTTTCTGCAGCTGTCTTACTACTTATGGACAGAGGTTTTGGAACAAGTTTTTACATGAGTGATATTGTCACATCTTCTGGAGCTCTTGATGCTACCGGCGGTAGTCCAATTTTATATGAACATTTATTT
16	SK_Eg_0_May_B_r2	9	TCTTAGTGTTCTTGCTGAATTTCAACCCGGATCTGGACTTGGGATGACTCTTTGGCTACTTTCTATGACAGTCTTTATAGCTTCTTCACTTCTTGGAGGAATTAATTACATAGTTACTATTTTAAATCTTAGAACTAAAGGAATGACTATGACTAGACTTCCATTAACAATATGGGCATTCTTTATAACTGCAATTTTAGGAGTACTATCTTTTCCAGTATTACTTTCTGCAGCTGTCTTACTACTTATGGACAGAGGTTTTGGAACAAGTTTTTACATGAGTGATATTGTCACATCTTCTGGAGCTCTTGATGCTACCGGCGGTAGTCCAATTTTATATGAACATTTATTT
17	PG_Al_15_May_B_r3	4	TCTTAGTGTTCTTGCTGAATTTCAACCCGGATCTGGACTTGGGATGACTCTTTGGCTACTTTCTATGACAGTCTTTATAGCTTCTTCACTTCTTGGAGGAATTAATTACATAGTTACTATTTTAAATCTTAGAACTAAAGGAATGACTATGACTAGACTTCCATTAACAATATGGGCATTCTTTATAACTGCAATTTTAGGAGTACTATCTTTTCCAGTATTACTTTCTGCAGCTGTCTTACTACTTATGGACAGAGGTTTTGGAACAAGTTTTTACATGAGTGATATTGTCACATCTTCTGGAGCTCTTGATGCTACCGGCGGTAGTCCAATTTTATATGAACATTTATTT
18	PG_Al_1_May_B_r3	4	TCTTAGTGTTCTTGCTGAATTTCAACCCGGATCTGGACTTGGGATGACTCTTTGGCTACTTTCTATGACAGTCTTTATAGCTTCTTCACTTCTTGGAGGAATTAATTACATAGTTACTATTTTAAATCTTAGAACTAAAGGAATGACTATGACTAGACTTCCATTAACAATATGGGCATTCTTTATAACTGCAATTTTAGGAGTACTATCTTTTCCAGTATTACTTTCTGCAGCTGTCTTACTACTTATGGACAGAGGTTTTGGAACAAGTTTTTACATGAGTGATATTGTCACATCTTCTGGAGCTCTTGATGCTACCGGCGGTAGTCCAATTTTATATGAACATTTATTT
19	PG_Ac_6_Jul_B_r1	2	TCTTAGTGTTCTTGCTGAATTTCAACCCGGATCTGGACTTGGGATGACTCTTTGGCTACTTTCTATGACAGTCTTTATAGCTTCTTCACTTCTTGGAGGAATTAATTACATAGTTACTATTTTAAATCTTAGAACTAAAGGAATGACTATGACTAGACTTCCATTAACAATATGGGCATTCTTTATAACTGCAATTTTAGGAGTACTATCTTTTCCAGTATTACTTTCTGCAGCTGTCTTACTACTTATGGACAGAGGTTTTGGAACAAGTTTTTACATGAGTGATATTGTCACATCTTCTGGAGCTCTTGATGCTACCGGCGGTAGTCCAATTTTATATGAACATTTATTT
20	PG_Ac_6_Jul_C_r1	3	TCTTAGTGTTCTTGCTGAATTTCAACCCGGATCTGGACTTGGGATGACTCTTTGGCTACTTTCTATGACAGTCTTTATAGCTTCTTCACTTCTTGGAGGAATTAATTACATAGTTACTATTTTAAATCTTAGAACTAAAGGAATGACTATGACTAGACTTCCATTAACAATATGGGCATTCTTTATAACTGCAATTTTAGGAGTACTATCTTTTCCAGTATTACTTTCTGCAGCTGTCTTACTACTTATGGACAGAGGTTTTGGAACAAGTTTTTACATGAGTGATATTGTCACATCTTCTGGAGCTCTTGATGCTACCGGCGGTAGTCCAATTTTATATGAACATTTATTT
21	SK_Ba_50_May_B_r2	3	TCTTAGTGTTCTTGCTGAATTTCAACCCGGATCTGGACTTGGGATGACTCTTTGGCTACTTTCTATGACAGTCTTTATAGCTTCTTCACTTCTTGGAGGAATTAATTACATAGTTACTATTTTAAATCTTAGAACTAAAGGAATGACTATGACTAGACTTCCATTAACAATATGGGCATTCTTTATAACTGCAATTTTAGGAGTACTATCTTTTCCAGTATTACTTTCTGCAGCTGTCTTACTACTTATGGACAGAGGTTTTGGAACAAGTTTTTACATGAGTGATATTGTCACATCTTCTGGAGCTCTTGATGCTACCGGCGGTAGTCCAATTTTATATGAACATTTATTT
22	PG_Al_3_May_B_r3	4	TCTTAGTGTTCTTGCTGAATTTCAACCCGGATCTGGACTTGGGATGACTCTTTGGCTACTTTCTATGACAGTCTTTATAGCTTCTTCACTTCTTGGAGGAATTAATTACATAGTTACTATTTTAAATCTTAGAACTAAAGGAATGACTATGACTAGACTTCCATTAACAATATGGGCATTCTTTATAACTGCAATTTTAGGAGTACTATCTTTTCCAGTATTACTTTCTGCAGCTGTCTTACTACTTATGGACAGAGGTTTTGGAACAAGTTTTTACATGAGTGATATTGTCACATCTTCTGGAGCTCTTGATGCTACCGGCGGTAGTCCAATTTTATATGAACATTTATTT
23	PG_Al_15_May_C_r3	3	TCTTAGTGTTCTTGCTGAATTTCAACCCGGATCTGGACTTGGGATGACTCTTTGGCTACTTTCTATGACAGTCTTTATAGCTTCTTCACTTCTTGGAGGAATTAATTACATAGTTACTATTTTAAATCTTAGAACTAAAGGAATGACTATGACTAGACTTCCATTAACAATATGGGCATTCTTTATAACTGCAATTTTAGGAGTACTATCTTTTCCAGTATTACTTTCTGCAGCTGTCTTACTACTTATGGACAGAGGTTTTGGAACAAGTTTTTACATGAGTGATATTGTCACATCTTCTGGAGCTCTTGATGCTACCGGCGGTAGTCCAATTTTATATGAACATTTATTT
24	PG_Al_6_Jul_C_r1	4	TCTTAGTGTTCTTGCTGAATTTCAACCCGGATCTGGACTTGGGATGACTCTTTGGCTACTTTCTATGACAGTCTTTATAGCTTCTTCACTTCTTGGAGGAATTAATTACATAGTTACTATTTTAAATCTTAGAACTAAAGGAATGACTATGACTAGACTTCCATTAACAATATGGGCATTCTTTATAACTGCAATTTTAGGAGTACTATCTTTTCCAGTATTACTTTCTGCAGCTGTCTTACTACTTATGGACAGAGGTTTTGGAACAAGTTTTTACATGAGTGATATTGTCACATCTTCTGGAGCTCTTGATGCTACCGGCGGTAGTCCAATTTTATATGAACATTTATTT
25	PG_Eg_0_Jul_B_r1	8	TCTTAGTGTTCTTGCTGAATTTCAACCCGGATCTGGACTTGGGATGACTCTTTGGCTACTTTCTATGACAGTCTTTATAGCTTCTTCACTTCTTGGAGGAATTAATTACATAGTTACTATTTTAAATCTTAGAACTAAAGGAATGACTATGACTAGACTTCCATTAACAATATGGGCATTCTTTATAACTGCAATTTTAGGAGTACTATCTTTTCCAGTATTACTTTCTGCAGCTGTCTTACTACTTATGGACAGAGGTTTTGGAACAAGTTTTTACATGAGTGATATTGTCACATCTTCTGGAGCTCTTGATGCTACCGGCGGTAGTCCAATTTTATATGAACATTTATTT
26	PG_Ac_10_Jul_B_r1	9	TCTTAGTGTTCTTGCTGAATTTCAACCCGGATCTGGACTTGGGATGACTCTTTGGCTACTTTCTATGACAGTCTTTATAGCTTCTTCACTTCTTGGAGGAATTAATTACATAGTTACTATTTTAAATCTTAGAACTAAAGGAATGACTATGACTAGACTTCCATTAACAATATGGGCATTCTTTATAACTGCAATTTTAGGAGTACTATCTTTTCCAGTATTACTTTCTGCAGCTGTCTTACTACTTATGGACAGAGGTTTTGGAACAAGTTTTTACATGAGTGATATTGTCACATCTTCTGGAGCTCTTGATGCTACCGGCGGTAGTCCAATTTTATATGAACATTTATTT
27	PG_Al_1_Jul_C_r1	4	TCTTAGTGTTCTTGCTGAATTTCAACCCGGATCTGGACTTGGGATGACTCTTTGGCTACTTTCTATGACAGTCTTTATAGCTTCTTCACTTCTTGGAGGAATTAATTACATAGTTACTATTTTAAATCTTAGAACTAAAGGAATGACTATGACTAGACTTCCATTAACAATATGGGCATTCTTTATAACTGCAATTTTAGGAGTACTATCTTTTCCAGTATTACTTTCTGCAGCTGTCTTACTACTTATGGACAGAGGTTTTGGAACAAGTTTTTACATGAGTGATATTGTCACATCTTCTGGAGCTCTTGATGCTACCGGCGGTAGTCCAATTTTATATGAACATTTATTT
28	PG_Al_6_May_C_r3	21	TCTTAGTGTTCTTGCTGAATTTCAACCCGGATCTGGACTTGGGATGACTCTTTGGCTACTTTCTATGACAGTCTTTATAGCTTCTTCACTTCTTGGAGGAATTAATTACATAGTTACTATTTTAAATCTTAGAACTAAAGGAATGACTATGACTAGACTTCCATTAACAATATGGGCATTCTTTATAACTGCAATTTTAGGAGTACTATCTTTTCCAGTATTACTTTCTGCAGCTGTCTTACTACTTATGGACAGAGGTTTTGGAACAAGTTTTTACATGAGTGATATTGTCACATCTTCTGGAGCTCTTGATGCTACCGGCGGTAGTCCAATTTTATATGAACATTTATTT
29	PG_Al_6_Jul_A_r1	3	TCTTAGTGTTCTTGCTGAATTTCAACCCGGATCTGGACTTGGGATGACTCTTTGGCTACTTTCTATGACAGTCTTTATAGCTTCTTCACTTCTTGGAGGAATTAATTACATAGTTACTATTTTAAATCTTAGAACTAAAGGAATGACTATGACTAGACTTCCATTAACAATATGGGCATTCTTTATAACTGCAATTTTAGGAGTACTATCTTTTCCAGTATTACTTTCTGCAGCTGTCTTACTACTTATGGACAGAGGTTTTGGAACAAGTTTTTACATGAGTGATATTGTCACATCTTCTGGAGCTCTTGATGCTACCGGCGGTAGTCCAATTTTATATGAACATTTATTT
30	PG_Eg_0_May_B_r2	10	TCTTAGTGTTCTTGCTGAATTTCAACCCGGATCTGGACTTGGGATGACTCTTTGGCTACTTTCTATGACAGTCTTTATAGCTTCTTCACTTCTTGGAGGAATTAATTACATAGTTACTATTTTAAATCTTAGAACTAAAGGAATGACTATGACTAGACTTCCATTAACAATATGGGCATTCTTTATAACTGCAATTTTAGGAGTACTATCTTTTCCAGTATTACTTTCTGCAGCTGTCTTACTACTTATGGACAGAGGTTTTGGAACAAGTTTTTACATGAGTGATATTGTCACATCTTCTGGAGCTCTTGATGCTACCGGCGGTAGTCCAATTTTATATGAACATTTATTT
31	SK_Al_10_Jul_B_r5	2	TCTTAGTGTTCTTGCTGAATTTCAACCCGGATCTGGACTTGGGATGACTCTTTGGCTACTTTCTATGACAGTCTTTATAGCTTCTTCACTTCTTGGAGGAATTAATTACATAGTTACTATTTTAAATCTTAGAACTAAAGGAATGACTATGACTAGACTTCCATTAACAATATGGGCATTCTTTATAACTGCAATTTTAGGAGTACTATCTTTTCCAGTATTACTTTCTGCAGCTGTCTTACTACTTATGGACAGAGGTTTTGGAACAAGTTTTTACATGAGTGATATTGTCACATCTTCTGGAGCTCTTGATGCTACCGGCGGTAGTCCAATTTTATATGAACATTTATTT
32	PG_Al_3_Jul_C_r1	6	TCTTAGTGTTCTTGCTGAATTTCAACCCGGATCTGGACTTGGGATGACTCTTTGGCTACTTTCTATGACAGTCTTTATAGCTTCTTCACTTCTTGGAGGAATTAATTACATAGTTACTATTTTAAATCTTAGAACTAAAGGAATGACTATGACTAGACTTCCATTAACAATATGGGCATTCTTTATAACTGCAATTTTAGGAGTACTATCTTTTCCAGTATTACTTTCTGCAGCTGTCTTACTACTTATGGACAGAGGTTTTGGAACAAGTTTTTACATGAGTGATATTGTCACATCTTCTGGAGCTCTTGATGCTACCGGCGGTAGTCCAATTTTATATGAACATTTATTT
33	PG_Al_1_May_A_r3	7	ATTATCTGGAATTCAAGCTCACTCAGGACCTTCTGTTGATTTAGCTATTTTTAGTTTACACTTAGCTGGAGCGTCTTCTATTTTAGGTGCTATTAACTTTATTACTACTATTATGAACATGCGTGCTCCTGGATTAAGTATGCATAAAGTACCATTATTCGTATGGTCTGTATTAATTACTGCTATATTATTATTATTATCTTTACCTGTATTAGCTGGAGCAATTACTATGCTTTTAACTGATCGAAATTTAAACACTACTTTCTTTGATCCTGCTGGAGGAGGAGACCCTGTATTATACCAACATTTATTC
34	PG_Al_1_May_B_r3	15	ATTATCTGGAATTCAAGCTCACTCAGGACCTTCTGTTGATTTAGCTATTTTTAGTTTACACTTAGCTGGAGCGTCTTCTATTTTAGGTGCTATTAACTTTATTACTACTATTATGAACATGCGTGCTCCTGGATTAAGTATGCATAAAGTACCATTATTCGTATGGTCTGTATTAATTACTGCTATATTATTATTATTATCTTTACCTGTATTAGCTGGAGCAATTACTATGCTTTTAACTGATCGAAATTTAAACACTACTTTCTTTGATCCTGCTGGAGGAGGAGACCCTGTATTATACCAACATTTATTC
35	PG_Al_1_May_C_r3	4	ATTATCTGGAATTCAAGCTCACTCAGGACCTTCTGTTGATTTAGCTATTTTTAGTTTACACTTAGCTGGAGCGTCTTCTATTTTAGGTGCTATTAACTTTATTACTACTATTATGAACATGCGTGCTCCTGGATTAAGTATGCATAAAGTACCATTATTCGTATGGTCTGTATTAATTACTGCTATATTATTATTATTATCTTTACCTGTATTAGCTGGAGCAATTACTATGCTTTTAACTGATCGAAATTTAAACACTACTTTCTTTGATCCTGCTGGAGGAGGAGACCCTGTATTATACCAACATTTATTC
36	PG_Al_10_Jul_A_r1	41	CTTATCAAGAAATATCGCCCATGCTGGCGCGTCTGTAGATTTTGCAATTTTTTCTCTCCATTTAGCAGGAGTAAGCTCGATCTTAGGCGCCGTGAATTTTATTAGAACCTTAGGAAATCTGCGAGTATTTGGAATAATTCTAGATCGTATGCCCCTGTTCGCATGGGCAGTTCTAATTACGGCTGTACTATTACTCCTCTCCTTGCCAGTTTTGGCAGGGGCTATCACAATACTTCTCACTGACCGTAACTTAAATACCACATTTTACGATGTGGGGGGAGGTGGAGATCCTATCCTATACCAACATTTATTT
37	PG_Eg_0_Jul_A_r1	124	CTTATCAAGAAATATCGCCCATGCTGGCGCGTCTGTAGATTTTGCAATTTTTTCTCTCCATTTAGCAGGAGTAAGCTCGATCTTAGGCGCCGTGAATTTTATTAGAACCTTAGGAAATCTGCGAGTATTTGGAATAATTCTAGATCGTATGCCCCTGTTCGCATGGGCAGTTCTAATTACGGCTGTACTATTACTCCTCTCCTTGCCAGTTTTGGCAGGGGCTATCACAATACTTCTCACTGACCGTAACTTAAATACCACATTTTACGATGTGGGGGGAGGTGGAGATCCTATCCTATACCAACATTTATTT
38	PG_Al_10_Jul_C_r1	175	CTTATCAAGAAATATCGCCCATGCTGGCGCGTCTGTAGATTTTGCAATTTTTTCTCTCCATTTAGCAGGAGTAAGCTCGATCTTAGGCGCCGTGAATTTTATTAGAACCTTAGGAAATCTGCGAGTATTTGGAATAATTCTAGATCGTATGCCCCTGTTCGCATGGGCAGTTCTAATTACGGCTGTACTATTACTCCTCTCCTTGCCAGTTTTGGCAGGGGCTATCACAATACTTCTCACTGACCGTAACTTAAATACCACATTTTACGATGTGGGGGGAGGTGGAGATCCTATCCTATACCAACATTTATTT
39	PG_Ac_6_Jul_C_r1	1112	ATTAAGCGGAAACATTGCTCATTCTGGAGGAGCTGTAGATCTTAGTATTTTTAGTTTACATATAGCTGGTGTTTCTTCTATAGCAGGAGCTTTAAATTTCATAACTACTTTATTTAATATGAAGTCTGAGGGATTAATTTTTAGTAGATTAGGGTTATATCCTTGATCAGTATTAATTACTGCATTTTTATTATTATTATCTTTACCTGTCTTAGCTGGAGGTATTACAATGCTATTAACAGATAGAAATTTTGATACTAATTTTTTTGAAAGTGAAGGTGGTGGAGATCCTATTTTATTTCAACATCTTTTT
40	CI_Ac_3_Jul_C_r1	10373	ATTAAGCGGAAACATTGCTCATTCTGGAGGAGCTGTAGATCTTAGTATTTTTAGTTTACATATAGCTGGTGTTTCTTCTATAGCAGGAGCTTTAAATTTCATAACTACTTTATTTAATATGAAGTCTGAGGGATTAATTTTTAGTAGATTAGGGTTATATCCTTGATCAGTATTAATTACTGCATTTTTATTATTATTATCTTTACCTGTCTTAGCTGGAGGTATTACAATGCTATTAACAGATAGAAATTTTGATACTAATTTTTTTGAAAGTGAAGGTGGTGGAGATCCTATTTTATTTCAACATCTTTTT
41	PG_Al_15_Aug_B_r3	45	ATTAAGCGGAAACATTGCTCATTCTGGAGGAGCTGTAGATCTTAGTATTTTTAGTTTACATATAGCTGGTGTTTCTTCTATAGCAGGAGCTTTAAATTTCATAACTACTTTATTTAATATGAAGTCTGAGGGATTAATTTTTAGTAGATTAGGGTTATATCCTTGATCAGTATTAATTACTGCATTTTTATTATTATTATCTTTACCTGTCTTAGCTGGAGGTATTACAATGCTATTAACAGATAGAAATTTTGATACTAATTTTTTTGAAAGTGAAGGTGGTGGAGATCCTATTTTATTTCAACATCTTTTT
42	PG_Al_10_Jul_B_r1	415	ATTAAGCGGAAACATTGCTCATTCTGGAGGAGCTGTAGATCTTAGTATTTTTAGTTTACATATAGCTGGTGTTTCTTCTATAGCAGGAGCTTTAAATTTCATAACTACTTTATTTAATATGAAGTCTGAGGGATTAATTTTTAGTAGATTAGGGTTATATCCTTGATCAGTATTAATTACTGCATTTTTATTATTATTATCTTTACCTGTCTTAGCTGGAGGTATTACAATGCTATTAACAGATAGAAATTTTGATACTAATTTTTTTGAAAGTGAAGGTGGTGGAGATCCTATTTTATTTCAACATCTTTTT
43	CI_Al_3_Jul_B_r1	13116	ATTAAGCGGAAACATTGCTCATTCTGGAGGAGCTGTAGATCTTAGTATTTTTAGTTTACATATAGCTGGTGTTTCTTCTATAGCAGGAGCTTTAAATTTCATAACTACTTTATTTAATATGAAGTCTGAGGGATTAATTTTTAGTAGATTAGGGTTATATCCTTGATCAGTATTAATTACTGCATTTTTATTATTATTATCTTTACCTGTCTTAGCTGGAGGTATTACAATGCTATTAACAGATAGAAATTTTGATACTAATTTTTTTGAAAGTGAAGGTGGTGGAGATCCTATTTTATTTCAACATCTTTTT
44	PG_Al_10_Jul_C_r1	413	ATTAAGCGGAAACATTGCTCATTCTGGAGGAGCTGTAGATCTTAGTATTTTTAGTTTACATATAGCTGGTGTTTCTTCTATAGCAGGAGCTTTAAATTTCATAACTACTTTATTTAATATGAAGTCTGAGGGATTAATTTTTAGTAGATTAGGGTTATATCCTTGATCAGTATTAATTACTGCATTTTTATTATTATTATCTTTACCTGTCTTAGCTGGAGGTATTACAATGCTATTAACAGATAGAAATTTTGATACTAATTTTTTTGAAAGTGAAGGTGGTGGAGATCCTATTTTATTTCAACATCTTTTT
45	CI_Ac_10_Jul_A_r1	15022	ATTAAGCGGAAACATTGCTCATTCTGGAGGAGCTGTAGATCTTAGTATTTTTAGTTTACATATAGCTGGTGTTTCTTCTATAGCAGGAGCTTTAAATTTCATAACTACTTTATTTAATATGAAGTCTGAGGGATTAATTTTTAGTAGATTAGGGTTATATCCTTGATCAGTATTAATTACTGCATTTTTATTATTATTATCTTTACCTGTCTTAGCTGGAGGTATTACAATGCTATTAACAGATAGAAATTTTGATACTAATTTTTTTGAAAGTGAAGGTGGTGGAGATCCTATTTTATTTCAACATCTTTTT
46	PG_Al_15_May_B_r3	393	ATTAAGCGGAAACATTGCTCATTCTGGAGGAGCTGTAGATCTTAGTATTTTTAGTTTACATATAGCTGGTGTTTCTTCTATAGCAGGAGCTTTAAATTTCATAACTACTTTATTTAATATGAAGTCTGAGGGATTAATTTTTAGTAGATTAGGGTTATATCCTTGATCAGTATTAATTACTGCATTTTTATTATTATTATCTTTACCTGTCTTAGCTGGAGGTATTACAATGCTATTAACAGATAGAAATTTTGATACTAATTTTTTTGAAAGTGAAGGTGGTGGAGATCCTATTTTATTTCAACATCTTTTT
47	CI_Al_6_May_C_r3	9	ATTAAGCGGAAACATTGCTCATTCTGGAGGAGCTGTAGATCTTAGTATTTTTAGTTTACATATAGCTGGTGTTTCTTCTATAGCAGGAGCTTTAAATTTCATAACTACTTTATTTAATATGAAGTCTGAGGGATTAATTTTTAGTAGATTAGGGTTATATCCTTGATCAGTATTAATTACTGCATTTTTATTATTATTATCTTTACCTGTCTTAGCTGGAGGTATTACAATGCTATTAACAGATAGAAATTTTGATACTAATTTTTTTGAAAGTGAAGGTGGTGGAGATCCTATTTTATTTCAACATCTTTTT
48	CI_Ac_6_Jul_B_r1	7327	ATTAAGCGGAAACATTGCTCATTCTGGAGGAGCTGTAGATCTTAGTATTTTTAGTTTACATATAGCTGGTGTTTCTTCTATAGCAGGAGCTTTAAATTTCATAACTACTTTATTTAATATGAAGTCTGAGGGATTAATTTTTAGTAGATTAGGGTTATATCCTTGATCAGTATTAATTACTGCATTTTTATTATTATTATCTTTACCTGTCTTAGCTGGAGGTATTACAATGCTATTAACAGATAGAAATTTTGATACTAATTTTTTTGAAAGTGAAGGTGGTGGAGATCCTATTTTATTTCAACATCTTTTT
49	PG_Al_10_May_A_r3	666	ATTAAGCGGAAACATTGCTCATTCTGGAGGAGCTGTAGATCTTAGTATTTTTAGTTTACATATAGCTGGTGTTTCTTCTATAGCAGGAGCTTTAAATTTCATAACTACTTTATTTAATATGAAGTCTGAGGGATTAATTTTTAGTAGATTAGGGTTATATCCTTGATCAGTATTAATTACTGCATTTTTATTATTATTATCTTTACCTGTCTTAGCTGGAGGTATTACAATGCTATTAACAGATAGAAATTTTGATACTAATTTTTTTGAAAGTGAAGGTGGTGGAGATCCTATTTTATTTCAACATCTTTTT
50	PG_Al_10_May_C_r3	196	ATTAAGCGGAAACATTGCTCATTCTGGAGGAGCTGTAGATCTTAGTATTTTTAGTTTACATATAGCTGGTGTTTCTTCTATAGCAGGAGCTTTAAATTTCATAACTACTTTATTTAATATGAAGTCTGAGGGATTAATTTTTAGTAGATTAGGGTTATATCCTTGATCAGTATTAATTACTGCATTTTTATTATTATTATCTTTACCTGTCTTAGCTGGAGGTATTACAATGCTATTAACAGATAGAAATTTTGATACTAATTTTTTTGAAAGTGAAGGTGGTGGAGATCCTATTTTATTTCAACATCTTTTT
51	CI_Al_6_Jul_A_r1	7222	ATTAAGCGGAAACATTGCTCATTCTGGAGGAGCTGTAGATCTTAGTATTTTTAGTTTACATATAGCTGGTGTTTCTTCTATAGCAGGAGCTTTAAATTTCATAACTACTTTATTTAATATGAAGTCTGAGGGATTAATTTTTAGTAGATTAGGGTTATATCCTTGATCAGTATTAATTACTGCATTTTTATTATTATTATCTTTACCTGTCTTAGCTGGAGGTATTACAATGCTATTAACAGATAGAAATTTTGATACTAATTTTTTTGAAAGTGAAGGTGGTGGAGATCCTATTTTATTTCAACATCTTTTT
52	CI_Al_1_Jul_C_r1	8915	ATTAAGCGGAAACATTGCTCATTCTGGAGGAGCTGTAGATCTTAGTATTTTTAGTTTACATATAGCTGGTGTTTCTTCTATAGCAGGAGCTTTAAATTTCATAACTACTTTATTTAATATGAAGTCTGAGGGATTAATTTTTAGTAGATTAGGGTTATATCCTTGATCAGTATTAATTACTGCATTTTTATTATTATTATCTTTACCTGTCTTAGCTGGAGGTATTACAATGCTATTAACAGATAGAAATTTTGATACTAATTTTTTTGAAAGTGAAGGTGGTGGAGATCCTATTTTATTTCAACATCTTTTT
53	PG_Al_3_May_C_r3	14	ATTAAGCGGAAACATTGCTCATTCTGGAGGAGCTGTAGATCTTAGTATTTTTAGTTTACATATAGCTGGTGTTTCTTCTATAGCAGGAGCTTTAAATTTCATAACTACTTTATTTAATATGAAGTCTGAGGGATTAATTTTTAGTAGATTAGGGTTATATCCTTGATCAGTATTAATTACTGCATTTTTATTATTATTATCTTTACCTGTCTTAGCTGGAGGTATTACAATGCTATTAACAGATAGAAATTTTGATACTAATTTTTTTGAAAGTGAAGGTGGTGGAGATCCTATTTTATTTCAACATCTTTTT
54	PG_Eg_0_Aug_A_r2	32	ATTAAGCGGAAACATTGCTCATTCTGGAGGAGCTGTAGATCTTAGTATTTTTAGTTTACATATAGCTGGTGTTTCTTCTATAGCAGGAGCTTTAAATTTCATAACTACTTTATTTAATATGAAGTCTGAGGGATTAATTTTTAGTAGATTAGGGTTATATCCTTGATCAGTATTAATTACTGCATTTTTATTATTATTATCTTTACCTGTCTTAGCTGGAGGTATTACAATGCTATTAACAGATAGAAATTTTGATACTAATTTTTTTGAAAGTGAAGGTGGTGGAGATCCTATTTTATTTCAACATCTTTTT
55	PG_Ac_1_Jul_A_r1	849	ATTAAGCGGAAACATTGCTCATTCTGGAGGAGCTGTAGATCTTAGTATTTTTAGTTTACATATAGCTGGTGTTTCTTCTATAGCAGGAGCTTTAAATTTCATAACTACTTTATTTAATATGAAGTCTGAGGGATTAATTTTTAGTAGATTAGGGTTATATCCTTGATCAGTATTAATTACTGCATTTTTATTATTATTATCTTTACCTGTCTTAGCTGGAGGTATTACAATGCTATTAACAGATAGAAATTTTGATACTAATTTTTTTGAAAGTGAAGGTGGTGGAGATCCTATTTTATTTCAACATCTTTTT
56	CI_Al_6_Jul_B_r1	7648	ATTAAGCGGAAACATTGCTCATTCTGGAGGAGCTGTAGATCTTAGTATTTTTAGTTTACATATAGCTGGTGTTTCTTCTATAGCAGGAGCTTTAAATTTCATAACTACTTTATTTAATATGAAGTCTGAGGGATTAATTTTTAGTAGATTAGGGTTATATCCTTGATCAGTATTAATTACTGCATTTTTATTATTATTATCTTTACCTGTCTTAGCTGGAGGTATTACAATGCTATTAACAGATAGAAATTTTGATACTAATTTTTTTGAAAGTGAAGGTGGTGGAGATCCTATTTTATTTCAACATCTTTTT
57	PG_Al_1_Jul_A_r1	649	ATTAAGCGGAAACATTGCTCATTCTGGAGGAGCTGTAGATCTTAGTATTTTTAGTTTACATATAGCTGGTGTTTCTTCTATAGCAGGAGCTTTAAATTTCATAACTACTTTATTTAATATGAAGTCTGAGGGATTAATTTTTAGTAGATTAGGGTTATATCCTTGATCAGTATTAATTACTGCATTTTTATTATTATTATCTTTACCTGTCTTAGCTGGAGGTATTACAATGCTATTAACAGATAGAAATTTTGATACTAATTTTTTTGAAAGTGAAGGTGGTGGAGATCCTATTTTATTTCAACATCTTTTT
58	CI_Ba_50_May_B_r2	244	ATTAAGCGGAAACATTGCTCATTCTGGAGGAGCTGTAGATCTTAGTATTTTTAGTTTACATATAGCTGGTGTTTCTTCTATAGCAGGAGCTTTAAATTTCATAACTACTTTATTTAATATGAAGTCTGAGGGATTAATTTTTAGTAGATTAGGGTTATATCCTTGATCAGTATTAATTACTGCATTTTTATTATTATTATCTTTACCTGTCTTAGCTGGAGGTATTACAATGCTATTAACAGATAGAAATTTTGATACTAATTTTTTTGAAAGTGAAGGTGGTGGAGATCCTATTTTATTTCAACATCTTTTT
59	PG_Ba_50_Aug_B_r2	6	ATTAAGCGGAAACATTGCTCATTCTGGAGGAGCTGTAGATCTTAGTATTTTTAGTTTACATATAGCTGGTGTTTCTTCTATAGCAGGAGCTTTAAATTTCATAACTACTTTATTTAATATGAAGTCTGAGGGATTAATTTTTAGTAGATTAGGGTTATATCCTTGATCAGTATTAATTACTGCATTTTTATTATTATTATCTTTACCTGTCTTAGCTGGAGGTATTACAATGCTATTAACAGATAGAAATTTTGATACTAATTTTTTTGAAAGTGAAGGTGGTGGAGATCCTATTTTATTTCAACATCTTTTT
60	CI_Al_6_May_B_r3	27	ATTAAGCGGAAACATTGCTCATTCTGGAGGAGCTGTAGATCTTAGTATTTTTAGTTTACATATAGCTGGTGTTTCTTCTATAGCAGGAGCTTTAAATTTCATAACTACTTTATTTAATATGAAGTCTGAGGGATTAATTTTTAGTAGATTAGGGTTATATCCTTGATCAGTATTAATTACTGCATTTTTATTATTATTATCTTTACCTGTCTTAGCTGGAGGTATTACAATGCTATTAACAGATAGAAATTTTGATACTAATTTTTTTGAAAGTGAAGGTGGTGGAGATCCTATTTTATTTCAACATCTTTTT
61	CI_Ac_10_Jul_B_r1	7167	ATTAAGCGGAAACATTGCTCATTCTGGAGGAGCTGTAGATCTTAGTATTTTTAGTTTACATATAGCTGGTGTTTCTTCTATAGCAGGAGCTTTAAATTTCATAACTACTTTATTTAATATGAAGTCTGAGGGATTAATTTTTAGTAGATTAGGGTTATATCCTTGATCAGTATTAATTACTGCATTTTTATTATTATTATCTTTACCTGTCTTAGCTGGAGGTATTACAATGCTATTAACAGATAGAAATTTTGATACTAATTTTTTTGAAAGTGAAGGTGGTGGAGATCCTATTTTATTTCAACATCTTTTT
62	PG_Ac_1_Jul_C_r1	649	ATTAAGCGGAAACATTGCTCATTCTGGAGGAGCTGTAGATCTTAGTATTTTTAGTTTACATATAGCTGGTGTTTCTTCTATAGCAGGAGCTTTAAATTTCATAACTACTTTATTTAATATGAAGTCTGAGGGATTAATTTTTAGTAGATTAGGGTTATATCCTTGATCAGTATTAATTACTGCATTTTTATTATTATTATCTTTACCTGTCTTAGCTGGAGGTATTACAATGCTATTAACAGATAGAAATTTTGATACTAATTTTTTTGAAAGTGAAGGTGGTGGAGATCCTATTTTATTTCAACATCTTTTT
63	CI_Eg_0_Jul_C_r1	9232	ATTAAGCGGAAACATTGCTCATTCTGGAGGAGCTGTAGATCTTAGTATTTTTAGTTTACATATAGCTGGTGTTTCTTCTATAGCAGGAGCTTTAAATTTCATAACTACTTTATTTAATATGAAGTCTGAGGGATTAATTTTTAGTAGATTAGGGTTATATCCTTGATCAGTATTAATTACTGCATTTTTATTATTATTATCTTTACCTGTCTTAGCTGGAGGTATTACAATGCTATTAACAGATAGAAATTTTGATACTAATTTTTTTGAAAGTGAAGGTGGTGGAGATCCTATTTTATTTCAACATCTTTTT
64	CI_Al_10_Jul_A_r1	9826	ATTAAGCGGAAACATTGCTCATTCTGGAGGAGCTGTAGATCTTAGTATTTTTAGTTTACATATAGCTGGTGTTTCTTCTATAGCAGGAGCTTTAAATTTCATAACTACTTTATTTAATATGAAGTCTGAGGGATTAATTTTTAGTAGATTAGGGTTATATCCTTGATCAGTATTAATTACTGCATTTTTATTATTATTATCTTTACCTGTCTTAGCTGGAGGTATTACAATGCTATTAACAGATAGAAATTTTGATACTAATTTTTTTGAAAGTGAAGGTGGTGGAGATCCTATTTTATTTCAACATCTTTTT
65	CI_Ac_1_Jul_C_r1	6565	ATTAAGCGGAAACATTGCTCATTCTGGAGGAGCTGTAGATCTTAGTATTTTTAGTTTACATATAGCTGGTGTTTCTTCTATAGCAGGAGCTTTAAATTTCATAACTACTTTATTTAATATGAAGTCTGAGGGATTAATTTTTAGTAGATTAGGGTTATATCCTTGATCAGTATTAATTACTGCATTTTTATTATTATTATCTTTACCTGTCTTAGCTGGAGGTATTACAATGCTATTAACAGATAGAAATTTTGATACTAATTTTTTTGAAAGTGAAGGTGGTGGAGATCCTATTTTATTTCAACATCTTTTT
66	CI_Ba_50_Jul_B_r1	7077	ATTAAGCGGAAACATTGCTCATTCTGGAGGAGCTGTAGATCTTAGTATTTTTAGTTTACATATAGCTGGTGTTTCTTCTATAGCAGGAGCTTTAAATTTCATAACTACTTTATTTAATATGAAGTCTGAGGGATTAATTTTTAGTAGATTAGGGTTATATCCTTGATCAGTATTAATTACTGCATTTTTATTATTATTATCTTTACCTGTCTTAGCTGGAGGTATTACAATGCTATTAACAGATAGAAATTTTGATACTAATTTTTTTGAAAGTGAAGGTGGTGGAGATCCTATTTTATTTCAACATCTTTTT
67	NR_Eg_0_Jul_C_r2	6	ATTAAGCGGAAACATTGCTCATTCTGGAGGAGCTGTAGATCTTAGTATTTTTAGTTTACATATAGCTGGTGTTTCTTCTATAGCAGGAGCTTTAAATTTCATAACTACTTTATTTAATATGAAGTCTGAGGGATTAATTTTTAGTAGATTAGGGTTATATCCTTGATCAGTATTAATTACTGCATTTTTATTATTATTATCTTTACCTGTCTTAGCTGGAGGTATTACAATGCTATTAACAGATAGAAATTTTGATACTAATTTTTTTGAAAGTGAAGGTGGTGGAGATCCTATTTTATTTCAACATCTTTTT
68	CI_Ba_50_May_C_r2	97	ATTAAGCGGAAACATTGCTCATTCTGGAGGAGCTGTAGATCTTAGTATTTTTAGTTTACATATAGCTGGTGTTTCTTCTATAGCAGGAGCTTTAAATTTCATAACTACTTTATTTAATATGAAGTCTGAGGGATTAATTTTTAGTAGATTAGGGTTATATCCTTGATCAGTATTAATTACTGCATTTTTATTATTATTATCTTTACCTGTCTTAGCTGGAGGTATTACAATGCTATTAACAGATAGAAATTTTGATACTAATTTTTTTGAAAGTGAAGGTGGTGGAGATCCTATTTTATTTCAACATCTTTTT
69	PG_Al_6_Jul_B_r1	1017	ATTAAGCGGAAACATTGCTCATTCTGGAGGAGCTGTAGATCTTAGTATTTTTAGTTTACATATAGCTGGTGTTTCTTCTATAGCAGGAGCTTTAAATTTCATAACTACTTTATTTAATATGAAGTCTGAGGGATTAATTTTTAGTAGATTAGGGTTATATCCTTGATCAGTATTAATTACTGCATTTTTATTATTATTATCTTTACCTGTCTTAGCTGGAGGTATTACAATGCTATTAACAGATAGAAATTTTGATACTAATTTTTTTGAAAGTGAAGGTGGTGGAGATCCTATTTTATTTCAACATCTTTTT
70	PG_Al_10_May_B_r3	664	ATTAAGCGGAAACATTGCTCATTCTGGAGGAGCTGTAGATCTTAGTATTTTTAGTTTACATATAGCTGGTGTTTCTTCTATAGCAGGAGCTTTAAATTTCATAACTACTTTATTTAATATGAAGTCTGAGGGATTAATTTTTAGTAGATTAGGGTTATATCCTTGATCAGTATTAATTACTGCATTTTTATTATTATTATCTTTACCTGTCTTAGCTGGAGGTATTACAATGCTATTAACAGATAGAAATTTTGATACTAATTTTTTTGAAAGTGAAGGTGGTGGAGATCCTATTTTATTTCAACATCTTTTT
71	NR_Ba_50_May_C_r2	3	ATTAAGCGGAAACATTGCTCATTCTGGAGGAGCTGTAGATCTTAGTATTTTTAGTTTACATATAGCTGGTGTTTCTTCTATAGCAGGAGCTTTAAATTTCATAACTACTTTATTTAATATGAAGTCTGAGGGATTAATTTTTAGTAGATTAGGGTTATATCCTTGATCAGTATTAATTACTGCATTTTTATTATTATTATCTTTACCTGTCTTAGCTGGAGGTATTACAATGCTATTAACAGATAGAAATTTTGATACTAATTTTTTTGAAAGTGAAGGTGGTGGAGATCCTATTTTATTTCAACATCTTTTT
72	CI_Al_6_May_A_r3	31	ATTAAGCGGAAACATTGCTCATTCTGGAGGAGCTGTAGATCTTAGTATTTTTAGTTTACATATAGCTGGTGTTTCTTCTATAGCAGGAGCTTTAAATTTCATAACTACTTTATTTAATATGAAGTCTGAGGGATTAATTTTTAGTAGATTAGGGTTATATCCTTGATCAGTATTAATTACTGCATTTTTATTATTATTATCTTTACCTGTCTTAGCTGGAGGTATTACAATGCTATTAACAGATAGAAATTTTGATACTAATTTTTTTGAAAGTGAAGGTGGTGGAGATCCTATTTTATTTCAACATCTTTTT
73	PG_Al_6_May_A_r3	847	ATTAAGCGGAAACATTGCTCATTCTGGAGGAGCTGTAGATCTTAGTATTTTTAGTTTACATATAGCTGGTGTTTCTTCTATAGCAGGAGCTTTAAATTTCATAACTACTTTATTTAATATGAAGTCTGAGGGATTAATTTTTAGTAGATTAGGGTTATATCCTTGATCAGTATTAATTACTGCATTTTTATTATTATTATCTTTACCTGTCTTAGCTGGAGGTATTACAATGCTATTAACAGATAGAAATTTTGATACTAATTTTTTTGAAAGTGAAGGTGGTGGAGATCCTATTTTATTTCAACATCTTTTT
74	CI_Al_1_May_C_r3	53	ATTAAGCGGAAACATTGCTCATTCTGGAGGAGCTGTAGATCTTAGTATTTTTAGTTTACATATAGCTGGTGTTTCTTCTATAGCAGGAGCTTTAAATTTCATAACTACTTTATTTAATATGAAGTCTGAGGGATTAATTTTTAGTAGATTAGGGTTATATCCTTGATCAGTATTAATTACTGCATTTTTATTATTATTATCTTTACCTGTCTTAGCTGGAGGTATTACAATGCTATTAACAGATAGAAATTTTGATACTAATTTTTTTGAAAGTGAAGGTGGTGGAGATCCTATTTTATTTCAACATCTTTTT
75	CI_Ac_1_Jul_A_r1	10683	ATTAAGCGGAAACATTGCTCATTCTGGAGGAGCTGTAGATCTTAGTATTTTTAGTTTACATATAGCTGGTGTTTCTTCTATAGCAGGAGCTTTAAATTTCATAACTACTTTATTTAATATGAAGTCTGAGGGATTAATTTTTAGTAGATTAGGGTTATATCCTTGATCAGTATTAATTACTGCATTTTTATTATTATTATCTTTACCTGTCTTAGCTGGAGGTATTACAATGCTATTAACAGATAGAAATTTTGATACTAATTTTTTTGAAAGTGAAGGTGGTGGAGATCCTATTTTATTTCAACATCTTTTT
76	PG_Ba_50_Jul_C_r1	6	ATTAAGCGGAAACATTGCTCATTCTGGAGGAGCTGTAGATCTTAGTATTTTTAGTTTACATATAGCTGGTGTTTCTTCTATAGCAGGAGCTTTAAATTTCATAACTACTTTATTTAATATGAAGTCTGAGGGATTAATTTTTAGTAGATTAGGGTTATATCCTTGATCAGTATTAATTACTGCATTTTTATTATTATTATCTTTACCTGTCTTAGCTGGAGGTATTACAATGCTATTAACAGATAGAAATTTTGATACTAATTTTTTTGAAAGTGAAGGTGGTGGAGATCCTATTTTATTTCAACATCTTTTT
77	CI_Al_1_Jul_B_r1	11889	ATTAAGCGGAAACATTGCTCATTCTGGAGGAGCTGTAGATCTTAGTATTTTTAGTTTACATATAGCTGGTGTTTCTTCTATAGCAGGAGCTTTAAATTTCATAACTACTTTATTTAATATGAAGTCTGAGGGATTAATTTTTAGTAGATTAGGGTTATATCCTTGATCAGTATTAATTACTGCATTTTTATTATTATTATCTTTACCTGTCTTAGCTGGAGGTATTACAATGCTATTAACAGATAGAAATTTTGATACTAATTTTTTTGAAAGTGAAGGTGGTGGAGATCCTATTTTATTTCAACATCTTTTT
78	CI_Ac_6_Jul_C_r1	6489	ATTAAGCGGAAACATTGCTCATTCTGGAGGAGCTGTAGATCTTAGTATTTTTAGTTTACATATAGCTGGTGTTTCTTCTATAGCAGGAGCTTTAAATTTCATAACTACTTTATTTAATATGAAGTCTGAGGGATTAATTTTTAGTAGATTAGGGTTATATCCTTGATCAGTATTAATTACTGCATTTTTATTATTATTATCTTTACCTGTCTTAGCTGGAGGTATTACAATGCTATTAACAGATAGAAATTTTGATACTAATTTTTTTGAAAGTGAAGGTGGTGGAGATCCTATTTTATTTCAACATCTTTTT
79	PG_Ac_10_Jul_C_r1	154	ATTAAGCGGAAACATTGCTCATTCTGGAGGAGCTGTAGATCTTAGTATTTTTAGTTTACATATAGCTGGTGTTTCTTCTATAGCAGGAGCTTTAAATTTCATAACTACTTTATTTAATATGAAGTCTGAGGGATTAATTTTTAGTAGATTAGGGTTATATCCTTGATCAGTATTAATTACTGCATTTTTATTATTATTATCTTTACCTGTCTTAGCTGGAGGTATTACAATGCTATTAACAGATAGAAATTTTGATACTAATTTTTTTGAAAGTGAAGGTGGTGGAGATCCTATTTTATTTCAACATCTTTTT
80	PG_Ac_10_Jul_B_r1	1046	ATTAAGCGGAAACATTGCTCATTCTGGAGGAGCTGTAGATCTTAGTATTTTTAGTTTACATATAGCTGGTGTTTCTTCTATAGCAGGAGCTTTAAATTTCATAACTACTTTATTTAATATGAAGTCTGAGGGATTAATTTTTAGTAGATTAGGGTTATATCCTTGATCAGTATTAATTACTGCATTTTTATTATTATTATCTTTACCTGTCTTAGCTGGAGGTATTACAATGCTATTAACAGATAGAAATTTTGATACTAATTTTTTTGAAAGTGAAGGTGGTGGAGATCCTATTTTATTTCAACATCTTTTT
81	PG_Ac_10_Jul_A_r1	279	ATTAAGCGGAAACATTGCTCATTCTGGAGGAGCTGTAGATCTTAGTATTTTTAGTTTACATATAGCTGGTGTTTCTTCTATAGCAGGAGCTTTAAATTTCATAACTACTTTATTTAATATGAAGTCTGAGGGATTAATTTTTAGTAGATTAGGGTTATATCCTTGATCAGTATTAATTACTGCATTTTTATTATTATTATCTTTACCTGTCTTAGCTGGAGGTATTACAATGCTATTAACAGATAGAAATTTTGATACTAATTTTTTTGAAAGTGAAGGTGGTGGAGATCCTATTTTATTTCAACATCTTTTT
82	SK_Al_1_Jul_C_r5	85	ATTAAGCGGAAACATTGCTCATTCTGGAGGAGCTGTAGATCTTAGTATTTTTAGTTTACATATAGCTGGTGTTTCTTCTATAGCAGGAGCTTTAAATTTCATAACTACTTTATTTAATATGAAGTCTGAGGGATTAATTTTTAGTAGATTAGGGTTATATCCTTGATCAGTATTAATTACTGCATTTTTATTATTATTATCTTTACCTGTCTTAGCTGGAGGTATTACAATGCTATTAACAGATAGAAATTTTGATACTAATTTTTTTGAAAGTGAAGGTGGTGGAGATCCTATTTTATTTCAACATCTTTTT
83	NR_Eg_0_Jul_A_r2	166	ATTAAGCGGAAACATTGCTCATTCTGGAGGAGCTGTAGATCTTAGTATTTTTAGTTTACATATAGCTGGTGTTTCTTCTATAGCAGGAGCTTTAAATTTCATAACTACTTTATTTAATATGAAGTCTGAGGGATTAATTTTTAGTAGATTAGGGTTATATCCTTGATCAGTATTAATTACTGCATTTTTATTATTATTATCTTTACCTGTCTTAGCTGGAGGTATTACAATGCTATTAACAGATAGAAATTTTGATACTAATTTTTTTGAAAGTGAAGGTGGTGGAGATCCTATTTTATTTCAACATCTTTTT
84	PG_Eg_0_May_A_r2	812	ATTAAGCGGAAACATTGCTCATTCTGGAGGAGCTGTAGATCTTAGTATTTTTAGTTTACATATAGCTGGTGTTTCTTCTATAGCAGGAGCTTTAAATTTCATAACTACTTTATTTAATATGAAGTCTGAGGGATTAATTTTTAGTAGATTAGGGTTATATCCTTGATCAGTATTAATTACTGCATTTTTATTATTATTATCTTTACCTGTCTTAGCTGGAGGTATTACAATGCTATTAACAGATAGAAATTTTGATACTAATTTTTTTGAAAGTGAAGGTGGTGGAGATCCTATTTTATTTCAACATCTTTTT
85	PG_Al_15_May_A_r3	276	ATTAAGCGGAAACATTGCTCATTCTGGAGGAGCTGTAGATCTTAGTATTTTTAGTTTACATATAGCTGGTGTTTCTTCTATAGCAGGAGCTTTAAATTTCATAACTACTTTATTTAATATGAAGTCTGAGGGATTAATTTTTAGTAGATTAGGGTTATATCCTTGATCAGTATTAATTACTGCATTTTTATTATTATTATCTTTACCTGTCTTAGCTGGAGGTATTACAATGCTATTAACAGATAGAAATTTTGATACTAATTTTTTTGAAAGTGAAGGTGGTGGAGATCCTATTTTATTTCAACATCTTTTT
86	PG_Ac_15_Jul_C_r1	345	ATTAAGCGGAAACATTGCTCATTCTGGAGGAGCTGTAGATCTTAGTATTTTTAGTTTACATATAGCTGGTGTTTCTTCTATAGCAGGAGCTTTAAATTTCATAACTACTTTATTTAATATGAAGTCTGAGGGATTAATTTTTAGTAGATTAGGGTTATATCCTTGATCAGTATTAATTACTGCATTTTTATTATTATTATCTTTACCTGTCTTAGCTGGAGGTATTACAATGCTATTAACAGATAGAAATTTTGATACTAATTTTTTTGAAAGTGAAGGTGGTGGAGATCCTATTTTATTTCAACATCTTTTT
87	PG_Eg_0_Jul_A_r1	1139	ATTAAGCGGAAACATTGCTCATTCTGGAGGAGCTGTAGATCTTAGTATTTTTAGTTTACATATAGCTGGTGTTTCTTCTATAGCAGGAGCTTTAAATTTCATAACTACTTTATTTAATATGAAGTCTGAGGGATTAATTTTTAGTAGATTAGGGTTATATCCTTGATCAGTATTAATTACTGCATTTTTATTATTATTATCTTTACCTGTCTTAGCTGGAGGTATTACAATGCTATTAACAGATAGAAATTTTGATACTAATTTTTTTGAAAGTGAAGGTGGTGGAGATCCTATTTTATTTCAACATCTTTTT
88	CI_Eg_0_May_A_r2	103	ATTAAGCGGAAACATTGCTCATTCTGGAGGAGCTGTAGATCTTAGTATTTTTAGTTTACATATAGCTGGTGTTTCTTCTATAGCAGGAGCTTTAAATTTCATAACTACTTTATTTAATATGAAGTCTGAGGGATTAATTTTTAGTAGATTAGGGTTATATCCTTGATCAGTATTAATTACTGCATTTTTATTATTATTATCTTTACCTGTCTTAGCTGGAGGTATTACAATGCTATTAACAGATAGAAATTTTGATACTAATTTTTTTGAAAGTGAAGGTGGTGGAGATCCTATTTTATTTCAACATCTTTTT
89	PG_Eg_0_Jul_B_r1	193	ATTAAGCGGAAACATTGCTCATTCTGGAGGAGCTGTAGATCTTAGTATTTTTAGTTTACATATAGCTGGTGTTTCTTCTATAGCAGGAGCTTTAAATTTCATAACTACTTTATTTAATATGAAGTCTGAGGGATTAATTTTTAGTAGATTAGGGTTATATCCTTGATCAGTATTAATTACTGCATTTTTATTATTATTATCTTTACCTGTCTTAGCTGGAGGTATTACAATGCTATTAACAGATAGAAATTTTGATACTAATTTTTTTGAAAGTGAAGGTGGTGGAGATCCTATTTTATTTCAACATCTTTTT
90	PG_Al_1_Jul_C_r1	1400	ATTAAGCGGAAACATTGCTCATTCTGGAGGAGCTGTAGATCTTAGTATTTTTAGTTTACATATAGCTGGTGTTTCTTCTATAGCAGGAGCTTTAAATTTCATAACTACTTTATTTAATATGAAGTCTGAGGGATTAATTTTTAGTAGATTAGGGTTATATCCTTGATCAGTATTAATTACTGCATTTTTATTATTATTATCTTTACCTGTCTTAGCTGGAGGTATTACAATGCTATTAACAGATAGAAATTTTGATACTAATTTTTTTGAAAGTGAAGGTGGTGGAGATCCTATTTTATTTCAACATCTTTTT
91	CI_Al_10_Jul_B_r1	9600	ATTAAGCGGAAACATTGCTCATTCTGGAGGAGCTGTAGATCTTAGTATTTTTAGTTTACATATAGCTGGTGTTTCTTCTATAGCAGGAGCTTTAAATTTCATAACTACTTTATTTAATATGAAGTCTGAGGGATTAATTTTTAGTAGATTAGGGTTATATCCTTGATCAGTATTAATTACTGCATTTTTATTATTATTATCTTTACCTGTCTTAGCTGGAGGTATTACAATGCTATTAACAGATAGAAATTTTGATACTAATTTTTTTGAAAGTGAAGGTGGTGGAGATCCTATTTTATTTCAACATCTTTTT
92	PG_Ac_15_Jul_B_r1	631	ATTAAGCGGAAACATTGCTCATTCTGGAGGAGCTGTAGATCTTAGTATTTTTAGTTTACATATAGCTGGTGTTTCTTCTATAGCAGGAGCTTTAAATTTCATAACTACTTTATTTAATATGAAGTCTGAGGGATTAATTTTTAGTAGATTAGGGTTATATCCTTGATCAGTATTAATTACTGCATTTTTATTATTATTATCTTTACCTGTCTTAGCTGGAGGTATTACAATGCTATTAACAGATAGAAATTTTGATACTAATTTTTTTGAAAGTGAAGGTGGTGGAGATCCTATTTTATTTCAACATCTTTTT
93	PG_Ac_15_Jul_A_r1	884	ATTAAGCGGAAACATTGCTCATTCTGGAGGAGCTGTAGATCTTAGTATTTTTAGTTTACATATAGCTGGTGTTTCTTCTATAGCAGGAGCTTTAAATTTCATAACTACTTTATTTAATATGAAGTCTGAGGGATTAATTTTTAGTAGATTAGGGTTATATCCTTGATCAGTATTAATTACTGCATTTTTATTATTATTATCTTTACCTGTCTTAGCTGGAGGTATTACAATGCTATTAACAGATAGAAATTTTGATACTAATTTTTTTGAAAGTGAAGGTGGTGGAGATCCTATTTTATTTCAACATCTTTTT
94	CI_Al_1_May_B_r3	3	ATTAAGCGGAAACATTGCTCATTCTGGAGGAGCTGTAGATCTTAGTATTTTTAGTTTACATATAGCTGGTGTTTCTTCTATAGCAGGAGCTTTAAATTTCATAACTACTTTATTTAATATGAAGTCTGAGGGATTAATTTTTAGTAGATTAGGGTTATATCCTTGATCAGTATTAATTACTGCATTTTTATTATTATTATCTTTACCTGTCTTAGCTGGAGGTATTACAATGCTATTAACAGATAGAAATTTTGATACTAATTTTTTTGAAAGTGAAGGTGGTGGAGATCCTATTTTATTTCAACATCTTTTT
95	PG_Al_3_May_B_r3	2206	ATTAAGCGGAAACATTGCTCATTCTGGAGGAGCTGTAGATCTTAGTATTTTTAGTTTACATATAGCTGGTGTTTCTTCTATAGCAGGAGCTTTAAATTTCATAACTACTTTATTTAATATGAAGTCTGAGGGATTAATTTTTAGTAGATTAGGGTTATATCCTTGATCAGTATTAATTACTGCATTTTTATTATTATTATCTTTACCTGTCTTAGCTGGAGGTATTACAATGCTATTAACAGATAGAAATTTTGATACTAATTTTTTTGAAAGTGAAGGTGGTGGAGATCCTATTTTATTTCAACATCTTTTT
96	CI_Al_15_Jul_C_r2	22192	ATTAAGCGGAAACATTGCTCATTCTGGAGGAGCTGTAGATCTTAGTATTTTTAGTTTACATATAGCTGGTGTTTCTTCTATAGCAGGAGCTTTAAATTTCATAACTACTTTATTTAATATGAAGTCTGAGGGATTAATTTTTAGTAGATTAGGGTTATATCCTTGATCAGTATTAATTACTGCATTTTTATTATTATTATCTTTACCTGTCTTAGCTGGAGGTATTACAATGCTATTAACAGATAGAAATTTTGATACTAATTTTTTTGAAAGTGAAGGTGGTGGAGATCCTATTTTATTTCAACATCTTTTT
97	PG_Al_1_May_B_r3	103	ATTAAGCGGAAACATTGCTCATTCTGGAGGAGCTGTAGATCTTAGTATTTTTAGTTTACATATAGCTGGTGTTTCTTCTATAGCAGGAGCTTTAAATTTCATAACTACTTTATTTAATATGAAGTCTGAGGGATTAATTTTTAGTAGATTAGGGTTATATCCTTGATCAGTATTAATTACTGCATTTTTATTATTATTATCTTTACCTGTCTTAGCTGGAGGTATTACAATGCTATTAACAGATAGAAATTTTGATACTAATTTTTTTGAAAGTGAAGGTGGTGGAGATCCTATTTTATTTCAACATCTTTTT
98	PG_Ac_1_Jul_B_r1	671	ATTAAGCGGAAACATTGCTCATTCTGGAGGAGCTGTAGATCTTAGTATTTTTAGTTTACATATAGCTGGTGTTTCTTCTATAGCAGGAGCTTTAAATTTCATAACTACTTTATTTAATATGAAGTCTGAGGGATTAATTTTTAGTAGATTAGGGTTATATCCTTGATCAGTATTAATTACTGCATTTTTATTATTATTATCTTTACCTGTCTTAGCTGGAGGTATTACAATGCTATTAACAGATAGAAATTTTGATACTAATTTTTTTGAAAGTGAAGGTGGTGGAGATCCTATTTTATTTCAACATCTTTTT
99	SK_Al_10_Jul_C_r4	49	ATTAAGCGGAAACATTGCTCATTCTGGAGGAGCTGTAGATCTTAGTATTTTTAGTTTACATATAGCTGGTGTTTCTTCTATAGCAGGAGCTTTAAATTTCATAACTACTTTATTTAATATGAAGTCTGAGGGATTAATTTTTAGTAGATTAGGGTTATATCCTTGATCAGTATTAATTACTGCATTTTTATTATTATTATCTTTACCTGTCTTAGCTGGAGGTATTACAATGCTATTAACAGATAGAAATTTTGATACTAATTTTTTTGAAAGTGAAGGTGGTGGAGATCCTATTTTATTTCAACATCTTTTT
100	NR_Ac_3_Jul_C_r4	35	ATTAAGCGGAAACATTGCTCATTCTGGAGGAGCTGTAGATCTTAGTATTTTTAGTTTACATATAGCTGGTGTTTCTTCTATAGCAGGAGCTTTAAATTTCATAACTACTTTATTTAATATGAAGTCTGAGGGATTAATTTTTAGTAGATTAGGGTTATATCCTTGATCAGTATTAATTACTGCATTTTTATTATTATTATCTTTACCTGTCTTAGCTGGAGGTATTACAATGCTATTAACAGATAGAAATTTTGATACTAATTTTTTTGAAAGTGAAGGTGGTGGAGATCCTATTTTATTTCAACATCTTTTT
101	CI_Al_1_Jul_A_r1	13429	ATTAAGCGGAAACATTGCTCATTCTGGAGGAGCTGTAGATCTTAGTATTTTTAGTTTACATATAGCTGGTGTTTCTTCTATAGCAGGAGCTTTAAATTTCATAACTACTTTATTTAATATGAAGTCTGAGGGATTAATTTTTAGTAGATTAGGGTTATATCCTTGATCAGTATTAATTACTGCATTTTTATTATTATTATCTTTACCTGTCTTAGCTGGAGGTATTACAATGCTATTAACAGATAGAAATTTTGATACTAATTTTTTTGAAAGTGAAGGTGGTGGAGATCCTATTTTATTTCAACATCTTTTT
102	SK_Al_1_Jul_A_r5	315	ATTAAGCGGAAACATTGCTCATTCTGGAGGAGCTGTAGATCTTAGTATTTTTAGTTTACATATAGCTGGTGTTTCTTCTATAGCAGGAGCTTTAAATTTCATAACTACTTTATTTAATATGAAGTCTGAGGGATTAATTTTTAGTAGATTAGGGTTATATCCTTGATCAGTATTAATTACTGCATTTTTATTATTATTATCTTTACCTGTCTTAGCTGGAGGTATTACAATGCTATTAACAGATAGAAATTTTGATACTAATTTTTTTGAAAGTGAAGGTGGTGGAGATCCTATTTTATTTCAACATCTTTTT
103	PG_Eg_0_Jul_C_r1	706	ATTAAGCGGAAACATTGCTCATTCTGGAGGAGCTGTAGATCTTAGTATTTTTAGTTTACATATAGCTGGTGTTTCTTCTATAGCAGGAGCTTTAAATTTCATAACTACTTTATTTAATATGAAGTCTGAGGGATTAATTTTTAGTAGATTAGGGTTATATCCTTGATCAGTATTAATTACTGCATTTTTATTATTATTATCTTTACCTGTCTTAGCTGGAGGTATTACAATGCTATTAACAGATAGAAATTTTGATACTAATTTTTTTGAAAGTGAAGGTGGTGGAGATCCTATTTTATTTCAACATCTTTTT
104	CI_Ba_50_Jul_A_r1	6346	ATTAAGCGGAAACATTGCTCATTCTGGAGGAGCTGTAGATCTTAGTATTTTTAGTTTACATATAGCTGGTGTTTCTTCTATAGCAGGAGCTTTAAATTTCATAACTACTTTATTTAATATGAAGTCTGAGGGATTAATTTTTAGTAGATTAGGGTTATATCCTTGATCAGTATTAATTACTGCATTTTTATTATTATTATCTTTACCTGTCTTAGCTGGAGGTATTACAATGCTATTAACAGATAGAAATTTTGATACTAATTTTTTTGAAAGTGAAGGTGGTGGAGATCCTATTTTATTTCAACATCTTTTT
105	CI_Al_6_Jul_C_r1	7962	ATTAAGCGGAAACATTGCTCATTCTGGAGGAGCTGTAGATCTTAGTATTTTTAGTTTACATATAGCTGGTGTTTCTTCTATAGCAGGAGCTTTAAATTTCATAACTACTTTATTTAATATGAAGTCTGAGGGATTAATTTTTAGTAGATTAGGGTTATATCCTTGATCAGTATTAATTACTGCATTTTTATTATTATTATCTTTACCTGTCTTAGCTGGAGGTATTACAATGCTATTAACAGATAGAAATTTTGATACTAATTTTTTTGAAAGTGAAGGTGGTGGAGATCCTATTTTATTTCAACATCTTTTT
106	SK_Eg_0_Jul_A_r2	164	ATTAAGCGGAAACATTGCTCATTCTGGAGGAGCTGTAGATCTTAGTATTTTTAGTTTACATATAGCTGGTGTTTCTTCTATAGCAGGAGCTTTAAATTTCATAACTACTTTATTTAATATGAAGTCTGAGGGATTAATTTTTAGTAGATTAGGGTTATATCCTTGATCAGTATTAATTACTGCATTTTTATTATTATTATCTTTACCTGTCTTAGCTGGAGGTATTACAATGCTATTAACAGATAGAAATTTTGATACTAATTTTTTTGAAAGTGAAGGTGGTGGAGATCCTATTTTATTTCAACATCTTTTT
107	PG_Al_3_Jul_A_r1	258	ATTAAGCGGAAACATTGCTCATTCTGGAGGAGCTGTAGATCTTAGTATTTTTAGTTTACATATAGCTGGTGTTTCTTCTATAGCAGGAGCTTTAAATTTCATAACTACTTTATTTAATATGAAGTCTGAGGGATTAATTTTTAGTAGATTAGGGTTATATCCTTGATCAGTATTAATTACTGCATTTTTATTATTATTATCTTTACCTGTCTTAGCTGGAGGTATTACAATGCTATTAACAGATAGAAATTTTGATACTAATTTTTTTGAAAGTGAAGGTGGTGGAGATCCTATTTTATTTCAACATCTTTTT
108	CI_Ac_10_Jul_C_r1	7073	ATTAAGCGGAAACATTGCTCATTCTGGAGGAGCTGTAGATCTTAGTATTTTTAGTTTACATATAGCTGGTGTTTCTTCTATAGCAGGAGCTTTAAATTTCATAACTACTTTATTTAATATGAAGTCTGAGGGATTAATTTTTAGTAGATTAGGGTTATATCCTTGATCAGTATTAATTACTGCATTTTTATTATTATTATCTTTACCTGTCTTAGCTGGAGGTATTACAATGCTATTAACAGATAGAAATTTTGATACTAATTTTTTTGAAAGTGAAGGTGGTGGAGATCCTATTTTATTTCAACATCTTTTT
109	PG_Ba_50_May_A_r2	1104	ATTAAGCGGAAACATTGCTCATTCTGGAGGAGCTGTAGATCTTAGTATTTTTAGTTTACATATAGCTGGTGTTTCTTCTATAGCAGGAGCTTTAAATTTCATAACTACTTTATTTAATATGAAGTCTGAGGGATTAATTTTTAGTAGATTAGGGTTATATCCTTGATCAGTATTAATTACTGCATTTTTATTATTATTATCTTTACCTGTCTTAGCTGGAGGTATTACAATGCTATTAACAGATAGAAATTTTGATACTAATTTTTTTGAAAGTGAAGGTGGTGGAGATCCTATTTTATTTCAACATCTTTTT
110	PG_Al_15_Jul_B_r1	411	ATTAAGCGGAAACATTGCTCATTCTGGAGGAGCTGTAGATCTTAGTATTTTTAGTTTACATATAGCTGGTGTTTCTTCTATAGCAGGAGCTTTAAATTTCATAACTACTTTATTTAATATGAAGTCTGAGGGATTAATTTTTAGTAGATTAGGGTTATATCCTTGATCAGTATTAATTACTGCATTTTTATTATTATTATCTTTACCTGTCTTAGCTGGAGGTATTACAATGCTATTAACAGATAGAAATTTTGATACTAATTTTTTTGAAAGTGAAGGTGGTGGAGATCCTATTTTATTTCAACATCTTTTT
111	PG_Al_1_May_A_r3	471	ATTAAGCGGAAACATTGCTCATTCTGGAGGAGCTGTAGATCTTAGTATTTTTAGTTTACATATAGCTGGTGTTTCTTCTATAGCAGGAGCTTTAAATTTCATAACTACTTTATTTAATATGAAGTCTGAGGGATTAATTTTTAGTAGATTAGGGTTATATCCTTGATCAGTATTAATTACTGCATTTTTATTATTATTATCTTTACCTGTCTTAGCTGGAGGTATTACAATGCTATTAACAGATAGAAATTTTGATACTAATTTTTTTGAAAGTGAAGGTGGTGGAGATCCTATTTTATTTCAACATCTTTTT
112	SK_Eg_0_Jul_C_r2	65	ATTAAGCGGAAACATTGCTCATTCTGGAGGAGCTGTAGATCTTAGTATTTTTAGTTTACATATAGCTGGTGTTTCTTCTATAGCAGGAGCTTTAAATTTCATAACTACTTTATTTAATATGAAGTCTGAGGGATTAATTTTTAGTAGATTAGGGTTATATCCTTGATCAGTATTAATTACTGCATTTTTATTATTATTATCTTTACCTGTCTTAGCTGGAGGTATTACAATGCTATTAACAGATAGAAATTTTGATACTAATTTTTTTGAAAGTGAAGGTGGTGGAGATCCTATTTTATTTCAACATCTTTTT
113	PG_Ac_3_Jul_B_r1	1715	ATTAAGCGGAAACATTGCTCATTCTGGAGGAGCTGTAGATCTTAGTATTTTTAGTTTACATATAGCTGGTGTTTCTTCTATAGCAGGAGCTTTAAATTTCATAACTACTTTATTTAATATGAAGTCTGAGGGATTAATTTTTAGTAGATTAGGGTTATATCCTTGATCAGTATTAATTACTGCATTTTTATTATTATTATCTTTACCTGTCTTAGCTGGAGGTATTACAATGCTATTAACAGATAGAAATTTTGATACTAATTTTTTTGAAAGTGAAGGTGGTGGAGATCCTATTTTATTTCAACATCTTTTT
114	CI_Ba_50_Jul_C_r1	6884	ATTAAGCGGAAACATTGCTCATTCTGGAGGAGCTGTAGATCTTAGTATTTTTAGTTTACATATAGCTGGTGTTTCTTCTATAGCAGGAGCTTTAAATTTCATAACTACTTTATTTAATATGAAGTCTGAGGGATTAATTTTTAGTAGATTAGGGTTATATCCTTGATCAGTATTAATTACTGCATTTTTATTATTATTATCTTTACCTGTCTTAGCTGGAGGTATTACAATGCTATTAACAGATAGAAATTTTGATACTAATTTTTTTGAAAGTGAAGGTGGTGGAGATCCTATTTTATTTCAACATCTTTTT
115	PG_Al_15_Jul_C_r1	390	ATTAAGCGGAAACATTGCTCATTCTGGAGGAGCTGTAGATCTTAGTATTTTTAGTTTACATATAGCTGGTGTTTCTTCTATAGCAGGAGCTTTAAATTTCATAACTACTTTATTTAATATGAAGTCTGAGGGATTAATTTTTAGTAGATTAGGGTTATATCCTTGATCAGTATTAATTACTGCATTTTTATTATTATTATCTTTACCTGTCTTAGCTGGAGGTATTACAATGCTATTAACAGATAGAAATTTTGATACTAATTTTTTTGAAAGTGAAGGTGGTGGAGATCCTATTTTATTTCAACATCTTTTT
116	PG_Al_10_Jul_A_r1	74	ATTAAGCGGAAACATTGCTCATTCTGGAGGAGCTGTAGATCTTAGTATTTTTAGTTTACATATAGCTGGTGTTTCTTCTATAGCAGGAGCTTTAAATTTCATAACTACTTTATTTAATATGAAGTCTGAGGGATTAATTTTTAGTAGATTAGGGTTATATCCTTGATCAGTATTAATTACTGCATTTTTATTATTATTATCTTTACCTGTCTTAGCTGGAGGTATTACAATGCTATTAACAGATAGAAATTTTGATACTAATTTTTTTGAAAGTGAAGGTGGTGGAGATCCTATTTTATTTCAACATCTTTTT
117	PG_Ba_50_May_C_r2	1086	ATTAAGCGGAAACATTGCTCATTCTGGAGGAGCTGTAGATCTTAGTATTTTTAGTTTACATATAGCTGGTGTTTCTTCTATAGCAGGAGCTTTAAATTTCATAACTACTTTATTTAATATGAAGTCTGAGGGATTAATTTTTAGTAGATTAGGGTTATATCCTTGATCAGTATTAATTACTGCATTTTTATTATTATTATCTTTACCTGTCTTAGCTGGAGGTATTACAATGCTATTAACAGATAGAAATTTTGATACTAATTTTTTTGAAAGTGAAGGTGGTGGAGATCCTATTTTATTTCAACATCTTTTT
118	CI_Al_15_Jul_A_r2	13702	ATTAAGCGGAAACATTGCTCATTCTGGAGGAGCTGTAGATCTTAGTATTTTTAGTTTACATATAGCTGGTGTTTCTTCTATAGCAGGAGCTTTAAATTTCATAACTACTTTATTTAATATGAAGTCTGAGGGATTAATTTTTAGTAGATTAGGGTTATATCCTTGATCAGTATTAATTACTGCATTTTTATTATTATTATCTTTACCTGTCTTAGCTGGAGGTATTACAATGCTATTAACAGATAGAAATTTTGATACTAATTTTTTTGAAAGTGAAGGTGGTGGAGATCCTATTTTATTTCAACATCTTTTT
119	PG_Eg_0_May_C_r2	286	ATTAAGCGGAAACATTGCTCATTCTGGAGGAGCTGTAGATCTTAGTATTTTTAGTTTACATATAGCTGGTGTTTCTTCTATAGCAGGAGCTTTAAATTTCATAACTACTTTATTTAATATGAAGTCTGAGGGATTAATTTTTAGTAGATTAGGGTTATATCCTTGATCAGTATTAATTACTGCATTTTTATTATTATTATCTTTACCTGTCTTAGCTGGAGGTATTACAATGCTATTAACAGATAGAAATTTTGATACTAATTTTTTTGAAAGTGAAGGTGGTGGAGATCCTATTTTATTTCAACATCTTTTT
120	NR_Ba_50_Jul_A_r2	15	ATTAAGCGGAAACATTGCTCATTCTGGAGGAGCTGTAGATCTTAGTATTTTTAGTTTACATATAGCTGGTGTTTCTTCTATAGCAGGAGCTTTAAATTTCATAACTACTTTATTTAATATGAAGTCTGAGGGATTAATTTTTAGTAGATTAGGGTTATATCCTTGATCAGTATTAATTACTGCATTTTTATTATTATTATCTTTACCTGTCTTAGCTGGAGGTATTACAATGCTATTAACAGATAGAAATTTTGATACTAATTTTTTTGAAAGTGAAGGTGGTGGAGATCCTATTTTATTTCAACATCTTTTT
121	CI_Eg_0_May_C_r2	25	ATTAAGCGGAAACATTGCTCATTCTGGAGGAGCTGTAGATCTTAGTATTTTTAGTTTACATATAGCTGGTGTTTCTTCTATAGCAGGAGCTTTAAATTTCATAACTACTTTATTTAATATGAAGTCTGAGGGATTAATTTTTAGTAGATTAGGGTTATATCCTTGATCAGTATTAATTACTGCATTTTTATTATTATTATCTTTACCTGTCTTAGCTGGAGGTATTACAATGCTATTAACAGATAGAAATTTTGATACTAATTTTTTTGAAAGTGAAGGTGGTGGAGATCCTATTTTATTTCAACATCTTTTT
122	CI_Ac_3_Jul_A_r1	12267	ATTAAGCGGAAACATTGCTCATTCTGGAGGAGCTGTAGATCTTAGTATTTTTAGTTTACATATAGCTGGTGTTTCTTCTATAGCAGGAGCTTTAAATTTCATAACTACTTTATTTAATATGAAGTCTGAGGGATTAATTTTTAGTAGATTAGGGTTATATCCTTGATCAGTATTAATTACTGCATTTTTATTATTATTATCTTTACCTGTCTTAGCTGGAGGTATTACAATGCTATTAACAGATAGAAATTTTGATACTAATTTTTTTGAAAGTGAAGGTGGTGGAGATCCTATTTTATTTCAACATCTTTTT
123	CI_Al_10_Jul_C_r1	7838	ATTAAGCGGAAACATTGCTCATTCTGGAGGAGCTGTAGATCTTAGTATTTTTAGTTTACATATAGCTGGTGTTTCTTCTATAGCAGGAGCTTTAAATTTCATAACTACTTTATTTAATATGAAGTCTGAGGGATTAATTTTTAGTAGATTAGGGTTATATCCTTGATCAGTATTAATTACTGCATTTTTATTATTATTATCTTTACCTGTCTTAGCTGGAGGTATTACAATGCTATTAACAGATAGAAATTTTGATACTAATTTTTTTGAAAGTGAAGGTGGTGGAGATCCTATTTTATTTCAACATCTTTTT
124	CI_Eg_0_Jul_A_r1	11106	ATTAAGCGGAAACATTGCTCATTCTGGAGGAGCTGTAGATCTTAGTATTTTTAGTTTACATATAGCTGGTGTTTCTTCTATAGCAGGAGCTTTAAATTTCATAACTACTTTATTTAATATGAAGTCTGAGGGATTAATTTTTAGTAGATTAGGGTTATATCCTTGATCAGTATTAATTACTGCATTTTTATTATTATTATCTTTACCTGTCTTAGCTGGAGGTATTACAATGCTATTAACAGATAGAAATTTTGATACTAATTTTTTTGAAAGTGAAGGTGGTGGAGATCCTATTTTATTTCAACATCTTTTT
125	WB_Al_6_Jul_B_r5	5	ATTAAGCGGAAACATTGCTCATTCTGGAGGAGCTGTAGATCTTAGTATTTTTAGTTTACATATAGCTGGTGTTTCTTCTATAGCAGGAGCTTTAAATTTCATAACTACTTTATTTAATATGAAGTCTGAGGGATTAATTTTTAGTAGATTAGGGTTATATCCTTGATCAGTATTAATTACTGCATTTTTATTATTATTATCTTTACCTGTCTTAGCTGGAGGTATTACAATGCTATTAACAGATAGAAATTTTGATACTAATTTTTTTGAAAGTGAAGGTGGTGGAGATCCTATTTTATTTCAACATCTTTTT
126	PG_Al_6_May_B_r3	1828	ATTAAGCGGAAACATTGCTCATTCTGGAGGAGCTGTAGATCTTAGTATTTTTAGTTTACATATAGCTGGTGTTTCTTCTATAGCAGGAGCTTTAAATTTCATAACTACTTTATTTAATATGAAGTCTGAGGGATTAATTTTTAGTAGATTAGGGTTATATCCTTGATCAGTATTAATTACTGCATTTTTATTATTATTATCTTTACCTGTCTTAGCTGGAGGTATTACAATGCTATTAACAGATAGAAATTTTGATACTAATTTTTTTGAAAGTGAAGGTGGTGGAGATCCTATTTTATTTCAACATCTTTTT
127	CI_Al_3_Jul_A_r1	13066	ATTAAGCGGAAACATTGCTCATTCTGGAGGAGCTGTAGATCTTAGTATTTTTAGTTTACATATAGCTGGTGTTTCTTCTATAGCAGGAGCTTTAAATTTCATAACTACTTTATTTAATATGAAGTCTGAGGGATTAATTTTTAGTAGATTAGGGTTATATCCTTGATCAGTATTAATTACTGCATTTTTATTATTATTATCTTTACCTGTCTTAGCTGGAGGTATTACAATGCTATTAACAGATAGAAATTTTGATACTAATTTTTTTGAAAGTGAAGGTGGTGGAGATCCTATTTTATTTCAACATCTTTTT
128	PG_Al_6_Jul_A_r1	1474	ATTAAGCGGAAACATTGCTCATTCTGGAGGAGCTGTAGATCTTAGTATTTTTAGTTTACATATAGCTGGTGTTTCTTCTATAGCAGGAGCTTTAAATTTCATAACTACTTTATTTAATATGAAGTCTGAGGGATTAATTTTTAGTAGATTAGGGTTATATCCTTGATCAGTATTAATTACTGCATTTTTATTATTATTATCTTTACCTGTCTTAGCTGGAGGTATTACAATGCTATTAACAGATAGAAATTTTGATACTAATTTTTTTGAAAGTGAAGGTGGTGGAGATCCTATTTTATTTCAACATCTTTTT
129	PG_Ba_50_Jul_C_r2	142	ATTAAGCGGAAACATTGCTCATTCTGGAGGAGCTGTAGATCTTAGTATTTTTAGTTTACATATAGCTGGTGTTTCTTCTATAGCAGGAGCTTTAAATTTCATAACTACTTTATTTAATATGAAGTCTGAGGGATTAATTTTTAGTAGATTAGGGTTATATCCTTGATCAGTATTAATTACTGCATTTTTATTATTATTATCTTTACCTGTCTTAGCTGGAGGTATTACAATGCTATTAACAGATAGAAATTTTGATACTAATTTTTTTGAAAGTGAAGGTGGTGGAGATCCTATTTTATTTCAACATCTTTTT
130	SK_Al_15_Jul_A_r5	57	ATTAAGCGGAAACATTGCTCATTCTGGAGGAGCTGTAGATCTTAGTATTTTTAGTTTACATATAGCTGGTGTTTCTTCTATAGCAGGAGCTTTAAATTTCATAACTACTTTATTTAATATGAAGTCTGAGGGATTAATTTTTAGTAGATTAGGGTTATATCCTTGATCAGTATTAATTACTGCATTTTTATTATTATTATCTTTACCTGTCTTAGCTGGAGGTATTACAATGCTATTAACAGATAGAAATTTTGATACTAATTTTTTTGAAAGTGAAGGTGGTGGAGATCCTATTTTATTTCAACATCTTTTT
131	PG_Eg_0_May_B_r2	540	ATTAAGCGGAAACATTGCTCATTCTGGAGGAGCTGTAGATCTTAGTATTTTTAGTTTACATATAGCTGGTGTTTCTTCTATAGCAGGAGCTTTAAATTTCATAACTACTTTATTTAATATGAAGTCTGAGGGATTAATTTTTAGTAGATTAGGGTTATATCCTTGATCAGTATTAATTACTGCATTTTTATTATTATTATCTTTACCTGTCTTAGCTGGAGGTATTACAATGCTATTAACAGATAGAAATTTTGATACTAATTTTTTTGAAAGTGAAGGTGGTGGAGATCCTATTTTATTTCAACATCTTTTT
132	SK_Al_10_Jul_C_r5	253	ATTAAGCGGAAACATTGCTCATTCTGGAGGAGCTGTAGATCTTAGTATTTTTAGTTTACATATAGCTGGTGTTTCTTCTATAGCAGGAGCTTTAAATTTCATAACTACTTTATTTAATATGAAGTCTGAGGGATTAATTTTTAGTAGATTAGGGTTATATCCTTGATCAGTATTAATTACTGCATTTTTATTATTATTATCTTTACCTGTCTTAGCTGGAGGTATTACAATGCTATTAACAGATAGAAATTTTGATACTAATTTTTTTGAAAGTGAAGGTGGTGGAGATCCTATTTTATTTCAACATCTTTTT
133	SK_Al_1_Jul_B_r5	16	ATTAAGCGGAAACATTGCTCATTCTGGAGGAGCTGTAGATCTTAGTATTTTTAGTTTACATATAGCTGGTGTTTCTTCTATAGCAGGAGCTTTAAATTTCATAACTACTTTATTTAATATGAAGTCTGAGGGATTAATTTTTAGTAGATTAGGGTTATATCCTTGATCAGTATTAATTACTGCATTTTTATTATTATTATCTTTACCTGTCTTAGCTGGAGGTATTACAATGCTATTAACAGATAGAAATTTTGATACTAATTTTTTTGAAAGTGAAGGTGGTGGAGATCCTATTTTATTTCAACATCTTTTT
134	CI_Ba_50_May_A_r2	25	ATTAAGCGGAAACATTGCTCATTCTGGAGGAGCTGTAGATCTTAGTATTTTTAGTTTACATATAGCTGGTGTTTCTTCTATAGCAGGAGCTTTAAATTTCATAACTACTTTATTTAATATGAAGTCTGAGGGATTAATTTTTAGTAGATTAGGGTTATATCCTTGATCAGTATTAATTACTGCATTTTTATTATTATTATCTTTACCTGTCTTAGCTGGAGGTATTACAATGCTATTAACAGATAGAAATTTTGATACTAATTTTTTTGAAAGTGAAGGTGGTGGAGATCCTATTTTATTTCAACATCTTTTT
135	CI_Eg_0_May_B_r2	80	ATTAAGCGGAAACATTGCTCATTCTGGAGGAGCTGTAGATCTTAGTATTTTTAGTTTACATATAGCTGGTGTTTCTTCTATAGCAGGAGCTTTAAATTTCATAACTACTTTATTTAATATGAAGTCTGAGGGATTAATTTTTAGTAGATTAGGGTTATATCCTTGATCAGTATTAATTACTGCATTTTTATTATTATTATCTTTACCTGTCTTAGCTGGAGGTATTACAATGCTATTAACAGATAGAAATTTTGATACTAATTTTTTTGAAAGTGAAGGTGGTGGAGATCCTATTTTATTTCAACATCTTTTT
136	PG_Al_6_May_C_r3	2008	ATTAAGCGGAAACATTGCTCATTCTGGAGGAGCTGTAGATCTTAGTATTTTTAGTTTACATATAGCTGGTGTTTCTTCTATAGCAGGAGCTTTAAATTTCATAACTACTTTATTTAATATGAAGTCTGAGGGATTAATTTTTAGTAGATTAGGGTTATATCCTTGATCAGTATTAATTACTGCATTTTTATTATTATTATCTTTACCTGTCTTAGCTGGAGGTATTACAATGCTATTAACAGATAGAAATTTTGATACTAATTTTTTTGAAAGTGAAGGTGGTGGAGATCCTATTTTATTTCAACATCTTTTT
137	SK_Ba_50_Jul_C_r2	34	ATTAAGCGGAAACATTGCTCATTCTGGAGGAGCTGTAGATCTTAGTATTTTTAGTTTACATATAGCTGGTGTTTCTTCTATAGCAGGAGCTTTAAATTTCATAACTACTTTATTTAATATGAAGTCTGAGGGATTAATTTTTAGTAGATTAGGGTTATATCCTTGATCAGTATTAATTACTGCATTTTTATTATTATTATCTTTACCTGTCTTAGCTGGAGGTATTACAATGCTATTAACAGATAGAAATTTTGATACTAATTTTTTTGAAAGTGAAGGTGGTGGAGATCCTATTTTATTTCAACATCTTTTT
138	NR_Eg_0_Aug_B_r2	77	ATTAAGCGGAAACATTGCTCATTCTGGAGGAGCTGTAGATCTTAGTATTTTTAGTTTACATATAGCTGGTGTTTCTTCTATAGCAGGAGCTTTAAATTTCATAACTACTTTATTTAATATGAAGTCTGAGGGATTAATTTTTAGTAGATTAGGGTTATATCCTTGATCAGTATTAATTACTGCATTTTTATTATTATTATCTTTACCTGTCTTAGCTGGAGGTATTACAATGCTATTAACAGATAGAAATTTTGATACTAATTTTTTTGAAAGTGAAGGTGGTGGAGATCCTATTTTATTTCAACATCTTTTT
139	PG_Al_6_Jul_C_r1	1226	ATTAAGCGGAAACATTGCTCATTCTGGAGGAGCTGTAGATCTTAGTATTTTTAGTTTACATATAGCTGGTGTTTCTTCTATAGCAGGAGCTTTAAATTTCATAACTACTTTATTTAATATGAAGTCTGAGGGATTAATTTTTAGTAGATTAGGGTTATATCCTTGATCAGTATTAATTACTGCATTTTTATTATTATTATCTTTACCTGTCTTAGCTGGAGGTATTACAATGCTATTAACAGATAGAAATTTTGATACTAATTTTTTTGAAAGTGAAGGTGGTGGAGATCCTATTTTATTTCAACATCTTTTT
140	SK_Al_6_Jul_C_r5	146	ATTAAGCGGAAACATTGCTCATTCTGGAGGAGCTGTAGATCTTAGTATTTTTAGTTTACATATAGCTGGTGTTTCTTCTATAGCAGGAGCTTTAAATTTCATAACTACTTTATTTAATATGAAGTCTGAGGGATTAATTTTTAGTAGATTAGGGTTATATCCTTGATCAGTATTAATTACTGCATTTTTATTATTATTATCTTTACCTGTCTTAGCTGGAGGTATTACAATGCTATTAACAGATAGAAATTTTGATACTAATTTTTTTGAAAGTGAAGGTGGTGGAGATCCTATTTTATTTCAACATCTTTTT
141	PG_Ba_50_May_B_r2	536	ATTAAGCGGAAACATTGCTCATTCTGGAGGAGCTGTAGATCTTAGTATTTTTAGTTTACATATAGCTGGTGTTTCTTCTATAGCAGGAGCTTTAAATTTCATAACTACTTTATTTAATATGAAGTCTGAGGGATTAATTTTTAGTAGATTAGGGTTATATCCTTGATCAGTATTAATTACTGCATTTTTATTATTATTATCTTTACCTGTCTTAGCTGGAGGTATTACAATGCTATTAACAGATAGAAATTTTGATACTAATTTTTTTGAAAGTGAAGGTGGTGGAGATCCTATTTTATTTCAACATCTTTTT
142	PG_Al_1_Jul_B_r1	980	ATTAAGCGGAAACATTGCTCATTCTGGAGGAGCTGTAGATCTTAGTATTTTTAGTTTACATATAGCTGGTGTTTCTTCTATAGCAGGAGCTTTAAATTTCATAACTACTTTATTTAATATGAAGTCTGAGGGATTAATTTTTAGTAGATTAGGGTTATATCCTTGATCAGTATTAATTACTGCATTTTTATTATTATTATCTTTACCTGTCTTAGCTGGAGGTATTACAATGCTATTAACAGATAGAAATTTTGATACTAATTTTTTTGAAAGTGAAGGTGGTGGAGATCCTATTTTATTTCAACATCTTTTT
143	CI_Eg_0_Jul_C_r2	24869	ATTAAGCGGAAACATTGCTCATTCTGGAGGAGCTGTAGATCTTAGTATTTTTAGTTTACATATAGCTGGTGTTTCTTCTATAGCAGGAGCTTTAAATTTCATAACTACTTTATTTAATATGAAGTCTGAGGGATTAATTTTTAGTAGATTAGGGTTATATCCTTGATCAGTATTAATTACTGCATTTTTATTATTATTATCTTTACCTGTCTTAGCTGGAGGTATTACAATGCTATTAACAGATAGAAATTTTGATACTAATTTTTTTGAAAGTGAAGGTGGTGGAGATCCTATTTTATTTCAACATCTTTTT
144	CI_Ac_1_Jul_B_r1	7836	ATTAAGCGGAAACATTGCTCATTCTGGAGGAGCTGTAGATCTTAGTATTTTTAGTTTACATATAGCTGGTGTTTCTTCTATAGCAGGAGCTTTAAATTTCATAACTACTTTATTTAATATGAAGTCTGAGGGATTAATTTTTAGTAGATTAGGGTTATATCCTTGATCAGTATTAATTACTGCATTTTTATTATTATTATCTTTACCTGTCTTAGCTGGAGGTATTACAATGCTATTAACAGATAGAAATTTTGATACTAATTTTTTTGAAAGTGAAGGTGGTGGAGATCCTATTTTATTTCAACATCTTTTT
145	CI_Ac_15_Jul_C_r1	7274	ATTAAGCGGAAACATTGCTCATTCTGGAGGAGCTGTAGATCTTAGTATTTTTAGTTTACATATAGCTGGTGTTTCTTCTATAGCAGGAGCTTTAAATTTCATAACTACTTTATTTAATATGAAGTCTGAGGGATTAATTTTTAGTAGATTAGGGTTATATCCTTGATCAGTATTAATTACTGCATTTTTATTATTATTATCTTTACCTGTCTTAGCTGGAGGTATTACAATGCTATTAACAGATAGAAATTTTGATACTAATTTTTTTGAAAGTGAAGGTGGTGGAGATCCTATTTTATTTCAACATCTTTTT
146	CI_Eg_0_Jul_A_r2	18547	ATTAAGCGGAAACATTGCTCATTCTGGAGGAGCTGTAGATCTTAGTATTTTTAGTTTACATATAGCTGGTGTTTCTTCTATAGCAGGAGCTTTAAATTTCATAACTACTTTATTTAATATGAAGTCTGAGGGATTAATTTTTAGTAGATTAGGGTTATATCCTTGATCAGTATTAATTACTGCATTTTTATTATTATTATCTTTACCTGTCTTAGCTGGAGGTATTACAATGCTATTAACAGATAGAAATTTTGATACTAATTTTTTTGAAAGTGAAGGTGGTGGAGATCCTATTTTATTTCAACATCTTTTT
147	NR_Eg_0_Jul_B_r2	13	ATTAAGCGGAAACATTGCTCATTCTGGAGGAGCTGTAGATCTTAGTATTTTTAGTTTACATATAGCTGGTGTTTCTTCTATAGCAGGAGCTTTAAATTTCATAACTACTTTATTTAATATGAAGTCTGAGGGATTAATTTTTAGTAGATTAGGGTTATATCCTTGATCAGTATTAATTACTGCATTTTTATTATTATTATCTTTACCTGTCTTAGCTGGAGGTATTACAATGCTATTAACAGATAGAAATTTTGATACTAATTTTTTTGAAAGTGAAGGTGGTGGAGATCCTATTTTATTTCAACATCTTTTT
148	CI_Al_1_May_A_r3	7	ATTAAGCGGAAACATTGCTCATTCTGGAGGAGCTGTAGATCTTAGTATTTTTAGTTTACATATAGCTGGTGTTTCTTCTATAGCAGGAGCTTTAAATTTCATAACTACTTTATTTAATATGAAGTCTGAGGGATTAATTTTTAGTAGATTAGGGTTATATCCTTGATCAGTATTAATTACTGCATTTTTATTATTATTATCTTTACCTGTCTTAGCTGGAGGTATTACAATGCTATTAACAGATAGAAATTTTGATACTAATTTTTTTGAAAGTGAAGGTGGTGGAGATCCTATTTTATTTCAACATCTTTTT
149	CI_Eg_0_Jul_B_r1	7413	ATTAAGCGGAAACATTGCTCATTCTGGAGGAGCTGTAGATCTTAGTATTTTTAGTTTACATATAGCTGGTGTTTCTTCTATAGCAGGAGCTTTAAATTTCATAACTACTTTATTTAATATGAAGTCTGAGGGATTAATTTTTAGTAGATTAGGGTTATATCCTTGATCAGTATTAATTACTGCATTTTTATTATTATTATCTTTACCTGTCTTAGCTGGAGGTATTACAATGCTATTAACAGATAGAAATTTTGATACTAATTTTTTTGAAAGTGAAGGTGGTGGAGATCCTATTTTATTTCAACATCTTTTT
150	PG_Ba_50_Jul_A_r2	109	ATTAAGCGGAAACATTGCTCATTCTGGAGGAGCTGTAGATCTTAGTATTTTTAGTTTACATATAGCTGGTGTTTCTTCTATAGCAGGAGCTTTAAATTTCATAACTACTTTATTTAATATGAAGTCTGAGGGATTAATTTTTAGTAGATTAGGGTTATATCCTTGATCAGTATTAATTACTGCATTTTTATTATTATTATCTTTACCTGTCTTAGCTGGAGGTATTACAATGCTATTAACAGATAGAAATTTTGATACTAATTTTTTTGAAAGTGAAGGTGGTGGAGATCCTATTTTATTTCAACATCTTTTT
151	PG_Ac_6_Jul_B_r1	892	ATTAAGCGGAAACATTGCTCATTCTGGAGGAGCTGTAGATCTTAGTATTTTTAGTTTACATATAGCTGGTGTTTCTTCTATAGCAGGAGCTTTAAATTTCATAACTACTTTATTTAATATGAAGTCTGAGGGATTAATTTTTAGTAGATTAGGGTTATATCCTTGATCAGTATTAATTACTGCATTTTTATTATTATTATCTTTACCTGTCTTAGCTGGAGGTATTACAATGCTATTAACAGATAGAAATTTTGATACTAATTTTTTTGAAAGTGAAGGTGGTGGAGATCCTATTTTATTTCAACATCTTTTT
152	CI_Ac_15_Jul_B_r1	7383	ATTAAGCGGAAACATTGCTCATTCTGGAGGAGCTGTAGATCTTAGTATTTTTAGTTTACATATAGCTGGTGTTTCTTCTATAGCAGGAGCTTTAAATTTCATAACTACTTTATTTAATATGAAGTCTGAGGGATTAATTTTTAGTAGATTAGGGTTATATCCTTGATCAGTATTAATTACTGCATTTTTATTATTATTATCTTTACCTGTCTTAGCTGGAGGTATTACAATGCTATTAACAGATAGAAATTTTGATACTAATTTTTTTGAAAGTGAAGGTGGTGGAGATCCTATTTTATTTCAACATCTTTTT
153	SK_Al_6_Jul_A_r5	27	ATTAAGCGGAAACATTGCTCATTCTGGAGGAGCTGTAGATCTTAGTATTTTTAGTTTACATATAGCTGGTGTTTCTTCTATAGCAGGAGCTTTAAATTTCATAACTACTTTATTTAATATGAAGTCTGAGGGATTAATTTTTAGTAGATTAGGGTTATATCCTTGATCAGTATTAATTACTGCATTTTTATTATTATTATCTTTACCTGTCTTAGCTGGAGGTATTACAATGCTATTAACAGATAGAAATTTTGATACTAATTTTTTTGAAAGTGAAGGTGGTGGAGATCCTATTTTATTTCAACATCTTTTT
154	CI_Ac_15_Jul_A_r1	10072	ATTAAGCGGAAACATTGCTCATTCTGGAGGAGCTGTAGATCTTAGTATTTTTAGTTTACATATAGCTGGTGTTTCTTCTATAGCAGGAGCTTTAAATTTCATAACTACTTTATTTAATATGAAGTCTGAGGGATTAATTTTTAGTAGATTAGGGTTATATCCTTGATCAGTATTAATTACTGCATTTTTATTATTATTATCTTTACCTGTCTTAGCTGGAGGTATTACAATGCTATTAACAGATAGAAATTTTGATACTAATTTTTTTGAAAGTGAAGGTGGTGGAGATCCTATTTTATTTCAACATCTTTTT
155	SK_Eg_0_Jul_B_r2	54	ATTAAGCGGAAACATTGCTCATTCTGGAGGAGCTGTAGATCTTAGTATTTTTAGTTTACATATAGCTGGTGTTTCTTCTATAGCAGGAGCTTTAAATTTCATAACTACTTTATTTAATATGAAGTCTGAGGGATTAATTTTTAGTAGATTAGGGTTATATCCTTGATCAGTATTAATTACTGCATTTTTATTATTATTATCTTTACCTGTCTTAGCTGGAGGTATTACAATGCTATTAACAGATAGAAATTTTGATACTAATTTTTTTGAAAGTGAAGGTGGTGGAGATCCTATTTTATTTCAACATCTTTTT
156	PG_Ac_6_Jul_A_r1	766	ATTAAGCGGAAACATTGCTCATTCTGGAGGAGCTGTAGATCTTAGTATTTTTAGTTTACATATAGCTGGTGTTTCTTCTATAGCAGGAGCTTTAAATTTCATAACTACTTTATTTAATATGAAGTCTGAGGGATTAATTTTTAGTAGATTAGGGTTATATCCTTGATCAGTATTAATTACTGCATTTTTATTATTATTATCTTTACCTGTCTTAGCTGGAGGTATTACAATGCTATTAACAGATAGAAATTTTGATACTAATTTTTTTGAAAGTGAAGGTGGTGGAGATCCTATTTTATTTCAACATCTTTTT
157	CI_Al_3_Jul_C_r1	6104	ATTAAGCGGAAACATTGCTCATTCTGGAGGAGCTGTAGATCTTAGTATTTTTAGTTTACATATAGCTGGTGTTTCTTCTATAGCAGGAGCTTTAAATTTCATAACTACTTTATTTAATATGAAGTCTGAGGGATTAATTTTTAGTAGATTAGGGTTATATCCTTGATCAGTATTAATTACTGCATTTTTATTATTATTATCTTTACCTGTCTTAGCTGGAGGTATTACAATGCTATTAACAGATAGAAATTTTGATACTAATTTTTTTGAAAGTGAAGGTGGTGGAGATCCTATTTTATTTCAACATCTTTTT
158	PG_Eg_0_Aug_C_r2	365	ATTAAGCGGAAACATTGCTCATTCTGGAGGAGCTGTAGATCTTAGTATTTTTAGTTTACATATAGCTGGTGTTTCTTCTATAGCAGGAGCTTTAAATTTCATAACTACTTTATTTAATATGAAGTCTGAGGGATTAATTTTTAGTAGATTAGGGTTATATCCTTGATCAGTATTAATTACTGCATTTTTATTATTATTATCTTTACCTGTCTTAGCTGGAGGTATTACAATGCTATTAACAGATAGAAATTTTGATACTAATTTTTTTGAAAGTGAAGGTGGTGGAGATCCTATTTTATTTCAACATCTTTTT
159	CI_Ac_6_Jul_A_r1	8571	ATTAAGCGGAAACATTGCTCATTCTGGAGGAGCTGTAGATCTTAGTATTTTTAGTTTACATATAGCTGGTGTTTCTTCTATAGCAGGAGCTTTAAATTTCATAACTACTTTATTTAATATGAAGTCTGAGGGATTAATTTTTAGTAGATTAGGGTTATATCCTTGATCAGTATTAATTACTGCATTTTTATTATTATTATCTTTACCTGTCTTAGCTGGAGGTATTACAATGCTATTAACAGATAGAAATTTTGATACTAATTTTTTTGAAAGTGAAGGTGGTGGAGATCCTATTTTATTTCAACATCTTTTT
160	CI_Eg_0_Jul_B_r2	17440	ATTAAGCGGAAACATTGCTCATTCTGGAGGAGCTGTAGATCTTAGTATTTTTAGTTTACATATAGCTGGTGTTTCTTCTATAGCAGGAGCTTTAAATTTCATAACTACTTTATTTAATATGAAGTCTGAGGGATTAATTTTTAGTAGATTAGGGTTATATCCTTGATCAGTATTAATTACTGCATTTTTATTATTATTATCTTTACCTGTCTTAGCTGGAGGTATTACAATGCTATTAACAGATAGAAATTTTGATACTAATTTTTTTGAAAGTGAAGGTGGTGGAGATCCTATTTTATTTCAACATCTTTTT
161	CI_Ac_3_Jul_B_r1	7652	ATTAAGCGGAAACATTGCTCATTCTGGAGGAGCTGTAGATCTTAGTATTTTTAGTTTACATATAGCTGGTGTTTCTTCTATAGCAGGAGCTTTAAATTTCATAACTACTTTATTTAATATGAAGTCTGAGGGATTAATTTTTAGTAGATTAGGGTTATATCCTTGATCAGTATTAATTACTGCATTTTTATTATTATTATCTTTACCTGTCTTAGCTGGAGGTATTACAATGCTATTAACAGATAGAAATTTTGATACTAATTTTTTTGAAAGTGAAGGTGGTGGAGATCCTATTTTATTTCAACATCTTTTT
162	CI_Al_15_Jul_B_r2	12114	ATTAAGCGGAAACATTGCTCATTCTGGAGGAGCTGTAGATCTTAGTATTTTTAGTTTACATATAGCTGGTGTTTCTTCTATAGCAGGAGCTTTAAATTTCATAACTACTTTATTTAATATGAAGTCTGAGGGATTAATTTTTAGTAGATTAGGGTTATATCCTTGATCAGTATTAATTACTGCATTTTTATTATTATTATCTTTACCTGTCTTAGCTGGAGGTATTACAATGCTATTAACAGATAGAAATTTTGATACTAATTTTTTTGAAAGTGAAGGTGGTGGAGATCCTATTTTATTTCAACATCTTTTT
163	PG_Al_15_Jul_A_r1	216	ATTAAGCGGAAACATTGCTCATTCTGGAGGAGCTGTAGATCTTAGTATTTTTAGTTTACATATAGCTGGTGTTTCTTCTATAGCAGGAGCTTTAAATTTCATAACTACTTTATTTAATATGAAGTCTGAGGGATTAATTTTTAGTAGATTAGGGTTATATCCTTGATCAGTATTAATTACTGCATTTTTATTATTATTATCTTTACCTGTCTTAGCTGGAGGTATTACAATGCTATTAACAGATAGAAATTTTGATACTAATTTTTTTGAAAGTGAAGGTGGTGGAGATCCTATTTTATTTCAACATCTTTTT
164	CI_Al_6_May_B_r3	7	ATTATCTAGTGGTAATTCTCATTCAGGTCCTGCGGTAGATTTAGCTATTTTTAGTTTGCACTTATCAGGTGCAGCTTCAATTTTAGGTGCTATTAATTTCATTTGTACTATTCTTAATATGAGAACAAAAGGCCTTTATATGCATAAGTTACCTTTATTCGTTTGGTCTATTTTAATAACTGCTGTATTGTTGTTATTATCTTTGCCTGTGCTTGCTGGCGCTATAACAATGTTACTGACTGACCGTAATTTCAATACTTCTTTTTTTGATCCTGCTGGAGGAGGTGATCCAGTGTTATACCAACATTTATTT
165	PG_Al_1_May_C_r3	162	ATTATCTAGTGGTAATTCTCATTCAGGTCCTGCGGTAGATTTAGCTATTTTTAGTTTGCACTTATCAGGTGCAGCTTCAATTTTAGGTGCTATTAATTTCATTTGTACTATTCTTAATATGAGAACAAAAGGCCTTTATATGCATAAGTTACCTTTATTCGTTTGGTCTATTTTAATAACTGCTGTATTGTTGTTATTATCTTTGCCTGTGCTTGCTGGCGCTATAACAATGTTACTGACTGACCGTAATTTCAATACTTCTTTTTTTGATCCTGCTGGAGGAGGTGATCCAGTGTTATACCAACATTTATTT
166	CI_Al_3_Aug_B_r3	85	ATTATCTAGTGGTAATTCTCATTCAGGTCCTGCGGTAGATTTAGCTATTTTTAGTTTGCACTTATCAGGTGCAGCTTCAATTTTAGGTGCTATTAATTTCATTTGTACTATTCTTAATATGAGAACAAAAGGCCTTTATATGCATAAGTTACCTTTATTCGTTTGGTCTATTTTAATAACTGCTGTATTGTTGTTATTATCTTTGCCTGTGCTTGCTGGCGCTATAACAATGTTACTGACTGACCGTAATTTCAATACTTCTTTTTTTGATCCTGCTGGAGGAGGTGATCCAGTGTTATACCAACATTTATTT
167	PG_Al_10_May_A_r3	87	ATTATCTAGTGGTAATTCTCATTCAGGTCCTGCGGTAGATTTAGCTATTTTTAGTTTGCACTTATCAGGTGCAGCTTCAATTTTAGGTGCTATTAATTTCATTTGTACTATTCTTAATATGAGAACAAAAGGCCTTTATATGCATAAGTTACCTTTATTCGTTTGGTCTATTTTAATAACTGCTGTATTGTTGTTATTATCTTTGCCTGTGCTTGCTGGCGCTATAACAATGTTACTGACTGACCGTAATTTCAATACTTCTTTTTTTGATCCTGCTGGAGGAGGTGATCCAGTGTTATACCAACATTTATTT
168	WB_Eg_0_May_B_r5	6	ATTATCTAGTGGTAATTCTCATTCAGGTCCTGCGGTAGATTTAGCTATTTTTAGTTTGCACTTATCAGGTGCAGCTTCAATTTTAGGTGCTATTAATTTCATTTGTACTATTCTTAATATGAGAACAAAAGGCCTTTATATGCATAAGTTACCTTTATTCGTTTGGTCTATTTTAATAACTGCTGTATTGTTGTTATTATCTTTGCCTGTGCTTGCTGGCGCTATAACAATGTTACTGACTGACCGTAATTTCAATACTTCTTTTTTTGATCCTGCTGGAGGAGGTGATCCAGTGTTATACCAACATTTATTT
169	NR_Eg_0_Aug_C_r2	174	ATTATCTAGTGGTAATTCTCATTCAGGTCCTGCGGTAGATTTAGCTATTTTTAGTTTGCACTTATCAGGTGCAGCTTCAATTTTAGGTGCTATTAATTTCATTTGTACTATTCTTAATATGAGAACAAAAGGCCTTTATATGCATAAGTTACCTTTATTCGTTTGGTCTATTTTAATAACTGCTGTATTGTTGTTATTATCTTTGCCTGTGCTTGCTGGCGCTATAACAATGTTACTGACTGACCGTAATTTCAATACTTCTTTTTTTGATCCTGCTGGAGGAGGTGATCCAGTGTTATACCAACATTTATTT
170	NR_Ba_50_Jul_A_r2	4	ATTATCTAGTGGTAATTCTCATTCAGGTCCTGCGGTAGATTTAGCTATTTTTAGTTTGCACTTATCAGGTGCAGCTTCAATTTTAGGTGCTATTAATTTCATTTGTACTATTCTTAATATGAGAACAAAAGGCCTTTATATGCATAAGTTACCTTTATTCGTTTGGTCTATTTTAATAACTGCTGTATTGTTGTTATTATCTTTGCCTGTGCTTGCTGGCGCTATAACAATGTTACTGACTGACCGTAATTTCAATACTTCTTTTTTTGATCCTGCTGGAGGAGGTGATCCAGTGTTATACCAACATTTATTT
171	PG_Eg_0_May_A_r2	49	ATTATCTAGTGGTAATTCTCATTCAGGTCCTGCGGTAGATTTAGCTATTTTTAGTTTGCACTTATCAGGTGCAGCTTCAATTTTAGGTGCTATTAATTTCATTTGTACTATTCTTAATATGAGAACAAAAGGCCTTTATATGCATAAGTTACCTTTATTCGTTTGGTCTATTTTAATAACTGCTGTATTGTTGTTATTATCTTTGCCTGTGCTTGCTGGCGCTATAACAATGTTACTGACTGACCGTAATTTCAATACTTCTTTTTTTGATCCTGCTGGAGGAGGTGATCCAGTGTTATACCAACATTTATTT
172	PG_Al_10_May_C_r3	322	ATTATCTAGTGGTAATTCTCATTCAGGTCCTGCGGTAGATTTAGCTATTTTTAGTTTGCACTTATCAGGTGCAGCTTCAATTTTAGGTGCTATTAATTTCATTTGTACTATTCTTAATATGAGAACAAAAGGCCTTTATATGCATAAGTTACCTTTATTCGTTTGGTCTATTTTAATAACTGCTGTATTGTTGTTATTATCTTTGCCTGTGCTTGCTGGCGCTATAACAATGTTACTGACTGACCGTAATTTCAATACTTCTTTTTTTGATCCTGCTGGAGGAGGTGATCCAGTGTTATACCAACATTTATTT
173	NR_Eg_0_May_A_r2	212	ATTATCTAGTGGTAATTCTCATTCAGGTCCTGCGGTAGATTTAGCTATTTTTAGTTTGCACTTATCAGGTGCAGCTTCAATTTTAGGTGCTATTAATTTCATTTGTACTATTCTTAATATGAGAACAAAAGGCCTTTATATGCATAAGTTACCTTTATTCGTTTGGTCTATTTTAATAACTGCTGTATTGTTGTTATTATCTTTGCCTGTGCTTGCTGGCGCTATAACAATGTTACTGACTGACCGTAATTTCAATACTTCTTTTTTTGATCCTGCTGGAGGAGGTGATCCAGTGTTATACCAACATTTATTT
174	NR_Ba_50_May_C_r2	96	ATTATCTAGTGGTAATTCTCATTCAGGTCCTGCGGTAGATTTAGCTATTTTTAGTTTGCACTTATCAGGTGCAGCTTCAATTTTAGGTGCTATTAATTTCATTTGTACTATTCTTAATATGAGAACAAAAGGCCTTTATATGCATAAGTTACCTTTATTCGTTTGGTCTATTTTAATAACTGCTGTATTGTTGTTATTATCTTTGCCTGTGCTTGCTGGCGCTATAACAATGTTACTGACTGACCGTAATTTCAATACTTCTTTTTTTGATCCTGCTGGAGGAGGTGATCCAGTGTTATACCAACATTTATTT
175	PG_Al_10_May_B_r3	662	ATTATCTAGTGGTAATTCTCATTCAGGTCCTGCGGTAGATTTAGCTATTTTTAGTTTGCACTTATCAGGTGCAGCTTCAATTTTAGGTGCTATTAATTTCATTTGTACTATTCTTAATATGAGAACAAAAGGCCTTTATATGCATAAGTTACCTTTATTCGTTTGGTCTATTTTAATAACTGCTGTATTGTTGTTATTATCTTTGCCTGTGCTTGCTGGCGCTATAACAATGTTACTGACTGACCGTAATTTCAATACTTCTTTTTTTGATCCTGCTGGAGGAGGTGATCCAGTGTTATACCAACATTTATTT
176	PG_Al_15_Jul_B_r1	13	ATTATCTAGTGGTAATTCTCATTCAGGTCCTGCGGTAGATTTAGCTATTTTTAGTTTGCACTTATCAGGTGCAGCTTCAATTTTAGGTGCTATTAATTTCATTTGTACTATTCTTAATATGAGAACAAAAGGCCTTTATATGCATAAGTTACCTTTATTCGTTTGGTCTATTTTAATAACTGCTGTATTGTTGTTATTATCTTTGCCTGTGCTTGCTGGCGCTATAACAATGTTACTGACTGACCGTAATTTCAATACTTCTTTTTTTGATCCTGCTGGAGGAGGTGATCCAGTGTTATACCAACATTTATTT
177	PG_Ac_10_Jul_B_r1	21	ATTATCTAGTGGTAATTCTCATTCAGGTCCTGCGGTAGATTTAGCTATTTTTAGTTTGCACTTATCAGGTGCAGCTTCAATTTTAGGTGCTATTAATTTCATTTGTACTATTCTTAATATGAGAACAAAAGGCCTTTATATGCATAAGTTACCTTTATTCGTTTGGTCTATTTTAATAACTGCTGTATTGTTGTTATTATCTTTGCCTGTGCTTGCTGGCGCTATAACAATGTTACTGACTGACCGTAATTTCAATACTTCTTTTTTTGATCCTGCTGGAGGAGGTGATCCAGTGTTATACCAACATTTATTT
178	PG_Eg_0_May_B_r2	36	ATTATCTAGTGGTAATTCTCATTCAGGTCCTGCGGTAGATTTAGCTATTTTTAGTTTGCACTTATCAGGTGCAGCTTCAATTTTAGGTGCTATTAATTTCATTTGTACTATTCTTAATATGAGAACAAAAGGCCTTTATATGCATAAGTTACCTTTATTCGTTTGGTCTATTTTAATAACTGCTGTATTGTTGTTATTATCTTTGCCTGTGCTTGCTGGCGCTATAACAATGTTACTGACTGACCGTAATTTCAATACTTCTTTTTTTGATCCTGCTGGAGGAGGTGATCCAGTGTTATACCAACATTTATTT
179	NR_Ac_1_Jul_A_r4	5	ATTATCTAGTGGTAATTCTCATTCAGGTCCTGCGGTAGATTTAGCTATTTTTAGTTTGCACTTATCAGGTGCAGCTTCAATTTTAGGTGCTATTAATTTCATTTGTACTATTCTTAATATGAGAACAAAAGGCCTTTATATGCATAAGTTACCTTTATTCGTTTGGTCTATTTTAATAACTGCTGTATTGTTGTTATTATCTTTGCCTGTGCTTGCTGGCGCTATAACAATGTTACTGACTGACCGTAATTTCAATACTTCTTTTTTTGATCCTGCTGGAGGAGGTGATCCAGTGTTATACCAACATTTATTT
180	PG_Al_15_May_B_r3	17	ATTATCTAGTGGTAATTCTCATTCAGGTCCTGCGGTAGATTTAGCTATTTTTAGTTTGCACTTATCAGGTGCAGCTTCAATTTTAGGTGCTATTAATTTCATTTGTACTATTCTTAATATGAGAACAAAAGGCCTTTATATGCATAAGTTACCTTTATTCGTTTGGTCTATTTTAATAACTGCTGTATTGTTGTTATTATCTTTGCCTGTGCTTGCTGGCGCTATAACAATGTTACTGACTGACCGTAATTTCAATACTTCTTTTTTTGATCCTGCTGGAGGAGGTGATCCAGTGTTATACCAACATTTATTT
181	NR_Eg_0_May_C_r2	370	ATTATCTAGTGGTAATTCTCATTCAGGTCCTGCGGTAGATTTAGCTATTTTTAGTTTGCACTTATCAGGTGCAGCTTCAATTTTAGGTGCTATTAATTTCATTTGTACTATTCTTAATATGAGAACAAAAGGCCTTTATATGCATAAGTTACCTTTATTCGTTTGGTCTATTTTAATAACTGCTGTATTGTTGTTATTATCTTTGCCTGTGCTTGCTGGCGCTATAACAATGTTACTGACTGACCGTAATTTCAATACTTCTTTTTTTGATCCTGCTGGAGGAGGTGATCCAGTGTTATACCAACATTTATTT
182	NR_Eg_0_May_B_r2	216	ATTATCTAGTGGTAATTCTCATTCAGGTCCTGCGGTAGATTTAGCTATTTTTAGTTTGCACTTATCAGGTGCAGCTTCAATTTTAGGTGCTATTAATTTCATTTGTACTATTCTTAATATGAGAACAAAAGGCCTTTATATGCATAAGTTACCTTTATTCGTTTGGTCTATTTTAATAACTGCTGTATTGTTGTTATTATCTTTGCCTGTGCTTGCTGGCGCTATAACAATGTTACTGACTGACCGTAATTTCAATACTTCTTTTTTTGATCCTGCTGGAGGAGGTGATCCAGTGTTATACCAACATTTATTT
183	PG_Al_15_May_C_r3	53	ATTATCTAGTGGTAATTCTCATTCAGGTCCTGCGGTAGATTTAGCTATTTTTAGTTTGCACTTATCAGGTGCAGCTTCAATTTTAGGTGCTATTAATTTCATTTGTACTATTCTTAATATGAGAACAAAAGGCCTTTATATGCATAAGTTACCTTTATTCGTTTGGTCTATTTTAATAACTGCTGTATTGTTGTTATTATCTTTGCCTGTGCTTGCTGGCGCTATAACAATGTTACTGACTGACCGTAATTTCAATACTTCTTTTTTTGATCCTGCTGGAGGAGGTGATCCAGTGTTATACCAACATTTATTT
184	NR_Ac_1_Jul_B_r4	11	ATTATCTAGTGGTAATTCTCATTCAGGTCCTGCGGTAGATTTAGCTATTTTTAGTTTGCACTTATCAGGTGCAGCTTCAATTTTAGGTGCTATTAATTTCATTTGTACTATTCTTAATATGAGAACAAAAGGCCTTTATATGCATAAGTTACCTTTATTCGTTTGGTCTATTTTAATAACTGCTGTATTGTTGTTATTATCTTTGCCTGTGCTTGCTGGCGCTATAACAATGTTACTGACTGACCGTAATTTCAATACTTCTTTTTTTGATCCTGCTGGAGGAGGTGATCCAGTGTTATACCAACATTTATTT
185	NR_Ba_50_Aug_A_r2	48	ATTATCTAGTGGTAATTCTCATTCAGGTCCTGCGGTAGATTTAGCTATTTTTAGTTTGCACTTATCAGGTGCAGCTTCAATTTTAGGTGCTATTAATTTCATTTGTACTATTCTTAATATGAGAACAAAAGGCCTTTATATGCATAAGTTACCTTTATTCGTTTGGTCTATTTTAATAACTGCTGTATTGTTGTTATTATCTTTGCCTGTGCTTGCTGGCGCTATAACAATGTTACTGACTGACCGTAATTTCAATACTTCTTTTTTTGATCCTGCTGGAGGAGGTGATCCAGTGTTATACCAACATTTATTT
186	NR_Eg_0_Jul_A_r2	42	ATTAAGTGCATTGCCTCAAGCTATTCCTGGTTCAGGAACTGGTATGACACTTTGGTTAGTTTCTATGGCTATATTTATTGCATCTTCGTTAATGGGATCATTAAATTACGTTGTTACTGTAATTAATCTAAGAACTAAAGGAATGACAATGACTAGATTGCCTTTAACTATTTGGGCTTTCTTTGTAACTGCAATTATTGGTATTGTTTCTTTTCCAGTTTTATTGTCAGCTGCTTTGTTGTTGATTTTTGATAGAAGTTTTGGAACTTCATTTTTCTTATCTGATATTTATATTGCTGGAGAAGTTTTACATTATCAAGGAGGATCTCCTGTATTATTTGAACACTTATTC
187	NR_Ba_50_Jul_B_r2	32	ATTAAGTGCATTGCCTCAAGCTATTCCTGGTTCAGGAACTGGTATGACACTTTGGTTAGTTTCTATGGCTATATTTATTGCATCTTCGTTAATGGGATCATTAAATTACGTTGTTACTGTAATTAATCTAAGAACTAAAGGAATGACAATGACTAGATTGCCTTTAACTATTTGGGCTTTCTTTGTAACTGCAATTATTGGTATTGTTTCTTTTCCAGTTTTATTGTCAGCTGCTTTGTTGTTGATTTTTGATAGAAGTTTTGGAACTTCATTTTTCTTATCTGATATTTATATTGCTGGAGAAGTTTTACATTATCAAGGAGGATCTCCTGTATTATTTGAACACTTATTC
188	NR_Ac_10_Jul_C_r4	4	ATTAAGTGCATTGCCTCAAGCTATTCCTGGTTCAGGAACTGGTATGACACTTTGGTTAGTTTCTATGGCTATATTTATTGCATCTTCGTTAATGGGATCATTAAATTACGTTGTTACTGTAATTAATCTAAGAACTAAAGGAATGACAATGACTAGATTGCCTTTAACTATTTGGGCTTTCTTTGTAACTGCAATTATTGGTATTGTTTCTTTTCCAGTTTTATTGTCAGCTGCTTTGTTGTTGATTTTTGATAGAAGTTTTGGAACTTCATTTTTCTTATCTGATATTTATATTGCTGGAGAAGTTTTACATTATCAAGGAGGATCTCCTGTATTATTTGAACACTTATTC
189	NR_Eg_0_Jul_C_r2	4	ATTAAGTGCATTGCCTCAAGCTATTCCTGGTTCAGGAACTGGTATGACACTTTGGTTAGTTTCTATGGCTATATTTATTGCATCTTCGTTAATGGGATCATTAAATTACGTTGTTACTGTAATTAATCTAAGAACTAAAGGAATGACAATGACTAGATTGCCTTTAACTATTTGGGCTTTCTTTGTAACTGCAATTATTGGTATTGTTTCTTTTCCAGTTTTATTGTCAGCTGCTTTGTTGTTGATTTTTGATAGAAGTTTTGGAACTTCATTTTTCTTATCTGATATTTATATTGCTGGAGAAGTTTTACATTATCAAGGAGGATCTCCTGTATTATTTGAACACTTATTC
190	NR_Eg_0_Jul_B_r2	9	ATTAAGTGCATTGCCTCAAGCTATTCCTGGTTCAGGAACTGGTATGACACTTTGGTTAGTTTCTATGGCTATATTTATTGCATCTTCGTTAATGGGATCATTAAATTACGTTGTTACTGTAATTAATCTAAGAACTAAAGGAATGACAATGACTAGATTGCCTTTAACTATTTGGGCTTTCTTTGTAACTGCAATTATTGGTATTGTTTCTTTTCCAGTTTTATTGTCAGCTGCTTTGTTGTTGATTTTTGATAGAAGTTTTGGAACTTCATTTTTCTTATCTGATATTTATATTGCTGGAGAAGTTTTACATTATCAAGGAGGATCTCCTGTATTATTTGAACACTTATTC
191	PG_Al_1_May_A_r3	36	GTTAGCGTCGATTGATTTTCACTCAGGTGGTTCAATTGATTTGGCTATTTTTAGTCTTCACTTAGCAGGTATTTCATCAATTTTAGGTGCAATGAATTTCATTACAACTATTATTAATATGAGATCACCCGGAATGACATTTCACCGATTACCTTTATTCGTGTGAGCTGTTTTCATTACAGCGATCTTATTATTATTAAGTTTACCTGTATTAGCTGGTGCGATTACTATGCTGTTAACAGATCGAAATTTTAATACATCATTTTTCGATCCAGCTGGAGGAGGAGATCCAATTTTATATCAGCACTTATTC
192	PG_Al_10_May_A_r3	22	GTTAGCGTCGATTGATTTTCACTCAGGTGGTTCAATTGATTTGGCTATTTTTAGTCTTCACTTAGCAGGTATTTCATCAATTTTAGGTGCAATGAATTTCATTACAACTATTATTAATATGAGATCACCCGGAATGACATTTCACCGATTACCTTTATTCGTGTGAGCTGTTTTCATTACAGCGATCTTATTATTATTAAGTTTACCTGTATTAGCTGGTGCGATTACTATGCTGTTAACAGATCGAAATTTTAATACATCATTTTTCGATCCAGCTGGAGGAGGAGATCCAATTTTATATCAGCACTTATTC
193	PG_Al_10_May_B_r3	112	GTTAGCGTCGATTGATTTTCACTCAGGTGGTTCAATTGATTTGGCTATTTTTAGTCTTCACTTAGCAGGTATTTCATCAATTTTAGGTGCAATGAATTTCATTACAACTATTATTAATATGAGATCACCCGGAATGACATTTCACCGATTACCTTTATTCGTGTGAGCTGTTTTCATTACAGCGATCTTATTATTATTAAGTTTACCTGTATTAGCTGGTGCGATTACTATGCTGTTAACAGATCGAAATTTTAATACATCATTTTTCGATCCAGCTGGAGGAGGAGATCCAATTTTATATCAGCACTTATTC
194	WB_Ba_50_Jul_C_r5	214	ACTAGCTGGTATCAAAGCTCACAGTGGTGGTTCAGTTGATTGTGCTATTTATTCGTTACATTTAGCTGGTGTATCTTCGATTCTTGGAGCTATCAACTTTATCGTGACTATTACTAACATGAGAGCACCCGGTATGACAGCCAATAGAACGCCTCTATTTGTTTGAGCTGTCTACATCACTGCCTTCCTTTTACTACTGTCGTTACCAGTATTAGCTGGTGCTATTACTATGCTGCTTACAGATCGTAATTTCAATACTTCGTTTTTTGACCCAAATGGTGGTGGTGATCCAGTACTTTATCAACACCTTTTC
195	WB_Al_3_Jul_A_r5	254	ACTAGCTGGTATCAAAGCTCACAGTGGTGGTTCAGTTGATTGTGCTATTTATTCGTTACATTTAGCTGGTGTATCTTCGATTCTTGGAGCTATCAACTTTATCGTGACTATTACTAACATGAGAGCACCCGGTATGACAGCCAATAGAACGCCTCTATTTGTTTGAGCTGTCTACATCACTGCCTTCCTTTTACTACTGTCGTTACCAGTATTAGCTGGTGCTATTACTATGCTGCTTACAGATCGTAATTTCAATACTTCGTTTTTTGACCCAAATGGTGGTGGTGATCCAGTACTTTATCAACACCTTTTC
196	WB_Ba_50_Jul_A_r5	17	ACTAGCTGGTATCAAAGCTCACAGTGGTGGTTCAGTTGATTGTGCTATTTATTCGTTACATTTAGCTGGTGTATCTTCGATTCTTGGAGCTATCAACTTTATCGTGACTATTACTAACATGAGAGCACCCGGTATGACAGCCAATAGAACGCCTCTATTTGTTTGAGCTGTCTACATCACTGCCTTCCTTTTACTACTGTCGTTACCAGTATTAGCTGGTGCTATTACTATGCTGCTTACAGATCGTAATTTCAATACTTCGTTTTTTGACCCAAATGGTGGTGGTGATCCAGTACTTTATCAACACCTTTTC
197	PG_Eg_0_Aug_B_r2	369	ACTAGCTGGTATCAAAGCTCACAGTGGTGGTTCAGTTGATTGTGCTATTTATTCGTTACATTTAGCTGGTGTATCTTCGATTCTTGGAGCTATCAACTTTATCGTGACTATTACTAACATGAGAGCACCCGGTATGACAGCCAATAGAACGCCTCTATTTGTTTGAGCTGTCTACATCACTGCCTTCCTTTTACTACTGTCGTTACCAGTATTAGCTGGTGCTATTACTATGCTGCTTACAGATCGTAATTTCAATACTTCGTTTTTTGACCCAAATGGTGGTGGTGATCCAGTACTTTATCAACACCTTTTC
198	WB_Eg_0_Jul_A_r5	6	ACTAGCTGGTATCAAAGCTCACAGTGGTGGTTCAGTTGATTGTGCTATTTATTCGTTACATTTAGCTGGTGTATCTTCGATTCTTGGAGCTATCAACTTTATCGTGACTATTACTAACATGAGAGCACCCGGTATGACAGCCAATAGAACGCCTCTATTTGTTTGAGCTGTCTACATCACTGCCTTCCTTTTACTACTGTCGTTACCAGTATTAGCTGGTGCTATTACTATGCTGCTTACAGATCGTAATTTCAATACTTCGTTTTTTGACCCAAATGGTGGTGGTGATCCAGTACTTTATCAACACCTTTTC
199	WB_Ba_50_Jul_B_r5	58	ACTAGCTGGTATCAAAGCTCACAGTGGTGGTTCAGTTGATTGTGCTATTTATTCGTTACATTTAGCTGGTGTATCTTCGATTCTTGGAGCTATCAACTTTATCGTGACTATTACTAACATGAGAGCACCCGGTATGACAGCCAATAGAACGCCTCTATTTGTTTGAGCTGTCTACATCACTGCCTTCCTTTTACTACTGTCGTTACCAGTATTAGCTGGTGCTATTACTATGCTGCTTACAGATCGTAATTTCAATACTTCGTTTTTTGACCCAAATGGTGGTGGTGATCCAGTACTTTATCAACACCTTTTC
200	PG_Ba_50_Aug_B_r2	7	ACTAGCTGGTATCAAAGCTCACAGTGGTGGTTCAGTTGATTGTGCTATTTATTCGTTACATTTAGCTGGTGTATCTTCGATTCTTGGAGCTATCAACTTTATCGTGACTATTACTAACATGAGAGCACCCGGTATGACAGCCAATAGAACGCCTCTATTTGTTTGAGCTGTCTACATCACTGCCTTCCTTTTACTACTGTCGTTACCAGTATTAGCTGGTGCTATTACTATGCTGCTTACAGATCGTAATTTCAATACTTCGTTTTTTGACCCAAATGGTGGTGGTGATCCAGTACTTTATCAACACCTTTTC
201	PG_Al_10_May_A_r3	2514	TCTTTCTAGAAACATCGCCCACGCAAGACCAGCTGTTGACATGGCGATCTTCTCTCTTCATTTAGCAGGGGCCTCATCCGTCGTGGCATCTATTAACTTTATAACTACCATTTATAACATACGAAACGAAGGATACACTATGGAACGTGTCCCCCTATTTGTTTGATCAATTATAATCACAGCTGGACTCCTTGTCCTGGCTATCCCGGTTTTAGCTGCTGGAATCACCATGCTACTAACTGACCGTAACCTAAATACCACATTCTTCGACCCTGTTGGGGGTGGAGACCCTGTCTTATACCAACATCTGTTC
202	PG_Al_10_May_C_r3	421	TCTTTCTAGAAACATCGCCCACGCAAGACCAGCTGTTGACATGGCGATCTTCTCTCTTCATTTAGCAGGGGCCTCATCCGTCGTGGCATCTATTAACTTTATAACTACCATTTATAACATACGAAACGAAGGATACACTATGGAACGTGTCCCCCTATTTGTTTGATCAATTATAATCACAGCTGGACTCCTTGTCCTGGCTATCCCGGTTTTAGCTGCTGGAATCACCATGCTACTAACTGACCGTAACCTAAATACCACATTCTTCGACCCTGTTGGGGGTGGAGACCCTGTCTTATACCAACATCTGTTC
203	PG_Al_10_May_B_r3	1517	TCTTTCTAGAAACATCGCCCACGCAAGACCAGCTGTTGACATGGCGATCTTCTCTCTTCATTTAGCAGGGGCCTCATCCGTCGTGGCATCTATTAACTTTATAACTACCATTTATAACATACGAAACGAAGGATACACTATGGAACGTGTCCCCCTATTTGTTTGATCAATTATAATCACAGCTGGACTCCTTGTCCTGGCTATCCCGGTTTTAGCTGCTGGAATCACCATGCTACTAACTGACCGTAACCTAAATACCACATTCTTCGACCCTGTTGGGGGTGGAGACCCTGTCTTATACCAACATCTGTTC
204	WB_Al_6_Jul_A_r5	8	ATTAAGTAGTATTGCTTCTCACTCGGGTGGAAGTGTAGATCTAGCTATTTTTAGTTTGCACCTATCTGGGTTGAGTAGCCTCCTTGGCGCTATCAATTTCATTACTACTATTTTAAACATGCGTGGGCCAGGAATGAGTATGCACCGCATCCCTCTTTTCGTCTGGTCAGTATTTATTACTGCTTTTCTACTCCTTTTATCTTTACCTGTACTTGCAGGCGCGATTACAATGTTATTAACAGACCGTAATTTCAATACTTCTTTTTTTGACCCAGCTGGGGGAGGAGATCCCATTCTTTTCCAACACCTGTTT
205	WB_Al_6_May_A_r5	48	ATTAAGTAGTATTGCTTCTCACTCGGGTGGAAGTGTAGATCTAGCTATTTTTAGTTTGCACCTATCTGGGTTGAGTAGCCTCCTTGGCGCTATCAATTTCATTACTACTATTTTAAACATGCGTGGGCCAGGAATGAGTATGCACCGCATCCCTCTTTTCGTCTGGTCAGTATTTATTACTGCTTTTCTACTCCTTTTATCTTTACCTGTACTTGCAGGCGCGATTACAATGTTATTAACAGACCGTAATTTCAATACTTCTTTTTTTGACCCAGCTGGGGGAGGAGATCCCATTCTTTTCCAACACCTGTTT
206	WB_Al_15_Jul_B_r5	33	ATTAAGTAGTATTGCTTCTCACTCGGGTGGAAGTGTAGATCTAGCTATTTTTAGTTTGCACCTATCTGGGTTGAGTAGCCTCCTTGGCGCTATCAATTTCATTACTACTATTTTAAACATGCGTGGGCCAGGAATGAGTATGCACCGCATCCCTCTTTTCGTCTGGTCAGTATTTATTACTGCTTTTCTACTCCTTTTATCTTTACCTGTACTTGCAGGCGCGATTACAATGTTATTAACAGACCGTAATTTCAATACTTCTTTTTTTGACCCAGCTGGGGGAGGAGATCCCATTCTTTTCCAACACCTGTTT
207	WB_Al_10_Jul_A_r5	43	ATTAAGTAGTATTGCTTCTCACTCGGGTGGAAGTGTAGATCTAGCTATTTTTAGTTTGCACCTATCTGGGTTGAGTAGCCTCCTTGGCGCTATCAATTTCATTACTACTATTTTAAACATGCGTGGGCCAGGAATGAGTATGCACCGCATCCCTCTTTTCGTCTGGTCAGTATTTATTACTGCTTTTCTACTCCTTTTATCTTTACCTGTACTTGCAGGCGCGATTACAATGTTATTAACAGACCGTAATTTCAATACTTCTTTTTTTGACCCAGCTGGGGGAGGAGATCCCATTCTTTTCCAACACCTGTTT
208	WB_Eg_0_Jul_B_r5	9	ATTAAGTAGTATTGCTTCTCACTCGGGTGGAAGTGTAGATCTAGCTATTTTTAGTTTGCACCTATCTGGGTTGAGTAGCCTCCTTGGCGCTATCAATTTCATTACTACTATTTTAAACATGCGTGGGCCAGGAATGAGTATGCACCGCATCCCTCTTTTCGTCTGGTCAGTATTTATTACTGCTTTTCTACTCCTTTTATCTTTACCTGTACTTGCAGGCGCGATTACAATGTTATTAACAGACCGTAATTTCAATACTTCTTTTTTTGACCCAGCTGGGGGAGGAGATCCCATTCTTTTCCAACACCTGTTT
209	WB_Al_6_Jul_B_r5	41	ATTAAGTAGTATTGCTTCTCACTCGGGTGGAAGTGTAGATCTAGCTATTTTTAGTTTGCACCTATCTGGGTTGAGTAGCCTCCTTGGCGCTATCAATTTCATTACTACTATTTTAAACATGCGTGGGCCAGGAATGAGTATGCACCGCATCCCTCTTTTCGTCTGGTCAGTATTTATTACTGCTTTTCTACTCCTTTTATCTTTACCTGTACTTGCAGGCGCGATTACAATGTTATTAACAGACCGTAATTTCAATACTTCTTTTTTTGACCCAGCTGGGGGAGGAGATCCCATTCTTTTCCAACACCTGTTT
210	WB_Al_6_Jul_C_r5	14	ATTAAGTAGTATTGCTTCTCACTCGGGTGGAAGTGTAGATCTAGCTATTTTTAGTTTGCACCTATCTGGGTTGAGTAGCCTCCTTGGCGCTATCAATTTCATTACTACTATTTTAAACATGCGTGGGCCAGGAATGAGTATGCACCGCATCCCTCTTTTCGTCTGGTCAGTATTTATTACTGCTTTTCTACTCCTTTTATCTTTACCTGTACTTGCAGGCGCGATTACAATGTTATTAACAGACCGTAATTTCAATACTTCTTTTTTTGACCCAGCTGGGGGAGGAGATCCCATTCTTTTCCAACACCTGTTT
211	WB_Ba_50_Jul_B_r5	46	ATTAAGTAGTATTGCTTCTCACTCGGGTGGAAGTGTAGATCTAGCTATTTTTAGTTTGCACCTATCTGGGTTGAGTAGCCTCCTTGGCGCTATCAATTTCATTACTACTATTTTAAACATGCGTGGGCCAGGAATGAGTATGCACCGCATCCCTCTTTTCGTCTGGTCAGTATTTATTACTGCTTTTCTACTCCTTTTATCTTTACCTGTACTTGCAGGCGCGATTACAATGTTATTAACAGACCGTAATTTCAATACTTCTTTTTTTGACCCAGCTGGGGGAGGAGATCCCATTCTTTTCCAACACCTGTTT
212	WB_Ba_50_Jul_A_r5	45	ATTAAGTAGTATTGCTTCTCACTCGGGTGGAAGTGTAGATCTAGCTATTTTTAGTTTGCACCTATCTGGGTTGAGTAGCCTCCTTGGCGCTATCAATTTCATTACTACTATTTTAAACATGCGTGGGCCAGGAATGAGTATGCACCGCATCCCTCTTTTCGTCTGGTCAGTATTTATTACTGCTTTTCTACTCCTTTTATCTTTACCTGTACTTGCAGGCGCGATTACAATGTTATTAACAGACCGTAATTTCAATACTTCTTTTTTTGACCCAGCTGGGGGAGGAGATCCCATTCTTTTCCAACACCTGTTT
213	WB_Al_3_May_A_r5	17	ATTAAGTAGTATTGCTTCTCACTCGGGTGGAAGTGTAGATCTAGCTATTTTTAGTTTGCACCTATCTGGGTTGAGTAGCCTCCTTGGCGCTATCAATTTCATTACTACTATTTTAAACATGCGTGGGCCAGGAATGAGTATGCACCGCATCCCTCTTTTCGTCTGGTCAGTATTTATTACTGCTTTTCTACTCCTTTTATCTTTACCTGTACTTGCAGGCGCGATTACAATGTTATTAACAGACCGTAATTTCAATACTTCTTTTTTTGACCCAGCTGGGGGAGGAGATCCCATTCTTTTCCAACACCTGTTT
214	WB_Al_3_Jul_A_r5	12	ATTAAGTAGTATTGCTTCTCACTCGGGTGGAAGTGTAGATCTAGCTATTTTTAGTTTGCACCTATCTGGGTTGAGTAGCCTCCTTGGCGCTATCAATTTCATTACTACTATTTTAAACATGCGTGGGCCAGGAATGAGTATGCACCGCATCCCTCTTTTCGTCTGGTCAGTATTTATTACTGCTTTTCTACTCCTTTTATCTTTACCTGTACTTGCAGGCGCGATTACAATGTTATTAACAGACCGTAATTTCAATACTTCTTTTTTTGACCCAGCTGGGGGAGGAGATCCCATTCTTTTCCAACACCTGTTT
215	WB_Al_15_Jul_A_r5	67	ATTAAGTAGTATTGCTTCTCACTCGGGTGGAAGTGTAGATCTAGCTATTTTTAGTTTGCACCTATCTGGGTTGAGTAGCCTCCTTGGCGCTATCAATTTCATTACTACTATTTTAAACATGCGTGGGCCAGGAATGAGTATGCACCGCATCCCTCTTTTCGTCTGGTCAGTATTTATTACTGCTTTTCTACTCCTTTTATCTTTACCTGTACTTGCAGGCGCGATTACAATGTTATTAACAGACCGTAATTTCAATACTTCTTTTTTTGACCCAGCTGGGGGAGGAGATCCCATTCTTTTCCAACACCTGTTT
216	WB_Al_15_Jul_C_r5	32	ATTAAGTAGTATTGCTTCTCACTCGGGTGGAAGTGTAGATCTAGCTATTTTTAGTTTGCACCTATCTGGGTTGAGTAGCCTCCTTGGCGCTATCAATTTCATTACTACTATTTTAAACATGCGTGGGCCAGGAATGAGTATGCACCGCATCCCTCTTTTCGTCTGGTCAGTATTTATTACTGCTTTTCTACTCCTTTTATCTTTACCTGTACTTGCAGGCGCGATTACAATGTTATTAACAGACCGTAATTTCAATACTTCTTTTTTTGACCCAGCTGGGGGAGGAGATCCCATTCTTTTCCAACACCTGTTT
217	WB_Eg_0_May_A_r5	6	ATTAAGTAGTATTGCTTCTCACTCGGGTGGAAGTGTAGATCTAGCTATTTTTAGTTTGCACCTATCTGGGTTGAGTAGCCTCCTTGGCGCTATCAATTTCATTACTACTATTTTAAACATGCGTGGGCCAGGAATGAGTATGCACCGCATCCCTCTTTTCGTCTGGTCAGTATTTATTACTGCTTTTCTACTCCTTTTATCTTTACCTGTACTTGCAGGCGCGATTACAATGTTATTAACAGACCGTAATTTCAATACTTCTTTTTTTGACCCAGCTGGGGGAGGAGATCCCATTCTTTTCCAACACCTGTTT
218	WB_Al_6_May_B_r5	12	ATTAAGTAGTATTGCTTCTCACTCGGGTGGAAGTGTAGATCTAGCTATTTTTAGTTTGCACCTATCTGGGTTGAGTAGCCTCCTTGGCGCTATCAATTTCATTACTACTATTTTAAACATGCGTGGGCCAGGAATGAGTATGCACCGCATCCCTCTTTTCGTCTGGTCAGTATTTATTACTGCTTTTCTACTCCTTTTATCTTTACCTGTACTTGCAGGCGCGATTACAATGTTATTAACAGACCGTAATTTCAATACTTCTTTTTTTGACCCAGCTGGGGGAGGAGATCCCATTCTTTTCCAACACCTGTTT
219	WB_Al_3_Jul_B_r5	6	ATTAAGTAGTATTGCTTCTCACTCGGGTGGAAGTGTAGATCTAGCTATTTTTAGTTTGCACCTATCTGGGTTGAGTAGCCTCCTTGGCGCTATCAATTTCATTACTACTATTTTAAACATGCGTGGGCCAGGAATGAGTATGCACCGCATCCCTCTTTTCGTCTGGTCAGTATTTATTACTGCTTTTCTACTCCTTTTATCTTTACCTGTACTTGCAGGCGCGATTACAATGTTATTAACAGACCGTAATTTCAATACTTCTTTTTTTGACCCAGCTGGGGGAGGAGATCCCATTCTTTTCCAACACCTGTTT
220	WB_Ba_50_Jul_C_r5	54	ATTAAGTAGTATTGCTTCTCACTCGGGTGGAAGTGTAGATCTAGCTATTTTTAGTTTGCACCTATCTGGGTTGAGTAGCCTCCTTGGCGCTATCAATTTCATTACTACTATTTTAAACATGCGTGGGCCAGGAATGAGTATGCACCGCATCCCTCTTTTCGTCTGGTCAGTATTTATTACTGCTTTTCTACTCCTTTTATCTTTACCTGTACTTGCAGGCGCGATTACAATGTTATTAACAGACCGTAATTTCAATACTTCTTTTTTTGACCCAGCTGGGGGAGGAGATCCCATTCTTTTCCAACACCTGTTT
221	WB_Al_10_Jul_B_r5	24	ATTAAGTAGTATTGCTTCTCACTCGGGTGGAAGTGTAGATCTAGCTATTTTTAGTTTGCACCTATCTGGGTTGAGTAGCCTCCTTGGCGCTATCAATTTCATTACTACTATTTTAAACATGCGTGGGCCAGGAATGAGTATGCACCGCATCCCTCTTTTCGTCTGGTCAGTATTTATTACTGCTTTTCTACTCCTTTTATCTTTACCTGTACTTGCAGGCGCGATTACAATGTTATTAACAGACCGTAATTTCAATACTTCTTTTTTTGACCCAGCTGGGGGAGGAGATCCCATTCTTTTCCAACACCTGTTT
222	PG_Ba_50_May_C_r2	12	TTTATCTGGTAATTTAGGACATCCAGGACCTGCCGTAGATTTTGCTATTTTCAGTTTACATATAGCAGGAGCTTCTTCTATATTAGGAGCTATAAATTTTATGAGTACAGGTTTAAACATGGGTTCTAGAGGCCTTTCTTTAAATACTCTTCCACTTTTTACTTGGGCTGTTTTAATTACTGCAGTATTATTATTATTATCTTTACCTGTTTTAGCTGGAGGAATTACAATGTTATTAACAGATAGAAATTTCAATACTAATTTTTTTGTACCTAAAGGTGGAGGAGACCCTGTTTTATACCAACACTTATTT
223	PG_Ba_50_May_B_r2	13	TTTATCTGGTAATTTAGGACATCCAGGACCTGCCGTAGATTTTGCTATTTTCAGTTTACATATAGCAGGAGCTTCTTCTATATTAGGAGCTATAAATTTTATGAGTACAGGTTTAAACATGGGTTCTAGAGGCCTTTCTTTAAATACTCTTCCACTTTTTACTTGGGCTGTTTTAATTACTGCAGTATTATTATTATTATCTTTACCTGTTTTAGCTGGAGGAATTACAATGTTATTAACAGATAGAAATTTCAATACTAATTTTTTTGTACCTAAAGGTGGAGGAGACCCTGTTTTATACCAACACTTATTT
224	PG_Al_1_May_A_r3	175	TTTATCTGGTAATTTAGGACATCCAGGACCTGCCGTAGATTTTGCTATTTTCAGTTTACATATAGCAGGAGCTTCTTCTATATTAGGAGCTATAAATTTTATGAGTACAGGTTTAAACATGGGTTCTAGAGGCCTTTCTTTAAATACTCTTCCACTTTTTACTTGGGCTGTTTTAATTACTGCAGTATTATTATTATTATCTTTACCTGTTTTAGCTGGAGGAATTACAATGTTATTAACAGATAGAAATTTCAATACTAATTTTTTTGTACCTAAAGGTGGAGGAGACCCTGTTTTATACCAACACTTATTT
225	PG_Al_15_May_C_r3	18	TTTATCTGGTAATTTAGGACATCCAGGACCTGCCGTAGATTTTGCTATTTTCAGTTTACATATAGCAGGAGCTTCTTCTATATTAGGAGCTATAAATTTTATGAGTACAGGTTTAAACATGGGTTCTAGAGGCCTTTCTTTAAATACTCTTCCACTTTTTACTTGGGCTGTTTTAATTACTGCAGTATTATTATTATTATCTTTACCTGTTTTAGCTGGAGGAATTACAATGTTATTAACAGATAGAAATTTCAATACTAATTTTTTTGTACCTAAAGGTGGAGGAGACCCTGTTTTATACCAACACTTATTT
226	PG_Al_15_Jul_B_r1	196	TTTATCTGGTAATTTAGGACATCCAGGACCTGCCGTAGATTTTGCTATTTTCAGTTTACATATAGCAGGAGCTTCTTCTATATTAGGAGCTATAAATTTTATGAGTACAGGTTTAAACATGGGTTCTAGAGGCCTTTCTTTAAATACTCTTCCACTTTTTACTTGGGCTGTTTTAATTACTGCAGTATTATTATTATTATCTTTACCTGTTTTAGCTGGAGGAATTACAATGTTATTAACAGATAGAAATTTCAATACTAATTTTTTTGTACCTAAAGGTGGAGGAGACCCTGTTTTATACCAACACTTATTT
227	CI_Al_6_May_C_r3	6	TTTATCTGGTAATTTAGGACATCCAGGACCTGCCGTAGATTTTGCTATTTTCAGTTTACATATAGCAGGAGCTTCTTCTATATTAGGAGCTATAAATTTTATGAGTACAGGTTTAAACATGGGTTCTAGAGGCCTTTCTTTAAATACTCTTCCACTTTTTACTTGGGCTGTTTTAATTACTGCAGTATTATTATTATTATCTTTACCTGTTTTAGCTGGAGGAATTACAATGTTATTAACAGATAGAAATTTCAATACTAATTTTTTTGTACCTAAAGGTGGAGGAGACCCTGTTTTATACCAACACTTATTT
228	CI_Al_6_Aug_C_r3	24	TTTAAGTGCATTGCCACAAGCAATACCGGGTTCTGGAACAGGTATGACTTTATGGTTGGTCTCTATGGCAATATTTATAGCTTCTTCTTTAATAGGATCATTAAATTACATTGTGACTGTATTAAATCTAAGAACAAAGGGAATGAAAATGACAAGATTGCCATTAACTATTTGGGCTTTCTTTATTACAGCAATTATCGGTGTAGTTTCTTTTCCAGTTTTATTATCAGCAGCATTGTTATTACTTTTTGATAGAAGCTTTGGTACCTCATTTTATTTATCAGATATCTTTATTTCTGGAGAGGTTTTGCATTATCAAGGTGGTTCACCTGTATTATTTGAGCATTTATTT
229	CI_Al_10_Aug_C_r3	15	TTTAAGTGCATTGCCACAAGCAATACCGGGTTCTGGAACAGGTATGACTTTATGGTTGGTCTCTATGGCAATATTTATAGCTTCTTCTTTAATAGGATCATTAAATTACATTGTGACTGTATTAAATCTAAGAACAAAGGGAATGAAAATGACAAGATTGCCATTAACTATTTGGGCTTTCTTTATTACAGCAATTATCGGTGTAGTTTCTTTTCCAGTTTTATTATCAGCAGCATTGTTATTACTTTTTGATAGAAGCTTTGGTACCTCATTTTATTTATCAGATATCTTTATTTCTGGAGAGGTTTTGCATTATCAAGGTGGTTCACCTGTATTATTTGAGCATTTATTT
230	CI_Eg_0_Aug_B_r2	4	TTTAAGTGCATTGCCACAAGCAATACCGGGTTCTGGAACAGGTATGACTTTATGGTTGGTCTCTATGGCAATATTTATAGCTTCTTCTTTAATAGGATCATTAAATTACATTGTGACTGTATTAAATCTAAGAACAAAGGGAATGAAAATGACAAGATTGCCATTAACTATTTGGGCTTTCTTTATTACAGCAATTATCGGTGTAGTTTCTTTTCCAGTTTTATTATCAGCAGCATTGTTATTACTTTTTGATAGAAGCTTTGGTACCTCATTTTATTTATCAGATATCTTTATTTCTGGAGAGGTTTTGCATTATCAAGGTGGTTCACCTGTATTATTTGAGCATTTATTT
231	PG_Eg_0_May_B_r2	29	TTTAAGTGCATTGCCACAAGCAATACCGGGTTCTGGAACAGGTATGACTTTATGGTTGGTCTCTATGGCAATATTTATAGCTTCTTCTTTAATAGGATCATTAAATTACATTGTGACTGTATTAAATCTAAGAACAAAGGGAATGAAAATGACAAGATTGCCATTAACTATTTGGGCTTTCTTTATTACAGCAATTATCGGTGTAGTTTCTTTTCCAGTTTTATTATCAGCAGCATTGTTATTACTTTTTGATAGAAGCTTTGGTACCTCATTTTATTTATCAGATATCTTTATTTCTGGAGAGGTTTTGCATTATCAAGGTGGTTCACCTGTATTATTTGAGCATTTATTT
232	CI_Ba_50_Aug_B_r2	28	TTTAAGTGCATTGCCACAAGCAATACCGGGTTCTGGAACAGGTATGACTTTATGGTTGGTCTCTATGGCAATATTTATAGCTTCTTCTTTAATAGGATCATTAAATTACATTGTGACTGTATTAAATCTAAGAACAAAGGGAATGAAAATGACAAGATTGCCATTAACTATTTGGGCTTTCTTTATTACAGCAATTATCGGTGTAGTTTCTTTTCCAGTTTTATTATCAGCAGCATTGTTATTACTTTTTGATAGAAGCTTTGGTACCTCATTTTATTTATCAGATATCTTTATTTCTGGAGAGGTTTTGCATTATCAAGGTGGTTCACCTGTATTATTTGAGCATTTATTT
233	PG_Al_15_May_C_r3	10	TTTAAGTGCATTGCCACAAGCAATACCGGGTTCTGGAACAGGTATGACTTTATGGTTGGTCTCTATGGCAATATTTATAGCTTCTTCTTTAATAGGATCATTAAATTACATTGTGACTGTATTAAATCTAAGAACAAAGGGAATGAAAATGACAAGATTGCCATTAACTATTTGGGCTTTCTTTATTACAGCAATTATCGGTGTAGTTTCTTTTCCAGTTTTATTATCAGCAGCATTGTTATTACTTTTTGATAGAAGCTTTGGTACCTCATTTTATTTATCAGATATCTTTATTTCTGGAGAGGTTTTGCATTATCAAGGTGGTTCACCTGTATTATTTGAGCATTTATTT
234	PG_Al_6_May_C_r3	42	TTTAAGTGCATTGCCACAAGCAATACCGGGTTCTGGAACAGGTATGACTTTATGGTTGGTCTCTATGGCAATATTTATAGCTTCTTCTTTAATAGGATCATTAAATTACATTGTGACTGTATTAAATCTAAGAACAAAGGGAATGAAAATGACAAGATTGCCATTAACTATTTGGGCTTTCTTTATTACAGCAATTATCGGTGTAGTTTCTTTTCCAGTTTTATTATCAGCAGCATTGTTATTACTTTTTGATAGAAGCTTTGGTACCTCATTTTATTTATCAGATATCTTTATTTCTGGAGAGGTTTTGCATTATCAAGGTGGTTCACCTGTATTATTTGAGCATTTATTT
235	CI_Al_6_Aug_A_r3	18	TTTAAGTGCATTGCCACAAGCAATACCGGGTTCTGGAACAGGTATGACTTTATGGTTGGTCTCTATGGCAATATTTATAGCTTCTTCTTTAATAGGATCATTAAATTACATTGTGACTGTATTAAATCTAAGAACAAAGGGAATGAAAATGACAAGATTGCCATTAACTATTTGGGCTTTCTTTATTACAGCAATTATCGGTGTAGTTTCTTTTCCAGTTTTATTATCAGCAGCATTGTTATTACTTTTTGATAGAAGCTTTGGTACCTCATTTTATTTATCAGATATCTTTATTTCTGGAGAGGTTTTGCATTATCAAGGTGGTTCACCTGTATTATTTGAGCATTTATTT
236	PG_Ba_50_May_C_r2	8	TTTAAGTGCATTGCCACAAGCAATACCGGGTTCTGGAACAGGTATGACTTTATGGTTGGTCTCTATGGCAATATTTATAGCTTCTTCTTTAATAGGATCATTAAATTACATTGTGACTGTATTAAATCTAAGAACAAAGGGAATGAAAATGACAAGATTGCCATTAACTATTTGGGCTTTCTTTATTACAGCAATTATCGGTGTAGTTTCTTTTCCAGTTTTATTATCAGCAGCATTGTTATTACTTTTTGATAGAAGCTTTGGTACCTCATTTTATTTATCAGATATCTTTATTTCTGGAGAGGTTTTGCATTATCAAGGTGGTTCACCTGTATTATTTGAGCATTTATTT
237	PG_Al_10_May_C_r3	3	TTTAAGTGCATTGCCACAAGCAATACCGGGTTCTGGAACAGGTATGACTTTATGGTTGGTCTCTATGGCAATATTTATAGCTTCTTCTTTAATAGGATCATTAAATTACATTGTGACTGTATTAAATCTAAGAACAAAGGGAATGAAAATGACAAGATTGCCATTAACTATTTGGGCTTTCTTTATTACAGCAATTATCGGTGTAGTTTCTTTTCCAGTTTTATTATCAGCAGCATTGTTATTACTTTTTGATAGAAGCTTTGGTACCTCATTTTATTTATCAGATATCTTTATTTCTGGAGAGGTTTTGCATTATCAAGGTGGTTCACCTGTATTATTTGAGCATTTATTT
238	PG_Ba_50_May_B_r2	42	TTTAAGTGCATTGCCACAAGCAATACCGGGTTCTGGAACAGGTATGACTTTATGGTTGGTCTCTATGGCAATATTTATAGCTTCTTCTTTAATAGGATCATTAAATTACATTGTGACTGTATTAAATCTAAGAACAAAGGGAATGAAAATGACAAGATTGCCATTAACTATTTGGGCTTTCTTTATTACAGCAATTATCGGTGTAGTTTCTTTTCCAGTTTTATTATCAGCAGCATTGTTATTACTTTTTGATAGAAGCTTTGGTACCTCATTTTATTTATCAGATATCTTTATTTCTGGAGAGGTTTTGCATTATCAAGGTGGTTCACCTGTATTATTTGAGCATTTATTT
239	PG_Eg_0_May_A_r2	31	TTTAAGTGCATTGCCACAAGCAATACCGGGTTCTGGAACAGGTATGACTTTATGGTTGGTCTCTATGGCAATATTTATAGCTTCTTCTTTAATAGGATCATTAAATTACATTGTGACTGTATTAAATCTAAGAACAAAGGGAATGAAAATGACAAGATTGCCATTAACTATTTGGGCTTTCTTTATTACAGCAATTATCGGTGTAGTTTCTTTTCCAGTTTTATTATCAGCAGCATTGTTATTACTTTTTGATAGAAGCTTTGGTACCTCATTTTATTTATCAGATATCTTTATTTCTGGAGAGGTTTTGCATTATCAAGGTGGTTCACCTGTATTATTTGAGCATTTATTT
240	CI_Al_1_Aug_B_r3	3	TTTAAGTGCATTGCCACAAGCAATACCGGGTTCTGGAACAGGTATGACTTTATGGTTGGTCTCTATGGCAATATTTATAGCTTCTTCTTTAATAGGATCATTAAATTACATTGTGACTGTATTAAATCTAAGAACAAAGGGAATGAAAATGACAAGATTGCCATTAACTATTTGGGCTTTCTTTATTACAGCAATTATCGGTGTAGTTTCTTTTCCAGTTTTATTATCAGCAGCATTGTTATTACTTTTTGATAGAAGCTTTGGTACCTCATTTTATTTATCAGATATCTTTATTTCTGGAGAGGTTTTGCATTATCAAGGTGGTTCACCTGTATTATTTGAGCATTTATTT
241	CI_Ba_50_Aug_C_r2	28	TTTAAGTGCATTGCCACAAGCAATACCGGGTTCTGGAACAGGTATGACTTTATGGTTGGTCTCTATGGCAATATTTATAGCTTCTTCTTTAATAGGATCATTAAATTACATTGTGACTGTATTAAATCTAAGAACAAAGGGAATGAAAATGACAAGATTGCCATTAACTATTTGGGCTTTCTTTATTACAGCAATTATCGGTGTAGTTTCTTTTCCAGTTTTATTATCAGCAGCATTGTTATTACTTTTTGATAGAAGCTTTGGTACCTCATTTTATTTATCAGATATCTTTATTTCTGGAGAGGTTTTGCATTATCAAGGTGGTTCACCTGTATTATTTGAGCATTTATTT
242	PG_Al_1_May_C_r3	12	TTTAAGTGCATTGCCACAAGCAATACCGGGTTCTGGAACAGGTATGACTTTATGGTTGGTCTCTATGGCAATATTTATAGCTTCTTCTTTAATAGGATCATTAAATTACATTGTGACTGTATTAAATCTAAGAACAAAGGGAATGAAAATGACAAGATTGCCATTAACTATTTGGGCTTTCTTTATTACAGCAATTATCGGTGTAGTTTCTTTTCCAGTTTTATTATCAGCAGCATTGTTATTACTTTTTGATAGAAGCTTTGGTACCTCATTTTATTTATCAGATATCTTTATTTCTGGAGAGGTTTTGCATTATCAAGGTGGTTCACCTGTATTATTTGAGCATTTATTT
243	CI_Eg_0_Aug_A_r2	39	TTTAAGTGCATTGCCACAAGCAATACCGGGTTCTGGAACAGGTATGACTTTATGGTTGGTCTCTATGGCAATATTTATAGCTTCTTCTTTAATAGGATCATTAAATTACATTGTGACTGTATTAAATCTAAGAACAAAGGGAATGAAAATGACAAGATTGCCATTAACTATTTGGGCTTTCTTTATTACAGCAATTATCGGTGTAGTTTCTTTTCCAGTTTTATTATCAGCAGCATTGTTATTACTTTTTGATAGAAGCTTTGGTACCTCATTTTATTTATCAGATATCTTTATTTCTGGAGAGGTTTTGCATTATCAAGGTGGTTCACCTGTATTATTTGAGCATTTATTT
244	CI_Eg_0_Jul_C_r2	5	TTTGAGTGCATTGCCACAAGCCATTCCTGGTTCAGGTCTGGGTATGACAATGTGGTTGGCGAGTATTGCCCTATTCATCGTTTCATCTTTGATTGGTGGTATTAACTACATCGTTACTATTGTTAATCTTCGTACAAAAGGAATGTCAATGGGTCGTCTACCACTTACCATGTGGGCGATTCTTATTACTGCCATTCTTGGTCTGCTTTCTTTCCCTGTTCTTTTGTCTGCGGCATTGCTGTTGATATTTGATAGAAGCTTTGGAACAAGTTTTTACCTATCAGACATATTCATTGGTGGACAAGCATTAGAGCACACAGGTGGTAGCCCAATTCTTTATGAGCACCTTTTT
245	CI_Al_15_Jul_B_r2	5	TTTGAGTGCATTGCCACAAGCCATTCCTGGTTCAGGTCTGGGTATGACAATGTGGTTGGCGAGTATTGCCCTATTCATCGTTTCATCTTTGATTGGTGGTATTAACTACATCGTTACTATTGTTAATCTTCGTACAAAAGGAATGTCAATGGGTCGTCTACCACTTACCATGTGGGCGATTCTTATTACTGCCATTCTTGGTCTGCTTTCTTTCCCTGTTCTTTTGTCTGCGGCATTGCTGTTGATATTTGATAGAAGCTTTGGAACAAGTTTTTACCTATCAGACATATTCATTGGTGGACAAGCATTAGAGCACACAGGTGGTAGCCCAATTCTTTATGAGCACCTTTTT
246	CI_Al_10_May_B_r3	50	TTTGAGTGCATTGCCACAAGCCATTCCTGGTTCAGGTCTGGGTATGACAATGTGGTTGGCGAGTATTGCCCTATTCATCGTTTCATCTTTGATTGGTGGTATTAACTACATCGTTACTATTGTTAATCTTCGTACAAAAGGAATGTCAATGGGTCGTCTACCACTTACCATGTGGGCGATTCTTATTACTGCCATTCTTGGTCTGCTTTCTTTCCCTGTTCTTTTGTCTGCGGCATTGCTGTTGATATTTGATAGAAGCTTTGGAACAAGTTTTTACCTATCAGACATATTCATTGGTGGACAAGCATTAGAGCACACAGGTGGTAGCCCAATTCTTTATGAGCACCTTTTT
247	PG_Al_10_May_C_r3	20	TTTGAGTGCATTGCCACAAGCCATTCCTGGTTCAGGTCTGGGTATGACAATGTGGTTGGCGAGTATTGCCCTATTCATCGTTTCATCTTTGATTGGTGGTATTAACTACATCGTTACTATTGTTAATCTTCGTACAAAAGGAATGTCAATGGGTCGTCTACCACTTACCATGTGGGCGATTCTTATTACTGCCATTCTTGGTCTGCTTTCTTTCCCTGTTCTTTTGTCTGCGGCATTGCTGTTGATATTTGATAGAAGCTTTGGAACAAGTTTTTACCTATCAGACATATTCATTGGTGGACAAGCATTAGAGCACACAGGTGGTAGCCCAATTCTTTATGAGCACCTTTTT
248	PG_Al_10_Jul_A_r1	4	TTTGAGTGCATTGCCACAAGCCATTCCTGGTTCAGGTCTGGGTATGACAATGTGGTTGGCGAGTATTGCCCTATTCATCGTTTCATCTTTGATTGGTGGTATTAACTACATCGTTACTATTGTTAATCTTCGTACAAAAGGAATGTCAATGGGTCGTCTACCACTTACCATGTGGGCGATTCTTATTACTGCCATTCTTGGTCTGCTTTCTTTCCCTGTTCTTTTGTCTGCGGCATTGCTGTTGATATTTGATAGAAGCTTTGGAACAAGTTTTTACCTATCAGACATATTCATTGGTGGACAAGCATTAGAGCACACAGGTGGTAGCCCAATTCTTTATGAGCACCTTTTT
249	CI_Al_6_May_B_r3	3	TTTGAGTGCATTGCCACAAGCCATTCCTGGTTCAGGTCTGGGTATGACAATGTGGTTGGCGAGTATTGCCCTATTCATCGTTTCATCTTTGATTGGTGGTATTAACTACATCGTTACTATTGTTAATCTTCGTACAAAAGGAATGTCAATGGGTCGTCTACCACTTACCATGTGGGCGATTCTTATTACTGCCATTCTTGGTCTGCTTTCTTTCCCTGTTCTTTTGTCTGCGGCATTGCTGTTGATATTTGATAGAAGCTTTGGAACAAGTTTTTACCTATCAGACATATTCATTGGTGGACAAGCATTAGAGCACACAGGTGGTAGCCCAATTCTTTATGAGCACCTTTTT
250	CI_Al_10_Jul_B_r1	14	TTTGAGTGCATTGCCACAAGCCATTCCTGGTTCAGGTCTGGGTATGACAATGTGGTTGGCGAGTATTGCCCTATTCATCGTTTCATCTTTGATTGGTGGTATTAACTACATCGTTACTATTGTTAATCTTCGTACAAAAGGAATGTCAATGGGTCGTCTACCACTTACCATGTGGGCGATTCTTATTACTGCCATTCTTGGTCTGCTTTCTTTCCCTGTTCTTTTGTCTGCGGCATTGCTGTTGATATTTGATAGAAGCTTTGGAACAAGTTTTTACCTATCAGACATATTCATTGGTGGACAAGCATTAGAGCACACAGGTGGTAGCCCAATTCTTTATGAGCACCTTTTT
251	CI_Al_6_May_A_r3	4	TTTGAGTGCATTGCCACAAGCCATTCCTGGTTCAGGTCTGGGTATGACAATGTGGTTGGCGAGTATTGCCCTATTCATCGTTTCATCTTTGATTGGTGGTATTAACTACATCGTTACTATTGTTAATCTTCGTACAAAAGGAATGTCAATGGGTCGTCTACCACTTACCATGTGGGCGATTCTTATTACTGCCATTCTTGGTCTGCTTTCTTTCCCTGTTCTTTTGTCTGCGGCATTGCTGTTGATATTTGATAGAAGCTTTGGAACAAGTTTTTACCTATCAGACATATTCATTGGTGGACAAGCATTAGAGCACACAGGTGGTAGCCCAATTCTTTATGAGCACCTTTTT
252	CI_Al_3_May_C_r3	141	TTTGAGTGCATTGCCACAAGCCATTCCTGGTTCAGGTCTGGGTATGACAATGTGGTTGGCGAGTATTGCCCTATTCATCGTTTCATCTTTGATTGGTGGTATTAACTACATCGTTACTATTGTTAATCTTCGTACAAAAGGAATGTCAATGGGTCGTCTACCACTTACCATGTGGGCGATTCTTATTACTGCCATTCTTGGTCTGCTTTCTTTCCCTGTTCTTTTGTCTGCGGCATTGCTGTTGATATTTGATAGAAGCTTTGGAACAAGTTTTTACCTATCAGACATATTCATTGGTGGACAAGCATTAGAGCACACAGGTGGTAGCCCAATTCTTTATGAGCACCTTTTT
253	CI_Ba_50_May_C_r2	3	TTTGAGTGCATTGCCACAAGCCATTCCTGGTTCAGGTCTGGGTATGACAATGTGGTTGGCGAGTATTGCCCTATTCATCGTTTCATCTTTGATTGGTGGTATTAACTACATCGTTACTATTGTTAATCTTCGTACAAAAGGAATGTCAATGGGTCGTCTACCACTTACCATGTGGGCGATTCTTATTACTGCCATTCTTGGTCTGCTTTCTTTCCCTGTTCTTTTGTCTGCGGCATTGCTGTTGATATTTGATAGAAGCTTTGGAACAAGTTTTTACCTATCAGACATATTCATTGGTGGACAAGCATTAGAGCACACAGGTGGTAGCCCAATTCTTTATGAGCACCTTTTT
254	CI_Ac_10_Jul_A_r1	6	TTTGAGTGCATTGCCACAAGCCATTCCTGGTTCAGGTCTGGGTATGACAATGTGGTTGGCGAGTATTGCCCTATTCATCGTTTCATCTTTGATTGGTGGTATTAACTACATCGTTACTATTGTTAATCTTCGTACAAAAGGAATGTCAATGGGTCGTCTACCACTTACCATGTGGGCGATTCTTATTACTGCCATTCTTGGTCTGCTTTCTTTCCCTGTTCTTTTGTCTGCGGCATTGCTGTTGATATTTGATAGAAGCTTTGGAACAAGTTTTTACCTATCAGACATATTCATTGGTGGACAAGCATTAGAGCACACAGGTGGTAGCCCAATTCTTTATGAGCACCTTTTT
255	PG_Eg_0_May_B_r2	6	TTTGAGTGCATTGCCACAAGCCATTCCTGGTTCAGGTCTGGGTATGACAATGTGGTTGGCGAGTATTGCCCTATTCATCGTTTCATCTTTGATTGGTGGTATTAACTACATCGTTACTATTGTTAATCTTCGTACAAAAGGAATGTCAATGGGTCGTCTACCACTTACCATGTGGGCGATTCTTATTACTGCCATTCTTGGTCTGCTTTCTTTCCCTGTTCTTTTGTCTGCGGCATTGCTGTTGATATTTGATAGAAGCTTTGGAACAAGTTTTTACCTATCAGACATATTCATTGGTGGACAAGCATTAGAGCACACAGGTGGTAGCCCAATTCTTTATGAGCACCTTTTT
256	PG_Al_15_Jul_C_r1	57	TTTGAGTGCATTGCCACAAGCCATTCCTGGTTCAGGTCTGGGTATGACAATGTGGTTGGCGAGTATTGCCCTATTCATCGTTTCATCTTTGATTGGTGGTATTAACTACATCGTTACTATTGTTAATCTTCGTACAAAAGGAATGTCAATGGGTCGTCTACCACTTACCATGTGGGCGATTCTTATTACTGCCATTCTTGGTCTGCTTTCTTTCCCTGTTCTTTTGTCTGCGGCATTGCTGTTGATATTTGATAGAAGCTTTGGAACAAGTTTTTACCTATCAGACATATTCATTGGTGGACAAGCATTAGAGCACACAGGTGGTAGCCCAATTCTTTATGAGCACCTTTTT
257	CI_Ac_6_Jul_A_r1	18	TTTGAGTGCATTGCCACAAGCCATTCCTGGTTCAGGTCTGGGTATGACAATGTGGTTGGCGAGTATTGCCCTATTCATCGTTTCATCTTTGATTGGTGGTATTAACTACATCGTTACTATTGTTAATCTTCGTACAAAAGGAATGTCAATGGGTCGTCTACCACTTACCATGTGGGCGATTCTTATTACTGCCATTCTTGGTCTGCTTTCTTTCCCTGTTCTTTTGTCTGCGGCATTGCTGTTGATATTTGATAGAAGCTTTGGAACAAGTTTTTACCTATCAGACATATTCATTGGTGGACAAGCATTAGAGCACACAGGTGGTAGCCCAATTCTTTATGAGCACCTTTTT
258	PG_Eg_0_May_A_r2	7	TTTGAGTGCATTGCCACAAGCCATTCCTGGTTCAGGTCTGGGTATGACAATGTGGTTGGCGAGTATTGCCCTATTCATCGTTTCATCTTTGATTGGTGGTATTAACTACATCGTTACTATTGTTAATCTTCGTACAAAAGGAATGTCAATGGGTCGTCTACCACTTACCATGTGGGCGATTCTTATTACTGCCATTCTTGGTCTGCTTTCTTTCCCTGTTCTTTTGTCTGCGGCATTGCTGTTGATATTTGATAGAAGCTTTGGAACAAGTTTTTACCTATCAGACATATTCATTGGTGGACAAGCATTAGAGCACACAGGTGGTAGCCCAATTCTTTATGAGCACCTTTTT
259	CI_Ac_1_Jul_A_r1	9	TTTGAGTGCATTGCCACAAGCCATTCCTGGTTCAGGTCTGGGTATGACAATGTGGTTGGCGAGTATTGCCCTATTCATCGTTTCATCTTTGATTGGTGGTATTAACTACATCGTTACTATTGTTAATCTTCGTACAAAAGGAATGTCAATGGGTCGTCTACCACTTACCATGTGGGCGATTCTTATTACTGCCATTCTTGGTCTGCTTTCTTTCCCTGTTCTTTTGTCTGCGGCATTGCTGTTGATATTTGATAGAAGCTTTGGAACAAGTTTTTACCTATCAGACATATTCATTGGTGGACAAGCATTAGAGCACACAGGTGGTAGCCCAATTCTTTATGAGCACCTTTTT
260	PG_Al_15_Jul_B_r1	20	TTTATCTAGTGGTACCTCGCATTCAGGAGGTGCTGTTGATTTAGCTATTTTTAGTTTACACTTATCAGGAGCTTCATCAATTTTAGGTGCTATAAACTTTATTTGTACTATTTTTAATATGCGAGTTAAAAGTTTATCATTTCATAAGTTACCACTATTTGTATGGGCTGTATTAATAACAGCATTTTTACTTTTATTATCATTACCTGTTTTAGCGGGAGCTATTACAATGTTATTAACTGATAGAAATTTCAATACAACTTTTTTTGATCCAGCAGGTGGAGGTGATCCTATTTTATACCAACATTTATTT
261	PG_Ba_50_May_C_r2	6139	TTTATCTAGTGGTACCTCGCATTCAGGAGGTGCTGTTGATTTAGCTATTTTTAGTTTACACTTATCAGGAGCTTCATCAATTTTAGGTGCTATAAACTTTATTTGTACTATTTTTAATATGCGAGTTAAAAGTTTATCATTTCATAAGTTACCACTATTTGTATGGGCTGTATTAATAACAGCATTTTTACTTTTATTATCATTACCTGTTTTAGCGGGAGCTATTACAATGTTATTAACTGATAGAAATTTCAATACAACTTTTTTTGATCCAGCAGGTGGAGGTGATCCTATTTTATACCAACATTTATTT
262	PG_Ba_50_Aug_A_r2	16	TTTATCTAGTGGTACCTCGCATTCAGGAGGTGCTGTTGATTTAGCTATTTTTAGTTTACACTTATCAGGAGCTTCATCAATTTTAGGTGCTATAAACTTTATTTGTACTATTTTTAATATGCGAGTTAAAAGTTTATCATTTCATAAGTTACCACTATTTGTATGGGCTGTATTAATAACAGCATTTTTACTTTTATTATCATTACCTGTTTTAGCGGGAGCTATTACAATGTTATTAACTGATAGAAATTTCAATACAACTTTTTTTGATCCAGCAGGTGGAGGTGATCCTATTTTATACCAACATTTATTT
263	PG_Ba_50_Aug_B_r2	29	TTTATCTAGTGGTACCTCGCATTCAGGAGGTGCTGTTGATTTAGCTATTTTTAGTTTACACTTATCAGGAGCTTCATCAATTTTAGGTGCTATAAACTTTATTTGTACTATTTTTAATATGCGAGTTAAAAGTTTATCATTTCATAAGTTACCACTATTTGTATGGGCTGTATTAATAACAGCATTTTTACTTTTATTATCATTACCTGTTTTAGCGGGAGCTATTACAATGTTATTAACTGATAGAAATTTCAATACAACTTTTTTTGATCCAGCAGGTGGAGGTGATCCTATTTTATACCAACATTTATTT
264	CI_Al_6_Aug_C_r3	5	TTTATCTAGTGGTACCTCGCATTCAGGAGGTGCTGTTGATTTAGCTATTTTTAGTTTACACTTATCAGGAGCTTCATCAATTTTAGGTGCTATAAACTTTATTTGTACTATTTTTAATATGCGAGTTAAAAGTTTATCATTTCATAAGTTACCACTATTTGTATGGGCTGTATTAATAACAGCATTTTTACTTTTATTATCATTACCTGTTTTAGCGGGAGCTATTACAATGTTATTAACTGATAGAAATTTCAATACAACTTTTTTTGATCCAGCAGGTGGAGGTGATCCTATTTTATACCAACATTTATTT
265	SK_Al_3_Aug_B_r4	4	TTTATCTAGTGGTACCTCGCATTCAGGAGGTGCTGTTGATTTAGCTATTTTTAGTTTACACTTATCAGGAGCTTCATCAATTTTAGGTGCTATAAACTTTATTTGTACTATTTTTAATATGCGAGTTAAAAGTTTATCATTTCATAAGTTACCACTATTTGTATGGGCTGTATTAATAACAGCATTTTTACTTTTATTATCATTACCTGTTTTAGCGGGAGCTATTACAATGTTATTAACTGATAGAAATTTCAATACAACTTTTTTTGATCCAGCAGGTGGAGGTGATCCTATTTTATACCAACATTTATTT
266	PG_Eg_0_May_B_r2	2983	TTTATCTAGTGGTACCTCGCATTCAGGAGGTGCTGTTGATTTAGCTATTTTTAGTTTACACTTATCAGGAGCTTCATCAATTTTAGGTGCTATAAACTTTATTTGTACTATTTTTAATATGCGAGTTAAAAGTTTATCATTTCATAAGTTACCACTATTTGTATGGGCTGTATTAATAACAGCATTTTTACTTTTATTATCATTACCTGTTTTAGCGGGAGCTATTACAATGTTATTAACTGATAGAAATTTCAATACAACTTTTTTTGATCCAGCAGGTGGAGGTGATCCTATTTTATACCAACATTTATTT
267	PG_Al_10_Aug_C_r3	7	TTTATCTAGTGGTACCTCGCATTCAGGAGGTGCTGTTGATTTAGCTATTTTTAGTTTACACTTATCAGGAGCTTCATCAATTTTAGGTGCTATAAACTTTATTTGTACTATTTTTAATATGCGAGTTAAAAGTTTATCATTTCATAAGTTACCACTATTTGTATGGGCTGTATTAATAACAGCATTTTTACTTTTATTATCATTACCTGTTTTAGCGGGAGCTATTACAATGTTATTAACTGATAGAAATTTCAATACAACTTTTTTTGATCCAGCAGGTGGAGGTGATCCTATTTTATACCAACATTTATTT
268	PG_Al_6_May_C_r3	10155	TTTATCTAGTGGTACCTCGCATTCAGGAGGTGCTGTTGATTTAGCTATTTTTAGTTTACACTTATCAGGAGCTTCATCAATTTTAGGTGCTATAAACTTTATTTGTACTATTTTTAATATGCGAGTTAAAAGTTTATCATTTCATAAGTTACCACTATTTGTATGGGCTGTATTAATAACAGCATTTTTACTTTTATTATCATTACCTGTTTTAGCGGGAGCTATTACAATGTTATTAACTGATAGAAATTTCAATACAACTTTTTTTGATCCAGCAGGTGGAGGTGATCCTATTTTATACCAACATTTATTT
269	PG_Ac_1_Jul_C_r1	9	TTTATCTAGTGGTACCTCGCATTCAGGAGGTGCTGTTGATTTAGCTATTTTTAGTTTACACTTATCAGGAGCTTCATCAATTTTAGGTGCTATAAACTTTATTTGTACTATTTTTAATATGCGAGTTAAAAGTTTATCATTTCATAAGTTACCACTATTTGTATGGGCTGTATTAATAACAGCATTTTTACTTTTATTATCATTACCTGTTTTAGCGGGAGCTATTACAATGTTATTAACTGATAGAAATTTCAATACAACTTTTTTTGATCCAGCAGGTGGAGGTGATCCTATTTTATACCAACATTTATTT
270	PG_Ba_50_May_B_r2	4598	TTTATCTAGTGGTACCTCGCATTCAGGAGGTGCTGTTGATTTAGCTATTTTTAGTTTACACTTATCAGGAGCTTCATCAATTTTAGGTGCTATAAACTTTATTTGTACTATTTTTAATATGCGAGTTAAAAGTTTATCATTTCATAAGTTACCACTATTTGTATGGGCTGTATTAATAACAGCATTTTTACTTTTATTATCATTACCTGTTTTAGCGGGAGCTATTACAATGTTATTAACTGATAGAAATTTCAATACAACTTTTTTTGATCCAGCAGGTGGAGGTGATCCTATTTTATACCAACATTTATTT
271	PG_Ac_15_Jul_A_r1	21	TTTATCTAGTGGTACCTCGCATTCAGGAGGTGCTGTTGATTTAGCTATTTTTAGTTTACACTTATCAGGAGCTTCATCAATTTTAGGTGCTATAAACTTTATTTGTACTATTTTTAATATGCGAGTTAAAAGTTTATCATTTCATAAGTTACCACTATTTGTATGGGCTGTATTAATAACAGCATTTTTACTTTTATTATCATTACCTGTTTTAGCGGGAGCTATTACAATGTTATTAACTGATAGAAATTTCAATACAACTTTTTTTGATCCAGCAGGTGGAGGTGATCCTATTTTATACCAACATTTATTT
272	PG_Ba_50_May_A_r2	2766	TTTATCTAGTGGTACCTCGCATTCAGGAGGTGCTGTTGATTTAGCTATTTTTAGTTTACACTTATCAGGAGCTTCATCAATTTTAGGTGCTATAAACTTTATTTGTACTATTTTTAATATGCGAGTTAAAAGTTTATCATTTCATAAGTTACCACTATTTGTATGGGCTGTATTAATAACAGCATTTTTACTTTTATTATCATTACCTGTTTTAGCGGGAGCTATTACAATGTTATTAACTGATAGAAATTTCAATACAACTTTTTTTGATCCAGCAGGTGGAGGTGATCCTATTTTATACCAACATTTATTT
273	PG_Al_6_May_A_r3	4015	TTTATCTAGTGGTACCTCGCATTCAGGAGGTGCTGTTGATTTAGCTATTTTTAGTTTACACTTATCAGGAGCTTCATCAATTTTAGGTGCTATAAACTTTATTTGTACTATTTTTAATATGCGAGTTAAAAGTTTATCATTTCATAAGTTACCACTATTTGTATGGGCTGTATTAATAACAGCATTTTTACTTTTATTATCATTACCTGTTTTAGCGGGAGCTATTACAATGTTATTAACTGATAGAAATTTCAATACAACTTTTTTTGATCCAGCAGGTGGAGGTGATCCTATTTTATACCAACATTTATTT
274	PG_Ac_10_Jul_A_r1	6	TTTATCTAGTGGTACCTCGCATTCAGGAGGTGCTGTTGATTTAGCTATTTTTAGTTTACACTTATCAGGAGCTTCATCAATTTTAGGTGCTATAAACTTTATTTGTACTATTTTTAATATGCGAGTTAAAAGTTTATCATTTCATAAGTTACCACTATTTGTATGGGCTGTATTAATAACAGCATTTTTACTTTTATTATCATTACCTGTTTTAGCGGGAGCTATTACAATGTTATTAACTGATAGAAATTTCAATACAACTTTTTTTGATCCAGCAGGTGGAGGTGATCCTATTTTATACCAACATTTATTT
275	PG_Eg_0_May_C_r2	4090	TTTATCTAGTGGTACCTCGCATTCAGGAGGTGCTGTTGATTTAGCTATTTTTAGTTTACACTTATCAGGAGCTTCATCAATTTTAGGTGCTATAAACTTTATTTGTACTATTTTTAATATGCGAGTTAAAAGTTTATCATTTCATAAGTTACCACTATTTGTATGGGCTGTATTAATAACAGCATTTTTACTTTTATTATCATTACCTGTTTTAGCGGGAGCTATTACAATGTTATTAACTGATAGAAATTTCAATACAACTTTTTTTGATCCAGCAGGTGGAGGTGATCCTATTTTATACCAACATTTATTT
276	PG_Al_1_May_B_r3	16729	TTTATCTAGTGGTACCTCGCATTCAGGAGGTGCTGTTGATTTAGCTATTTTTAGTTTACACTTATCAGGAGCTTCATCAATTTTAGGTGCTATAAACTTTATTTGTACTATTTTTAATATGCGAGTTAAAAGTTTATCATTTCATAAGTTACCACTATTTGTATGGGCTGTATTAATAACAGCATTTTTACTTTTATTATCATTACCTGTTTTAGCGGGAGCTATTACAATGTTATTAACTGATAGAAATTTCAATACAACTTTTTTTGATCCAGCAGGTGGAGGTGATCCTATTTTATACCAACATTTATTT
277	NR_Ba_50_May_C_r2	28	TTTATCTAGTGGTACCTCGCATTCAGGAGGTGCTGTTGATTTAGCTATTTTTAGTTTACACTTATCAGGAGCTTCATCAATTTTAGGTGCTATAAACTTTATTTGTACTATTTTTAATATGCGAGTTAAAAGTTTATCATTTCATAAGTTACCACTATTTGTATGGGCTGTATTAATAACAGCATTTTTACTTTTATTATCATTACCTGTTTTAGCGGGAGCTATTACAATGTTATTAACTGATAGAAATTTCAATACAACTTTTTTTGATCCAGCAGGTGGAGGTGATCCTATTTTATACCAACATTTATTT
278	SK_Eg_0_May_B_r2	35	TTTATCTAGTGGTACCTCGCATTCAGGAGGTGCTGTTGATTTAGCTATTTTTAGTTTACACTTATCAGGAGCTTCATCAATTTTAGGTGCTATAAACTTTATTTGTACTATTTTTAATATGCGAGTTAAAAGTTTATCATTTCATAAGTTACCACTATTTGTATGGGCTGTATTAATAACAGCATTTTTACTTTTATTATCATTACCTGTTTTAGCGGGAGCTATTACAATGTTATTAACTGATAGAAATTTCAATACAACTTTTTTTGATCCAGCAGGTGGAGGTGATCCTATTTTATACCAACATTTATTT
279	PG_Eg_0_May_A_r2	3604	TTTATCTAGTGGTACCTCGCATTCAGGAGGTGCTGTTGATTTAGCTATTTTTAGTTTACACTTATCAGGAGCTTCATCAATTTTAGGTGCTATAAACTTTATTTGTACTATTTTTAATATGCGAGTTAAAAGTTTATCATTTCATAAGTTACCACTATTTGTATGGGCTGTATTAATAACAGCATTTTTACTTTTATTATCATTACCTGTTTTAGCGGGAGCTATTACAATGTTATTAACTGATAGAAATTTCAATACAACTTTTTTTGATCCAGCAGGTGGAGGTGATCCTATTTTATACCAACATTTATTT
280	SK_Eg_0_May_C_r2	99	TTTATCTAGTGGTACCTCGCATTCAGGAGGTGCTGTTGATTTAGCTATTTTTAGTTTACACTTATCAGGAGCTTCATCAATTTTAGGTGCTATAAACTTTATTTGTACTATTTTTAATATGCGAGTTAAAAGTTTATCATTTCATAAGTTACCACTATTTGTATGGGCTGTATTAATAACAGCATTTTTACTTTTATTATCATTACCTGTTTTAGCGGGAGCTATTACAATGTTATTAACTGATAGAAATTTCAATACAACTTTTTTTGATCCAGCAGGTGGAGGTGATCCTATTTTATACCAACATTTATTT
281	PG_Al_1_Aug_B_r3	175	TTTATCTAGTGGTACCTCGCATTCAGGAGGTGCTGTTGATTTAGCTATTTTTAGTTTACACTTATCAGGAGCTTCATCAATTTTAGGTGCTATAAACTTTATTTGTACTATTTTTAATATGCGAGTTAAAAGTTTATCATTTCATAAGTTACCACTATTTGTATGGGCTGTATTAATAACAGCATTTTTACTTTTATTATCATTACCTGTTTTAGCGGGAGCTATTACAATGTTATTAACTGATAGAAATTTCAATACAACTTTTTTTGATCCAGCAGGTGGAGGTGATCCTATTTTATACCAACATTTATTT
282	CI_Al_1_May_A_r3	14	TTTATCTAGTGGTACCTCGCATTCAGGAGGTGCTGTTGATTTAGCTATTTTTAGTTTACACTTATCAGGAGCTTCATCAATTTTAGGTGCTATAAACTTTATTTGTACTATTTTTAATATGCGAGTTAAAAGTTTATCATTTCATAAGTTACCACTATTTGTATGGGCTGTATTAATAACAGCATTTTTACTTTTATTATCATTACCTGTTTTAGCGGGAGCTATTACAATGTTATTAACTGATAGAAATTTCAATACAACTTTTTTTGATCCAGCAGGTGGAGGTGATCCTATTTTATACCAACATTTATTT
283	WB_Al_6_Jul_B_r5	4	TTTATCTAGTGGTACCTCGCATTCAGGAGGTGCTGTTGATTTAGCTATTTTTAGTTTACACTTATCAGGAGCTTCATCAATTTTAGGTGCTATAAACTTTATTTGTACTATTTTTAATATGCGAGTTAAAAGTTTATCATTTCATAAGTTACCACTATTTGTATGGGCTGTATTAATAACAGCATTTTTACTTTTATTATCATTACCTGTTTTAGCGGGAGCTATTACAATGTTATTAACTGATAGAAATTTCAATACAACTTTTTTTGATCCAGCAGGTGGAGGTGATCCTATTTTATACCAACATTTATTT
284	PG_Eg_0_Aug_B_r2	111	TTTATCTAGTGGTACCTCGCATTCAGGAGGTGCTGTTGATTTAGCTATTTTTAGTTTACACTTATCAGGAGCTTCATCAATTTTAGGTGCTATAAACTTTATTTGTACTATTTTTAATATGCGAGTTAAAAGTTTATCATTTCATAAGTTACCACTATTTGTATGGGCTGTATTAATAACAGCATTTTTACTTTTATTATCATTACCTGTTTTAGCGGGAGCTATTACAATGTTATTAACTGATAGAAATTTCAATACAACTTTTTTTGATCCAGCAGGTGGAGGTGATCCTATTTTATACCAACATTTATTT
285	PG_Al_1_Jul_B_r1	45	TTTATCTAGTGGTACCTCGCATTCAGGAGGTGCTGTTGATTTAGCTATTTTTAGTTTACACTTATCAGGAGCTTCATCAATTTTAGGTGCTATAAACTTTATTTGTACTATTTTTAATATGCGAGTTAAAAGTTTATCATTTCATAAGTTACCACTATTTGTATGGGCTGTATTAATAACAGCATTTTTACTTTTATTATCATTACCTGTTTTAGCGGGAGCTATTACAATGTTATTAACTGATAGAAATTTCAATACAACTTTTTTTGATCCAGCAGGTGGAGGTGATCCTATTTTATACCAACATTTATTT
286	SK_Eg_0_May_A_r2	263	TTTATCTAGTGGTACCTCGCATTCAGGAGGTGCTGTTGATTTAGCTATTTTTAGTTTACACTTATCAGGAGCTTCATCAATTTTAGGTGCTATAAACTTTATTTGTACTATTTTTAATATGCGAGTTAAAAGTTTATCATTTCATAAGTTACCACTATTTGTATGGGCTGTATTAATAACAGCATTTTTACTTTTATTATCATTACCTGTTTTAGCGGGAGCTATTACAATGTTATTAACTGATAGAAATTTCAATACAACTTTTTTTGATCCAGCAGGTGGAGGTGATCCTATTTTATACCAACATTTATTT
287	CI_Al_10_May_A_r3	11	TTTATCTAGTGGTACCTCGCATTCAGGAGGTGCTGTTGATTTAGCTATTTTTAGTTTACACTTATCAGGAGCTTCATCAATTTTAGGTGCTATAAACTTTATTTGTACTATTTTTAATATGCGAGTTAAAAGTTTATCATTTCATAAGTTACCACTATTTGTATGGGCTGTATTAATAACAGCATTTTTACTTTTATTATCATTACCTGTTTTAGCGGGAGCTATTACAATGTTATTAACTGATAGAAATTTCAATACAACTTTTTTTGATCCAGCAGGTGGAGGTGATCCTATTTTATACCAACATTTATTT
288	PG_Al_15_May_C_r3	6421	TTTATCTAGTGGTACCTCGCATTCAGGAGGTGCTGTTGATTTAGCTATTTTTAGTTTACACTTATCAGGAGCTTCATCAATTTTAGGTGCTATAAACTTTATTTGTACTATTTTTAATATGCGAGTTAAAAGTTTATCATTTCATAAGTTACCACTATTTGTATGGGCTGTATTAATAACAGCATTTTTACTTTTATTATCATTACCTGTTTTAGCGGGAGCTATTACAATGTTATTAACTGATAGAAATTTCAATACAACTTTTTTTGATCCAGCAGGTGGAGGTGATCCTATTTTATACCAACATTTATTT
289	PG_Al_6_Jul_A_r1	25	TTTATCTAGTGGTACCTCGCATTCAGGAGGTGCTGTTGATTTAGCTATTTTTAGTTTACACTTATCAGGAGCTTCATCAATTTTAGGTGCTATAAACTTTATTTGTACTATTTTTAATATGCGAGTTAAAAGTTTATCATTTCATAAGTTACCACTATTTGTATGGGCTGTATTAATAACAGCATTTTTACTTTTATTATCATTACCTGTTTTAGCGGGAGCTATTACAATGTTATTAACTGATAGAAATTTCAATACAACTTTTTTTGATCCAGCAGGTGGAGGTGATCCTATTTTATACCAACATTTATTT
290	PG_Al_1_May_A_r3	15076	TTTATCTAGTGGTACCTCGCATTCAGGAGGTGCTGTTGATTTAGCTATTTTTAGTTTACACTTATCAGGAGCTTCATCAATTTTAGGTGCTATAAACTTTATTTGTACTATTTTTAATATGCGAGTTAAAAGTTTATCATTTCATAAGTTACCACTATTTGTATGGGCTGTATTAATAACAGCATTTTTACTTTTATTATCATTACCTGTTTTAGCGGGAGCTATTACAATGTTATTAACTGATAGAAATTTCAATACAACTTTTTTTGATCCAGCAGGTGGAGGTGATCCTATTTTATACCAACATTTATTT
291	SK_Ba_50_May_B_r2	213	TTTATCTAGTGGTACCTCGCATTCAGGAGGTGCTGTTGATTTAGCTATTTTTAGTTTACACTTATCAGGAGCTTCATCAATTTTAGGTGCTATAAACTTTATTTGTACTATTTTTAATATGCGAGTTAAAAGTTTATCATTTCATAAGTTACCACTATTTGTATGGGCTGTATTAATAACAGCATTTTTACTTTTATTATCATTACCTGTTTTAGCGGGAGCTATTACAATGTTATTAACTGATAGAAATTTCAATACAACTTTTTTTGATCCAGCAGGTGGAGGTGATCCTATTTTATACCAACATTTATTT
292	PG_Al_3_Aug_A_r3	138	TTTATCTAGTGGTACCTCGCATTCAGGAGGTGCTGTTGATTTAGCTATTTTTAGTTTACACTTATCAGGAGCTTCATCAATTTTAGGTGCTATAAACTTTATTTGTACTATTTTTAATATGCGAGTTAAAAGTTTATCATTTCATAAGTTACCACTATTTGTATGGGCTGTATTAATAACAGCATTTTTACTTTTATTATCATTACCTGTTTTAGCGGGAGCTATTACAATGTTATTAACTGATAGAAATTTCAATACAACTTTTTTTGATCCAGCAGGTGGAGGTGATCCTATTTTATACCAACATTTATTT
293	PG_Al_3_May_B_r3	23513	TTTATCTAGTGGTACCTCGCATTCAGGAGGTGCTGTTGATTTAGCTATTTTTAGTTTACACTTATCAGGAGCTTCATCAATTTTAGGTGCTATAAACTTTATTTGTACTATTTTTAATATGCGAGTTAAAAGTTTATCATTTCATAAGTTACCACTATTTGTATGGGCTGTATTAATAACAGCATTTTTACTTTTATTATCATTACCTGTTTTAGCGGGAGCTATTACAATGTTATTAACTGATAGAAATTTCAATACAACTTTTTTTGATCCAGCAGGTGGAGGTGATCCTATTTTATACCAACATTTATTT
294	PG_Al_15_May_A_r3	11149	TTTATCTAGTGGTACCTCGCATTCAGGAGGTGCTGTTGATTTAGCTATTTTTAGTTTACACTTATCAGGAGCTTCATCAATTTTAGGTGCTATAAACTTTATTTGTACTATTTTTAATATGCGAGTTAAAAGTTTATCATTTCATAAGTTACCACTATTTGTATGGGCTGTATTAATAACAGCATTTTTACTTTTATTATCATTACCTGTTTTAGCGGGAGCTATTACAATGTTATTAACTGATAGAAATTTCAATACAACTTTTTTTGATCCAGCAGGTGGAGGTGATCCTATTTTATACCAACATTTATTT
295	PG_Al_15_Jul_A_r1	44	TTTATCTAGTGGTACCTCGCATTCAGGAGGTGCTGTTGATTTAGCTATTTTTAGTTTACACTTATCAGGAGCTTCATCAATTTTAGGTGCTATAAACTTTATTTGTACTATTTTTAATATGCGAGTTAAAAGTTTATCATTTCATAAGTTACCACTATTTGTATGGGCTGTATTAATAACAGCATTTTTACTTTTATTATCATTACCTGTTTTAGCGGGAGCTATTACAATGTTATTAACTGATAGAAATTTCAATACAACTTTTTTTGATCCAGCAGGTGGAGGTGATCCTATTTTATACCAACATTTATTT
296	SK_Ba_50_May_A_r2	345	TTTATCTAGTGGTACCTCGCATTCAGGAGGTGCTGTTGATTTAGCTATTTTTAGTTTACACTTATCAGGAGCTTCATCAATTTTAGGTGCTATAAACTTTATTTGTACTATTTTTAATATGCGAGTTAAAAGTTTATCATTTCATAAGTTACCACTATTTGTATGGGCTGTATTAATAACAGCATTTTTACTTTTATTATCATTACCTGTTTTAGCGGGAGCTATTACAATGTTATTAACTGATAGAAATTTCAATACAACTTTTTTTGATCCAGCAGGTGGAGGTGATCCTATTTTATACCAACATTTATTT
297	PG_Ac_6_Jul_A_r1	37	TTTATCTAGTGGTACCTCGCATTCAGGAGGTGCTGTTGATTTAGCTATTTTTAGTTTACACTTATCAGGAGCTTCATCAATTTTAGGTGCTATAAACTTTATTTGTACTATTTTTAATATGCGAGTTAAAAGTTTATCATTTCATAAGTTACCACTATTTGTATGGGCTGTATTAATAACAGCATTTTTACTTTTATTATCATTACCTGTTTTAGCGGGAGCTATTACAATGTTATTAACTGATAGAAATTTCAATACAACTTTTTTTGATCCAGCAGGTGGAGGTGATCCTATTTTATACCAACATTTATTT
298	PG_Al_1_May_C_r3	12535	TTTATCTAGTGGTACCTCGCATTCAGGAGGTGCTGTTGATTTAGCTATTTTTAGTTTACACTTATCAGGAGCTTCATCAATTTTAGGTGCTATAAACTTTATTTGTACTATTTTTAATATGCGAGTTAAAAGTTTATCATTTCATAAGTTACCACTATTTGTATGGGCTGTATTAATAACAGCATTTTTACTTTTATTATCATTACCTGTTTTAGCGGGAGCTATTACAATGTTATTAACTGATAGAAATTTCAATACAACTTTTTTTGATCCAGCAGGTGGAGGTGATCCTATTTTATACCAACATTTATTT
299	PG_Al_10_May_A_r3	10069	TTTATCTAGTGGTACCTCGCATTCAGGAGGTGCTGTTGATTTAGCTATTTTTAGTTTACACTTATCAGGAGCTTCATCAATTTTAGGTGCTATAAACTTTATTTGTACTATTTTTAATATGCGAGTTAAAAGTTTATCATTTCATAAGTTACCACTATTTGTATGGGCTGTATTAATAACAGCATTTTTACTTTTATTATCATTACCTGTTTTAGCGGGAGCTATTACAATGTTATTAACTGATAGAAATTTCAATACAACTTTTTTTGATCCAGCAGGTGGAGGTGATCCTATTTTATACCAACATTTATTT
300	PG_Al_10_May_B_r3	14380	TTTATCTAGTGGTACCTCGCATTCAGGAGGTGCTGTTGATTTAGCTATTTTTAGTTTACACTTATCAGGAGCTTCATCAATTTTAGGTGCTATAAACTTTATTTGTACTATTTTTAATATGCGAGTTAAAAGTTTATCATTTCATAAGTTACCACTATTTGTATGGGCTGTATTAATAACAGCATTTTTACTTTTATTATCATTACCTGTTTTAGCGGGAGCTATTACAATGTTATTAACTGATAGAAATTTCAATACAACTTTTTTTGATCCAGCAGGTGGAGGTGATCCTATTTTATACCAACATTTATTT
301	PG_Al_15_May_B_r3	15625	TTTATCTAGTGGTACCTCGCATTCAGGAGGTGCTGTTGATTTAGCTATTTTTAGTTTACACTTATCAGGAGCTTCATCAATTTTAGGTGCTATAAACTTTATTTGTACTATTTTTAATATGCGAGTTAAAAGTTTATCATTTCATAAGTTACCACTATTTGTATGGGCTGTATTAATAACAGCATTTTTACTTTTATTATCATTACCTGTTTTAGCGGGAGCTATTACAATGTTATTAACTGATAGAAATTTCAATACAACTTTTTTTGATCCAGCAGGTGGAGGTGATCCTATTTTATACCAACATTTATTT
302	SK_Ba_50_May_C_r2	364	TTTATCTAGTGGTACCTCGCATTCAGGAGGTGCTGTTGATTTAGCTATTTTTAGTTTACACTTATCAGGAGCTTCATCAATTTTAGGTGCTATAAACTTTATTTGTACTATTTTTAATATGCGAGTTAAAAGTTTATCATTTCATAAGTTACCACTATTTGTATGGGCTGTATTAATAACAGCATTTTTACTTTTATTATCATTACCTGTTTTAGCGGGAGCTATTACAATGTTATTAACTGATAGAAATTTCAATACAACTTTTTTTGATCCAGCAGGTGGAGGTGATCCTATTTTATACCAACATTTATTT
303	PG_Al_3_May_C_r3	4266	TTTATCTAGTGGTACCTCGCATTCAGGAGGTGCTGTTGATTTAGCTATTTTTAGTTTACACTTATCAGGAGCTTCATCAATTTTAGGTGCTATAAACTTTATTTGTACTATTTTTAATATGCGAGTTAAAAGTTTATCATTTCATAAGTTACCACTATTTGTATGGGCTGTATTAATAACAGCATTTTTACTTTTATTATCATTACCTGTTTTAGCGGGAGCTATTACAATGTTATTAACTGATAGAAATTTCAATACAACTTTTTTTGATCCAGCAGGTGGAGGTGATCCTATTTTATACCAACATTTATTT
304	PG_Al_3_May_A_r3	15117	TTTATCTAGTGGTACCTCGCATTCAGGAGGTGCTGTTGATTTAGCTATTTTTAGTTTACACTTATCAGGAGCTTCATCAATTTTAGGTGCTATAAACTTTATTTGTACTATTTTTAATATGCGAGTTAAAAGTTTATCATTTCATAAGTTACCACTATTTGTATGGGCTGTATTAATAACAGCATTTTTACTTTTATTATCATTACCTGTTTTAGCGGGAGCTATTACAATGTTATTAACTGATAGAAATTTCAATACAACTTTTTTTGATCCAGCAGGTGGAGGTGATCCTATTTTATACCAACATTTATTT
305	NR_Ac_3_Jul_B_r4	14	TTTATCTAGTGGTACCTCGCATTCAGGAGGTGCTGTTGATTTAGCTATTTTTAGTTTACACTTATCAGGAGCTTCATCAATTTTAGGTGCTATAAACTTTATTTGTACTATTTTTAATATGCGAGTTAAAAGTTTATCATTTCATAAGTTACCACTATTTGTATGGGCTGTATTAATAACAGCATTTTTACTTTTATTATCATTACCTGTTTTAGCGGGAGCTATTACAATGTTATTAACTGATAGAAATTTCAATACAACTTTTTTTGATCCAGCAGGTGGAGGTGATCCTATTTTATACCAACATTTATTT
306	CI_Al_3_Aug_B_r3	6986	TTTATCTAGTGGTACCTCGCATTCAGGAGGTGCTGTTGATTTAGCTATTTTTAGTTTACACTTATCAGGAGCTTCATCAATTTTAGGTGCTATAAACTTTATTTGTACTATTTTTAATATGCGAGTTAAAAGTTTATCATTTCATAAGTTACCACTATTTGTATGGGCTGTATTAATAACAGCATTTTTACTTTTATTATCATTACCTGTTTTAGCGGGAGCTATTACAATGTTATTAACTGATAGAAATTTCAATACAACTTTTTTTGATCCAGCAGGTGGAGGTGATCCTATTTTATACCAACATTTATTT
307	PG_Al_10_May_C_r3	8021	TTTATCTAGTGGTACCTCGCATTCAGGAGGTGCTGTTGATTTAGCTATTTTTAGTTTACACTTATCAGGAGCTTCATCAATTTTAGGTGCTATAAACTTTATTTGTACTATTTTTAATATGCGAGTTAAAAGTTTATCATTTCATAAGTTACCACTATTTGTATGGGCTGTATTAATAACAGCATTTTTACTTTTATTATCATTACCTGTTTTAGCGGGAGCTATTACAATGTTATTAACTGATAGAAATTTCAATACAACTTTTTTTGATCCAGCAGGTGGAGGTGATCCTATTTTATACCAACATTTATTT
308	NR_Ac_3_Jul_A_r4	2	TTTATCTAGTGGTACCTCGCATTCAGGAGGTGCTGTTGATTTAGCTATTTTTAGTTTACACTTATCAGGAGCTTCATCAATTTTAGGTGCTATAAACTTTATTTGTACTATTTTTAATATGCGAGTTAAAAGTTTATCATTTCATAAGTTACCACTATTTGTATGGGCTGTATTAATAACAGCATTTTTACTTTTATTATCATTACCTGTTTTAGCGGGAGCTATTACAATGTTATTAACTGATAGAAATTTCAATACAACTTTTTTTGATCCAGCAGGTGGAGGTGATCCTATTTTATACCAACATTTATTT
309	PG_Al_6_May_B_r3	7946	TTTATCTAGTGGTACCTCGCATTCAGGAGGTGCTGTTGATTTAGCTATTTTTAGTTTACACTTATCAGGAGCTTCATCAATTTTAGGTGCTATAAACTTTATTTGTACTATTTTTAATATGCGAGTTAAAAGTTTATCATTTCATAAGTTACCACTATTTGTATGGGCTGTATTAATAACAGCATTTTTACTTTTATTATCATTACCTGTTTTAGCGGGAGCTATTACAATGTTATTAACTGATAGAAATTTCAATACAACTTTTTTTGATCCAGCAGGTGGAGGTGATCCTATTTTATACCAACATTTATTT
310	PG_Eg_0_Aug_C_r2	264	TTTATCTAGTGGTACCTCGCATTCAGGAGGTGCTGTTGATTTAGCTATTTTTAGTTTACACTTATCAGGAGCTTCATCAATTTTAGGTGCTATAAACTTTATTTGTACTATTTTTAATATGCGAGTTAAAAGTTTATCATTTCATAAGTTACCACTATTTGTATGGGCTGTATTAATAACAGCATTTTTACTTTTATTATCATTACCTGTTTTAGCGGGAGCTATTACAATGTTATTAACTGATAGAAATTTCAATACAACTTTTTTTGATCCAGCAGGTGGAGGTGATCCTATTTTATACCAACATTTATTT
311	SK_Al_10_Jul_A_r4	39	TCTCTCTGGAAATTTAGCTCATGCCGGAGGCTCTGTCGATCTAGCTATTTTTTCTCTTCATTTGGCTGGTGTTTCCTCTATTTTAGGAGCTGTAAACTTTATTACAACTATTATTAATATACGATGACGAGGTATACAATTCGAACGGTTACCTCTTTTTGTCTGATCTGTAAAAATTACAGCCATTCTTCTACTATTATCCCTCCCTGTTTTAGCTGGAGCTATTACAATACTACTAACTGATCGAAATTTTAATACTGCTTTCTTTGACCCTGCCGGAGGTGGGGACCCTATTCTCTACCAGCATTTATTT
312	CI_Ac_15_Jul_B_r1	105	TCTCTCTGGAAATTTAGCTCATGCCGGAGGCTCTGTCGATCTAGCTATTTTTTCTCTTCATTTGGCTGGTGTTTCCTCTATTTTAGGAGCTGTAAACTTTATTACAACTATTATTAATATACGATGACGAGGTATACAATTCGAACGGTTACCTCTTTTTGTCTGATCTGTAAAAATTACAGCCATTCTTCTACTATTATCCCTCCCTGTTTTAGCTGGAGCTATTACAATACTACTAACTGATCGAAATTTTAATACTGCTTTCTTTGACCCTGCCGGAGGTGGGGACCCTATTCTCTACCAGCATTTATTT
313	CI_Ac_15_Jul_A_r1	51	TCTCTCTGGAAATTTAGCTCATGCCGGAGGCTCTGTCGATCTAGCTATTTTTTCTCTTCATTTGGCTGGTGTTTCCTCTATTTTAGGAGCTGTAAACTTTATTACAACTATTATTAATATACGATGACGAGGTATACAATTCGAACGGTTACCTCTTTTTGTCTGATCTGTAAAAATTACAGCCATTCTTCTACTATTATCCCTCCCTGTTTTAGCTGGAGCTATTACAATACTACTAACTGATCGAAATTTTAATACTGCTTTCTTTGACCCTGCCGGAGGTGGGGACCCTATTCTCTACCAGCATTTATTT
314	SK_Al_10_Jul_C_r4	51	TCTCTCTGGAAATTTAGCTCATGCCGGAGGCTCTGTCGATCTAGCTATTTTTTCTCTTCATTTGGCTGGTGTTTCCTCTATTTTAGGAGCTGTAAACTTTATTACAACTATTATTAATATACGATGACGAGGTATACAATTCGAACGGTTACCTCTTTTTGTCTGATCTGTAAAAATTACAGCCATTCTTCTACTATTATCCCTCCCTGTTTTAGCTGGAGCTATTACAATACTACTAACTGATCGAAATTTTAATACTGCTTTCTTTGACCCTGCCGGAGGTGGGGACCCTATTCTCTACCAGCATTTATTT
315	CI_Al_1_May_C_r3	306	TCTCTCTGGAAATTTAGCTCATGCCGGAGGCTCTGTCGATCTAGCTATTTTTTCTCTTCATTTGGCTGGTGTTTCCTCTATTTTAGGAGCTGTAAACTTTATTACAACTATTATTAATATACGATGACGAGGTATACAATTCGAACGGTTACCTCTTTTTGTCTGATCTGTAAAAATTACAGCCATTCTTCTACTATTATCCCTCCCTGTTTTAGCTGGAGCTATTACAATACTACTAACTGATCGAAATTTTAATACTGCTTTCTTTGACCCTGCCGGAGGTGGGGACCCTATTCTCTACCAGCATTTATTT
316	CI_Al_1_May_B_r3	100	TCTCTCTGGAAATTTAGCTCATGCCGGAGGCTCTGTCGATCTAGCTATTTTTTCTCTTCATTTGGCTGGTGTTTCCTCTATTTTAGGAGCTGTAAACTTTATTACAACTATTATTAATATACGATGACGAGGTATACAATTCGAACGGTTACCTCTTTTTGTCTGATCTGTAAAAATTACAGCCATTCTTCTACTATTATCCCTCCCTGTTTTAGCTGGAGCTATTACAATACTACTAACTGATCGAAATTTTAATACTGCTTTCTTTGACCCTGCCGGAGGTGGGGACCCTATTCTCTACCAGCATTTATTT
317	CI_Al_1_May_A_r3	154	TCTCTCTGGAAATTTAGCTCATGCCGGAGGCTCTGTCGATCTAGCTATTTTTTCTCTTCATTTGGCTGGTGTTTCCTCTATTTTAGGAGCTGTAAACTTTATTACAACTATTATTAATATACGATGACGAGGTATACAATTCGAACGGTTACCTCTTTTTGTCTGATCTGTAAAAATTACAGCCATTCTTCTACTATTATCCCTCCCTGTTTTAGCTGGAGCTATTACAATACTACTAACTGATCGAAATTTTAATACTGCTTTCTTTGACCCTGCCGGAGGTGGGGACCCTATTCTCTACCAGCATTTATTT
318	CI_Ac_6_Jul_C_r1	9	TCTCTCTGGAAATTTAGCTCATGCCGGAGGCTCTGTCGATCTAGCTATTTTTTCTCTTCATTTGGCTGGTGTTTCCTCTATTTTAGGAGCTGTAAACTTTATTACAACTATTATTAATATACGATGACGAGGTATACAATTCGAACGGTTACCTCTTTTTGTCTGATCTGTAAAAATTACAGCCATTCTTCTACTATTATCCCTCCCTGTTTTAGCTGGAGCTATTACAATACTACTAACTGATCGAAATTTTAATACTGCTTTCTTTGACCCTGCCGGAGGTGGGGACCCTATTCTCTACCAGCATTTATTT
319	NR_Ba_50_Jul_B_r2	35	TTTATCAGGAATTATCGCTCACTCAGGAGGTGCTGTTGATTTAGCTATTTTCAGTTTACACCTTTCAGGTGCTGCGTCTATTCTAGGTGCTATTAATTTCATCTGTACTATTGTGAACATGAGAACTGAAAGCTTACCATTTCACAAATTACCTTTATTTGTTTGGTCAGTGTTTTTAACAGCAATTCTTTTATTATTATCTCTACCAGTGTTAGCAGGTGCTATTACAATGTTATTAACTGATAGAAATTTCAATACAACATTCTTTGATCCAGCAGGTGGTGGTGATCCAGTTCTTTACCAGCACTTATTT
320	WB_Al_15_May_C_r5	4	TTTATCAGGAATTATCGCTCACTCAGGAGGTGCTGTTGATTTAGCTATTTTCAGTTTACACCTTTCAGGTGCTGCGTCTATTCTAGGTGCTATTAATTTCATCTGTACTATTGTGAACATGAGAACTGAAAGCTTACCATTTCACAAATTACCTTTATTTGTTTGGTCAGTGTTTTTAACAGCAATTCTTTTATTATTATCTCTACCAGTGTTAGCAGGTGCTATTACAATGTTATTAACTGATAGAAATTTCAATACAACATTCTTTGATCCAGCAGGTGGTGGTGATCCAGTTCTTTACCAGCACTTATTT
321	WB_Al_6_Aug_C_r5	15	TTTATCAGGAATTATCGCTCACTCAGGAGGTGCTGTTGATTTAGCTATTTTCAGTTTACACCTTTCAGGTGCTGCGTCTATTCTAGGTGCTATTAATTTCATCTGTACTATTGTGAACATGAGAACTGAAAGCTTACCATTTCACAAATTACCTTTATTTGTTTGGTCAGTGTTTTTAACAGCAATTCTTTTATTATTATCTCTACCAGTGTTAGCAGGTGCTATTACAATGTTATTAACTGATAGAAATTTCAATACAACATTCTTTGATCCAGCAGGTGGTGGTGATCCAGTTCTTTACCAGCACTTATTT
322	CI_Ba_50_May_C_r2	17	TTTATCAGGAATTATCGCTCACTCAGGAGGTGCTGTTGATTTAGCTATTTTCAGTTTACACCTTTCAGGTGCTGCGTCTATTCTAGGTGCTATTAATTTCATCTGTACTATTGTGAACATGAGAACTGAAAGCTTACCATTTCACAAATTACCTTTATTTGTTTGGTCAGTGTTTTTAACAGCAATTCTTTTATTATTATCTCTACCAGTGTTAGCAGGTGCTATTACAATGTTATTAACTGATAGAAATTTCAATACAACATTCTTTGATCCAGCAGGTGGTGGTGATCCAGTTCTTTACCAGCACTTATTT
323	SK_Eg_0_May_B_r2	7	TTTATCAGGAATTATCGCTCACTCAGGAGGTGCTGTTGATTTAGCTATTTTCAGTTTACACCTTTCAGGTGCTGCGTCTATTCTAGGTGCTATTAATTTCATCTGTACTATTGTGAACATGAGAACTGAAAGCTTACCATTTCACAAATTACCTTTATTTGTTTGGTCAGTGTTTTTAACAGCAATTCTTTTATTATTATCTCTACCAGTGTTAGCAGGTGCTATTACAATGTTATTAACTGATAGAAATTTCAATACAACATTCTTTGATCCAGCAGGTGGTGGTGATCCAGTTCTTTACCAGCACTTATTT
324	NR_Eg_0_May_A_r2	218	TTTATCAGGAATTATCGCTCACTCAGGAGGTGCTGTTGATTTAGCTATTTTCAGTTTACACCTTTCAGGTGCTGCGTCTATTCTAGGTGCTATTAATTTCATCTGTACTATTGTGAACATGAGAACTGAAAGCTTACCATTTCACAAATTACCTTTATTTGTTTGGTCAGTGTTTTTAACAGCAATTCTTTTATTATTATCTCTACCAGTGTTAGCAGGTGCTATTACAATGTTATTAACTGATAGAAATTTCAATACAACATTCTTTGATCCAGCAGGTGGTGGTGATCCAGTTCTTTACCAGCACTTATTT
325	CI_Eg_0_May_A_r2	8	TTTATCAGGAATTATCGCTCACTCAGGAGGTGCTGTTGATTTAGCTATTTTCAGTTTACACCTTTCAGGTGCTGCGTCTATTCTAGGTGCTATTAATTTCATCTGTACTATTGTGAACATGAGAACTGAAAGCTTACCATTTCACAAATTACCTTTATTTGTTTGGTCAGTGTTTTTAACAGCAATTCTTTTATTATTATCTCTACCAGTGTTAGCAGGTGCTATTACAATGTTATTAACTGATAGAAATTTCAATACAACATTCTTTGATCCAGCAGGTGGTGGTGATCCAGTTCTTTACCAGCACTTATTT
326	WB_Al_3_May_C_r5	5	TTTATCAGGAATTATCGCTCACTCAGGAGGTGCTGTTGATTTAGCTATTTTCAGTTTACACCTTTCAGGTGCTGCGTCTATTCTAGGTGCTATTAATTTCATCTGTACTATTGTGAACATGAGAACTGAAAGCTTACCATTTCACAAATTACCTTTATTTGTTTGGTCAGTGTTTTTAACAGCAATTCTTTTATTATTATCTCTACCAGTGTTAGCAGGTGCTATTACAATGTTATTAACTGATAGAAATTTCAATACAACATTCTTTGATCCAGCAGGTGGTGGTGATCCAGTTCTTTACCAGCACTTATTT
327	PG_Ac_10_Jul_A_r1	6	TTTATCAGGAATTATCGCTCACTCAGGAGGTGCTGTTGATTTAGCTATTTTCAGTTTACACCTTTCAGGTGCTGCGTCTATTCTAGGTGCTATTAATTTCATCTGTACTATTGTGAACATGAGAACTGAAAGCTTACCATTTCACAAATTACCTTTATTTGTTTGGTCAGTGTTTTTAACAGCAATTCTTTTATTATTATCTCTACCAGTGTTAGCAGGTGCTATTACAATGTTATTAACTGATAGAAATTTCAATACAACATTCTTTGATCCAGCAGGTGGTGGTGATCCAGTTCTTTACCAGCACTTATTT
328	CI_Ba_50_Aug_A_r2	621	TTTATCAGGAATTATCGCTCACTCAGGAGGTGCTGTTGATTTAGCTATTTTCAGTTTACACCTTTCAGGTGCTGCGTCTATTCTAGGTGCTATTAATTTCATCTGTACTATTGTGAACATGAGAACTGAAAGCTTACCATTTCACAAATTACCTTTATTTGTTTGGTCAGTGTTTTTAACAGCAATTCTTTTATTATTATCTCTACCAGTGTTAGCAGGTGCTATTACAATGTTATTAACTGATAGAAATTTCAATACAACATTCTTTGATCCAGCAGGTGGTGGTGATCCAGTTCTTTACCAGCACTTATTT
329	CI_Al_10_May_B_r3	99	TTTATCAGGAATTATCGCTCACTCAGGAGGTGCTGTTGATTTAGCTATTTTCAGTTTACACCTTTCAGGTGCTGCGTCTATTCTAGGTGCTATTAATTTCATCTGTACTATTGTGAACATGAGAACTGAAAGCTTACCATTTCACAAATTACCTTTATTTGTTTGGTCAGTGTTTTTAACAGCAATTCTTTTATTATTATCTCTACCAGTGTTAGCAGGTGCTATTACAATGTTATTAACTGATAGAAATTTCAATACAACATTCTTTGATCCAGCAGGTGGTGGTGATCCAGTTCTTTACCAGCACTTATTT
330	NR_Ba_50_May_C_r2	108	TTTATCAGGAATTATCGCTCACTCAGGAGGTGCTGTTGATTTAGCTATTTTCAGTTTACACCTTTCAGGTGCTGCGTCTATTCTAGGTGCTATTAATTTCATCTGTACTATTGTGAACATGAGAACTGAAAGCTTACCATTTCACAAATTACCTTTATTTGTTTGGTCAGTGTTTTTAACAGCAATTCTTTTATTATTATCTCTACCAGTGTTAGCAGGTGCTATTACAATGTTATTAACTGATAGAAATTTCAATACAACATTCTTTGATCCAGCAGGTGGTGGTGATCCAGTTCTTTACCAGCACTTATTT
331	SK_Eg_0_Aug_B_r2	2	TTTATCAGGAATTATCGCTCACTCAGGAGGTGCTGTTGATTTAGCTATTTTCAGTTTACACCTTTCAGGTGCTGCGTCTATTCTAGGTGCTATTAATTTCATCTGTACTATTGTGAACATGAGAACTGAAAGCTTACCATTTCACAAATTACCTTTATTTGTTTGGTCAGTGTTTTTAACAGCAATTCTTTTATTATTATCTCTACCAGTGTTAGCAGGTGCTATTACAATGTTATTAACTGATAGAAATTTCAATACAACATTCTTTGATCCAGCAGGTGGTGGTGATCCAGTTCTTTACCAGCACTTATTT
332	PG_Al_15_May_B_r3	17	TTTATCAGGAATTATCGCTCACTCAGGAGGTGCTGTTGATTTAGCTATTTTCAGTTTACACCTTTCAGGTGCTGCGTCTATTCTAGGTGCTATTAATTTCATCTGTACTATTGTGAACATGAGAACTGAAAGCTTACCATTTCACAAATTACCTTTATTTGTTTGGTCAGTGTTTTTAACAGCAATTCTTTTATTATTATCTCTACCAGTGTTAGCAGGTGCTATTACAATGTTATTAACTGATAGAAATTTCAATACAACATTCTTTGATCCAGCAGGTGGTGGTGATCCAGTTCTTTACCAGCACTTATTT
333	CI_Al_15_May_B_r3	73	TTTATCAGGAATTATCGCTCACTCAGGAGGTGCTGTTGATTTAGCTATTTTCAGTTTACACCTTTCAGGTGCTGCGTCTATTCTAGGTGCTATTAATTTCATCTGTACTATTGTGAACATGAGAACTGAAAGCTTACCATTTCACAAATTACCTTTATTTGTTTGGTCAGTGTTTTTAACAGCAATTCTTTTATTATTATCTCTACCAGTGTTAGCAGGTGCTATTACAATGTTATTAACTGATAGAAATTTCAATACAACATTCTTTGATCCAGCAGGTGGTGGTGATCCAGTTCTTTACCAGCACTTATTT
334	NR_Eg_0_May_B_r2	197	TTTATCAGGAATTATCGCTCACTCAGGAGGTGCTGTTGATTTAGCTATTTTCAGTTTACACCTTTCAGGTGCTGCGTCTATTCTAGGTGCTATTAATTTCATCTGTACTATTGTGAACATGAGAACTGAAAGCTTACCATTTCACAAATTACCTTTATTTGTTTGGTCAGTGTTTTTAACAGCAATTCTTTTATTATTATCTCTACCAGTGTTAGCAGGTGCTATTACAATGTTATTAACTGATAGAAATTTCAATACAACATTCTTTGATCCAGCAGGTGGTGGTGATCCAGTTCTTTACCAGCACTTATTT
335	NR_Ba_50_May_B_r2	188	TTTATCAGGAATTATCGCTCACTCAGGAGGTGCTGTTGATTTAGCTATTTTCAGTTTACACCTTTCAGGTGCTGCGTCTATTCTAGGTGCTATTAATTTCATCTGTACTATTGTGAACATGAGAACTGAAAGCTTACCATTTCACAAATTACCTTTATTTGTTTGGTCAGTGTTTTTAACAGCAATTCTTTTATTATTATCTCTACCAGTGTTAGCAGGTGCTATTACAATGTTATTAACTGATAGAAATTTCAATACAACATTCTTTGATCCAGCAGGTGGTGGTGATCCAGTTCTTTACCAGCACTTATTT
336	NR_Eg_0_Aug_B_r2	17	TTTATCAGGAATTATCGCTCACTCAGGAGGTGCTGTTGATTTAGCTATTTTCAGTTTACACCTTTCAGGTGCTGCGTCTATTCTAGGTGCTATTAATTTCATCTGTACTATTGTGAACATGAGAACTGAAAGCTTACCATTTCACAAATTACCTTTATTTGTTTGGTCAGTGTTTTTAACAGCAATTCTTTTATTATTATCTCTACCAGTGTTAGCAGGTGCTATTACAATGTTATTAACTGATAGAAATTTCAATACAACATTCTTTGATCCAGCAGGTGGTGGTGATCCAGTTCTTTACCAGCACTTATTT
337	SK_Ba_50_Aug_B_r2	53	TTTATCAGGAATTATCGCTCACTCAGGAGGTGCTGTTGATTTAGCTATTTTCAGTTTACACCTTTCAGGTGCTGCGTCTATTCTAGGTGCTATTAATTTCATCTGTACTATTGTGAACATGAGAACTGAAAGCTTACCATTTCACAAATTACCTTTATTTGTTTGGTCAGTGTTTTTAACAGCAATTCTTTTATTATTATCTCTACCAGTGTTAGCAGGTGCTATTACAATGTTATTAACTGATAGAAATTTCAATACAACATTCTTTGATCCAGCAGGTGGTGGTGATCCAGTTCTTTACCAGCACTTATTT
338	NR_Ba_50_May_A_r2	4	TTTATCAGGAATTATCGCTCACTCAGGAGGTGCTGTTGATTTAGCTATTTTCAGTTTACACCTTTCAGGTGCTGCGTCTATTCTAGGTGCTATTAATTTCATCTGTACTATTGTGAACATGAGAACTGAAAGCTTACCATTTCACAAATTACCTTTATTTGTTTGGTCAGTGTTTTTAACAGCAATTCTTTTATTATTATCTCTACCAGTGTTAGCAGGTGCTATTACAATGTTATTAACTGATAGAAATTTCAATACAACATTCTTTGATCCAGCAGGTGGTGGTGATCCAGTTCTTTACCAGCACTTATTT
339	WB_Al_3_May_B_r5	7	TTTATCAGGAATTATCGCTCACTCAGGAGGTGCTGTTGATTTAGCTATTTTCAGTTTACACCTTTCAGGTGCTGCGTCTATTCTAGGTGCTATTAATTTCATCTGTACTATTGTGAACATGAGAACTGAAAGCTTACCATTTCACAAATTACCTTTATTTGTTTGGTCAGTGTTTTTAACAGCAATTCTTTTATTATTATCTCTACCAGTGTTAGCAGGTGCTATTACAATGTTATTAACTGATAGAAATTTCAATACAACATTCTTTGATCCAGCAGGTGGTGGTGATCCAGTTCTTTACCAGCACTTATTT
340	CI_Al_1_May_A_r3	46	TTTATCAGGAATTATCGCTCACTCAGGAGGTGCTGTTGATTTAGCTATTTTCAGTTTACACCTTTCAGGTGCTGCGTCTATTCTAGGTGCTATTAATTTCATCTGTACTATTGTGAACATGAGAACTGAAAGCTTACCATTTCACAAATTACCTTTATTTGTTTGGTCAGTGTTTTTAACAGCAATTCTTTTATTATTATCTCTACCAGTGTTAGCAGGTGCTATTACAATGTTATTAACTGATAGAAATTTCAATACAACATTCTTTGATCCAGCAGGTGGTGGTGATCCAGTTCTTTACCAGCACTTATTT
341	CI_Eg_0_May_B_r2	9	TTTATCAGGAATTATCGCTCACTCAGGAGGTGCTGTTGATTTAGCTATTTTCAGTTTACACCTTTCAGGTGCTGCGTCTATTCTAGGTGCTATTAATTTCATCTGTACTATTGTGAACATGAGAACTGAAAGCTTACCATTTCACAAATTACCTTTATTTGTTTGGTCAGTGTTTTTAACAGCAATTCTTTTATTATTATCTCTACCAGTGTTAGCAGGTGCTATTACAATGTTATTAACTGATAGAAATTTCAATACAACATTCTTTGATCCAGCAGGTGGTGGTGATCCAGTTCTTTACCAGCACTTATTT
342	NR_Eg_0_May_C_r2	214	TTTATCAGGAATTATCGCTCACTCAGGAGGTGCTGTTGATTTAGCTATTTTCAGTTTACACCTTTCAGGTGCTGCGTCTATTCTAGGTGCTATTAATTTCATCTGTACTATTGTGAACATGAGAACTGAAAGCTTACCATTTCACAAATTACCTTTATTTGTTTGGTCAGTGTTTTTAACAGCAATTCTTTTATTATTATCTCTACCAGTGTTAGCAGGTGCTATTACAATGTTATTAACTGATAGAAATTTCAATACAACATTCTTTGATCCAGCAGGTGGTGGTGATCCAGTTCTTTACCAGCACTTATTT
343	PG_Al_10_Aug_B_r3	108	TTTATCAGGAATTATCGCTCACTCAGGAGGTGCTGTTGATTTAGCTATTTTCAGTTTACACCTTTCAGGTGCTGCGTCTATTCTAGGTGCTATTAATTTCATCTGTACTATTGTGAACATGAGAACTGAAAGCTTACCATTTCACAAATTACCTTTATTTGTTTGGTCAGTGTTTTTAACAGCAATTCTTTTATTATTATCTCTACCAGTGTTAGCAGGTGCTATTACAATGTTATTAACTGATAGAAATTTCAATACAACATTCTTTGATCCAGCAGGTGGTGGTGATCCAGTTCTTTACCAGCACTTATTT
344	CI_Eg_0_May_C_r2	9	TTTATCAGGAATTATCGCTCACTCAGGAGGTGCTGTTGATTTAGCTATTTTCAGTTTACACCTTTCAGGTGCTGCGTCTATTCTAGGTGCTATTAATTTCATCTGTACTATTGTGAACATGAGAACTGAAAGCTTACCATTTCACAAATTACCTTTATTTGTTTGGTCAGTGTTTTTAACAGCAATTCTTTTATTATTATCTCTACCAGTGTTAGCAGGTGCTATTACAATGTTATTAACTGATAGAAATTTCAATACAACATTCTTTGATCCAGCAGGTGGTGGTGATCCAGTTCTTTACCAGCACTTATTT
345	PG_Eg_0_May_B_r2	9	TTTATCAGGAATTATCGCTCACTCAGGAGGTGCTGTTGATTTAGCTATTTTCAGTTTACACCTTTCAGGTGCTGCGTCTATTCTAGGTGCTATTAATTTCATCTGTACTATTGTGAACATGAGAACTGAAAGCTTACCATTTCACAAATTACCTTTATTTGTTTGGTCAGTGTTTTTAACAGCAATTCTTTTATTATTATCTCTACCAGTGTTAGCAGGTGCTATTACAATGTTATTAACTGATAGAAATTTCAATACAACATTCTTTGATCCAGCAGGTGGTGGTGATCCAGTTCTTTACCAGCACTTATTT
346	CI_Al_10_May_C_r3	75	TTTATCAGGAATTATCGCTCACTCAGGAGGTGCTGTTGATTTAGCTATTTTCAGTTTACACCTTTCAGGTGCTGCGTCTATTCTAGGTGCTATTAATTTCATCTGTACTATTGTGAACATGAGAACTGAAAGCTTACCATTTCACAAATTACCTTTATTTGTTTGGTCAGTGTTTTTAACAGCAATTCTTTTATTATTATCTCTACCAGTGTTAGCAGGTGCTATTACAATGTTATTAACTGATAGAAATTTCAATACAACATTCTTTGATCCAGCAGGTGGTGGTGATCCAGTTCTTTACCAGCACTTATTT
347	WB_Ba_50_Aug_A_r5	2	ATTAGCTGGAATTACAGCTCACTCAGGTGCGTCTGTAGATTTAGCTATTTTTAGTTTACATTTAGCTGGTATTTCATCATTATTAGGAGCAATTAACTTTATTACAACAATTGTTAACATGAGAGTACCTGGTATGGGTATGCATAAATTACCTTTATTTGCATGGGCTGTGTTAATTACAGCAATTCTTTTATTATTATCATTACCAGTATTGGCTGGTGGTATTACTATGTTATTAACAGACCGAAACTTTAATACAAGTTTCTTTGACCCAGCAGGAGGAGGGGATCCTGTATTATACCAACATTTATTC
348	WB_Ba_50_Aug_C_r5	43	ATTAGCTGGAATTACAGCTCACTCAGGTGCGTCTGTAGATTTAGCTATTTTTAGTTTACATTTAGCTGGTATTTCATCATTATTAGGAGCAATTAACTTTATTACAACAATTGTTAACATGAGAGTACCTGGTATGGGTATGCATAAATTACCTTTATTTGCATGGGCTGTGTTAATTACAGCAATTCTTTTATTATTATCATTACCAGTATTGGCTGGTGGTATTACTATGTTATTAACAGACCGAAACTTTAATACAAGTTTCTTTGACCCAGCAGGAGGAGGGGATCCTGTATTATACCAACATTTATTC
349	NR_Eg_0_May_A_r2	1329	ATTATCAAGTATTACTGCACACTCCGGAGGGGCCGTAGATTTAGCAATTTTTAGTCTACACCTTTCAGGAGCAGCTTCTATTTTGGGAGCGATTAATTTTATTTGTACTATTACAAATATGAGATCAAAAAGTTTGCCGTTTCATAGATTACCTTTATTCGCTTGGGCAATCTATATAACTGCATTTTTATTGCTTCTTTCATTACCGGTTTTGGCTGGTGCAATAACTATGTTATTAACTGATAGAAATTTTAATACAACTTTTTTTGATCCAGCTGGGGGAGGAGATCCTGTATTATATCAGCATCTTTTT
350	NR_Eg_0_May_B_r2	1130	ATTATCAAGTATTACTGCACACTCCGGAGGGGCCGTAGATTTAGCAATTTTTAGTCTACACCTTTCAGGAGCAGCTTCTATTTTGGGAGCGATTAATTTTATTTGTACTATTACAAATATGAGATCAAAAAGTTTGCCGTTTCATAGATTACCTTTATTCGCTTGGGCAATCTATATAACTGCATTTTTATTGCTTCTTTCATTACCGGTTTTGGCTGGTGCAATAACTATGTTATTAACTGATAGAAATTTTAATACAACTTTTTTTGATCCAGCTGGGGGAGGAGATCCTGTATTATATCAGCATCTTTTT
351	NR_Ba_50_May_C_r2	839	ATTATCAAGTATTACTGCACACTCCGGAGGGGCCGTAGATTTAGCAATTTTTAGTCTACACCTTTCAGGAGCAGCTTCTATTTTGGGAGCGATTAATTTTATTTGTACTATTACAAATATGAGATCAAAAAGTTTGCCGTTTCATAGATTACCTTTATTCGCTTGGGCAATCTATATAACTGCATTTTTATTGCTTCTTTCATTACCGGTTTTGGCTGGTGCAATAACTATGTTATTAACTGATAGAAATTTTAATACAACTTTTTTTGATCCAGCTGGGGGAGGAGATCCTGTATTATATCAGCATCTTTTT
352	NR_Eg_0_May_C_r2	424	ATTATCAAGTATTACTGCACACTCCGGAGGGGCCGTAGATTTAGCAATTTTTAGTCTACACCTTTCAGGAGCAGCTTCTATTTTGGGAGCGATTAATTTTATTTGTACTATTACAAATATGAGATCAAAAAGTTTGCCGTTTCATAGATTACCTTTATTCGCTTGGGCAATCTATATAACTGCATTTTTATTGCTTCTTTCATTACCGGTTTTGGCTGGTGCAATAACTATGTTATTAACTGATAGAAATTTTAATACAACTTTTTTTGATCCAGCTGGGGGAGGAGATCCTGTATTATATCAGCATCTTTTT
353	NR_Ba_50_May_A_r2	519	ATTATCAAGTATTACTGCACACTCCGGAGGGGCCGTAGATTTAGCAATTTTTAGTCTACACCTTTCAGGAGCAGCTTCTATTTTGGGAGCGATTAATTTTATTTGTACTATTACAAATATGAGATCAAAAAGTTTGCCGTTTCATAGATTACCTTTATTCGCTTGGGCAATCTATATAACTGCATTTTTATTGCTTCTTTCATTACCGGTTTTGGCTGGTGCAATAACTATGTTATTAACTGATAGAAATTTTAATACAACTTTTTTTGATCCAGCTGGGGGAGGAGATCCTGTATTATATCAGCATCTTTTT
354	NR_Ba_50_May_B_r2	121	ATTATCAAGTATTACTGCACACTCCGGAGGGGCCGTAGATTTAGCAATTTTTAGTCTACACCTTTCAGGAGCAGCTTCTATTTTGGGAGCGATTAATTTTATTTGTACTATTACAAATATGAGATCAAAAAGTTTGCCGTTTCATAGATTACCTTTATTCGCTTGGGCAATCTATATAACTGCATTTTTATTGCTTCTTTCATTACCGGTTTTGGCTGGTGCAATAACTATGTTATTAACTGATAGAAATTTTAATACAACTTTTTTTGATCCAGCTGGGGGAGGAGATCCTGTATTATATCAGCATCTTTTT
355	NR_Ba_50_May_C_r2	15	TTTATCAAGTGTTCAAGCACATTCAGGACCATCAGTAGATTTAGCTATTTTTAGTTTACATTTATCAGGTATTTCATCATTATTAGGTGCTATAAATTTTCTTGCAACTATATATAATATGAGAGCCCCTGGTTTAAGTTTTCATAGATTACCTTTATTTGTATGGGCTATATTTATTACAGCATTTCTACTTTTATTAACTTTACCGGTATTAGCTGGAGCTATAACTATGTTATTAACAGATCGAAATTTAAATACATCATTTTACGATCCTTCAGGAGGAGGTGATCCTGTATTATATCAACATTTATTT
356	NR_Eg_0_May_C_r2	42	TTTATCAAGTGTTCAAGCACATTCAGGACCATCAGTAGATTTAGCTATTTTTAGTTTACATTTATCAGGTATTTCATCATTATTAGGTGCTATAAATTTTCTTGCAACTATATATAATATGAGAGCCCCTGGTTTAAGTTTTCATAGATTACCTTTATTTGTATGGGCTATATTTATTACAGCATTTCTACTTTTATTAACTTTACCGGTATTAGCTGGAGCTATAACTATGTTATTAACAGATCGAAATTTAAATACATCATTTTACGATCCTTCAGGAGGAGGTGATCCTGTATTATATCAACATTTATTT
357	NR_Eg_0_May_B_r2	7	TTTATCAAGTGTTCAAGCACATTCAGGACCATCAGTAGATTTAGCTATTTTTAGTTTACATTTATCAGGTATTTCATCATTATTAGGTGCTATAAATTTTCTTGCAACTATATATAATATGAGAGCCCCTGGTTTAAGTTTTCATAGATTACCTTTATTTGTATGGGCTATATTTATTACAGCATTTCTACTTTTATTAACTTTACCGGTATTAGCTGGAGCTATAACTATGTTATTAACAGATCGAAATTTAAATACATCATTTTACGATCCTTCAGGAGGAGGTGATCCTGTATTATATCAACATTTATTT
358	NR_Eg_0_May_A_r2	6	TTTATCAAGTGTTCAAGCACATTCAGGACCATCAGTAGATTTAGCTATTTTTAGTTTACATTTATCAGGTATTTCATCATTATTAGGTGCTATAAATTTTCTTGCAACTATATATAATATGAGAGCCCCTGGTTTAAGTTTTCATAGATTACCTTTATTTGTATGGGCTATATTTATTACAGCATTTCTACTTTTATTAACTTTACCGGTATTAGCTGGAGCTATAACTATGTTATTAACAGATCGAAATTTAAATACATCATTTTACGATCCTTCAGGAGGAGGTGATCCTGTATTATATCAACATTTATTT
359	PG_Al_15_Aug_C_r3	36	TCTATCAGATAGTAAATTCCATTCAGGTATTTCAGTAGATTTAGCTATTTTTAGTTTACATATTGCTGGTATTTCTTCTATTTTAGGAAGTATTAATTTTATAACTACTATTATTTGTAGGCGTACAACAAAGTCTATTAGAATAGATCGATTGCCTTTAATGTTATGGTCTTTAGGTGTAACAGCCTTCTTACTATTAACTACTTTGCCTGTTTTAGCTGGTGCTATTACTATACTTTTAACTGATCGTAATTTTAACACTTCTTTTTTTGATCCTTCAGGAGGGGGTAACCCAGTTTTATACCAACATTTATTT
360	PG_Al_15_Aug_B_r3	12	TCTATCAGATAGTAAATTCCATTCAGGTATTTCAGTAGATTTAGCTATTTTTAGTTTACATATTGCTGGTATTTCTTCTATTTTAGGAAGTATTAATTTTATAACTACTATTATTTGTAGGCGTACAACAAAGTCTATTAGAATAGATCGATTGCCTTTAATGTTATGGTCTTTAGGTGTAACAGCCTTCTTACTATTAACTACTTTGCCTGTTTTAGCTGGTGCTATTACTATACTTTTAACTGATCGTAATTTTAACACTTCTTTTTTTGATCCTTCAGGAGGGGGTAACCCAGTTTTATACCAACATTTATTT
361	SK_Al_1_Aug_A_r5	717	ACTCTCTTCCAAGAAATACTCTTCCAGCTTTAATATGGATATTACTATTTTATCAGTTCTTTCAATAGCAACAGCGTCGCTAATTAGTACCACTAATTTGATATCAACCTATAGGTATATGCGGGGGGCTTCCATGAAAGCAGACTACAGGTTTATACCCCTTTCTGTTTACGGTACCCTTTTCGGGGCGCTCCTATTTACGTTTGCTGCACCTGTTTTAGGCATAGCTATGTTTATGCTCTATTTTGATAGACATGGTATTACAAATTTTTTTAATGTAGCCAAAGGGGGCGACGTAGTTCTATACCAACATCTTTTT
362	SK_Al_1_Aug_C_r5	438	ACTCTCTTCCAAGAAATACTCTTCCAGCTTTAATATGGATATTACTATTTTATCAGTTCTTTCAATAGCAACAGCGTCGCTAATTAGTACCACTAATTTGATATCAACCTATAGGTATATGCGGGGGGCTTCCATGAAAGCAGACTACAGGTTTATACCCCTTTCTGTTTACGGTACCCTTTTCGGGGCGCTCCTATTTACGTTTGCTGCACCTGTTTTAGGCATAGCTATGTTTATGCTCTATTTTGATAGACATGGTATTACAAATTTTTTTAATGTAGCCAAAGGGGGCGACGTAGTTCTATACCAACATCTTTTT
363	SK_Al_6_Aug_A_r5	783	ACTCTCTTCCAAGAAATACTCTTCCAGCTTTAATATGGATATTACTATTTTATCAGTTCTTTCAATAGCAACAGCGTCGCTAATTAGTACCACTAATTTGATATCAACCTATAGGTATATGCGGGGGGCTTCCATGAAAGCAGACTACAGGTTTATACCCCTTTCTGTTTACGGTACCCTTTTCGGGGCGCTCCTATTTACGTTTGCTGCACCTGTTTTAGGCATAGCTATGTTTATGCTCTATTTTGATAGACATGGTATTACAAATTTTTTTAATGTAGCCAAAGGGGGCGACGTAGTTCTATACCAACATCTTTTT
364	SK_Al_15_Aug_C_r5	41	ACTCTCTTCCAAGAAATACTCTTCCAGCTTTAATATGGATATTACTATTTTATCAGTTCTTTCAATAGCAACAGCGTCGCTAATTAGTACCACTAATTTGATATCAACCTATAGGTATATGCGGGGGGCTTCCATGAAAGCAGACTACAGGTTTATACCCCTTTCTGTTTACGGTACCCTTTTCGGGGCGCTCCTATTTACGTTTGCTGCACCTGTTTTAGGCATAGCTATGTTTATGCTCTATTTTGATAGACATGGTATTACAAATTTTTTTAATGTAGCCAAAGGGGGCGACGTAGTTCTATACCAACATCTTTTT
365	SK_Al_3_Aug_A_r4	260	ACTCTCTTCCAAGAAATACTCTTCCAGCTTTAATATGGATATTACTATTTTATCAGTTCTTTCAATAGCAACAGCGTCGCTAATTAGTACCACTAATTTGATATCAACCTATAGGTATATGCGGGGGGCTTCCATGAAAGCAGACTACAGGTTTATACCCCTTTCTGTTTACGGTACCCTTTTCGGGGCGCTCCTATTTACGTTTGCTGCACCTGTTTTAGGCATAGCTATGTTTATGCTCTATTTTGATAGACATGGTATTACAAATTTTTTTAATGTAGCCAAAGGGGGCGACGTAGTTCTATACCAACATCTTTTT
366	SK_Al_6_Aug_B_r5	673	ACTCTCTTCCAAGAAATACTCTTCCAGCTTTAATATGGATATTACTATTTTATCAGTTCTTTCAATAGCAACAGCGTCGCTAATTAGTACCACTAATTTGATATCAACCTATAGGTATATGCGGGGGGCTTCCATGAAAGCAGACTACAGGTTTATACCCCTTTCTGTTTACGGTACCCTTTTCGGGGCGCTCCTATTTACGTTTGCTGCACCTGTTTTAGGCATAGCTATGTTTATGCTCTATTTTGATAGACATGGTATTACAAATTTTTTTAATGTAGCCAAAGGGGGCGACGTAGTTCTATACCAACATCTTTTT
367	SK_Al_1_Aug_B_r5	1436	ACTCTCTTCCAAGAAATACTCTTCCAGCTTTAATATGGATATTACTATTTTATCAGTTCTTTCAATAGCAACAGCGTCGCTAATTAGTACCACTAATTTGATATCAACCTATAGGTATATGCGGGGGGCTTCCATGAAAGCAGACTACAGGTTTATACCCCTTTCTGTTTACGGTACCCTTTTCGGGGCGCTCCTATTTACGTTTGCTGCACCTGTTTTAGGCATAGCTATGTTTATGCTCTATTTTGATAGACATGGTATTACAAATTTTTTTAATGTAGCCAAAGGGGGCGACGTAGTTCTATACCAACATCTTTTT
368	SK_Al_6_Aug_A_r4	231	ACTCTCTTCCAAGAAATACTCTTCCAGCTTTAATATGGATATTACTATTTTATCAGTTCTTTCAATAGCAACAGCGTCGCTAATTAGTACCACTAATTTGATATCAACCTATAGGTATATGCGGGGGGCTTCCATGAAAGCAGACTACAGGTTTATACCCCTTTCTGTTTACGGTACCCTTTTCGGGGCGCTCCTATTTACGTTTGCTGCACCTGTTTTAGGCATAGCTATGTTTATGCTCTATTTTGATAGACATGGTATTACAAATTTTTTTAATGTAGCCAAAGGGGGCGACGTAGTTCTATACCAACATCTTTTT
369	SK_Al_15_Aug_B_r4	433	ACTCTCTTCCAAGAAATACTCTTCCAGCTTTAATATGGATATTACTATTTTATCAGTTCTTTCAATAGCAACAGCGTCGCTAATTAGTACCACTAATTTGATATCAACCTATAGGTATATGCGGGGGGCTTCCATGAAAGCAGACTACAGGTTTATACCCCTTTCTGTTTACGGTACCCTTTTCGGGGCGCTCCTATTTACGTTTGCTGCACCTGTTTTAGGCATAGCTATGTTTATGCTCTATTTTGATAGACATGGTATTACAAATTTTTTTAATGTAGCCAAAGGGGGCGACGTAGTTCTATACCAACATCTTTTT
370	SK_Al_6_Aug_C_r4	455	ACTCTCTTCCAAGAAATACTCTTCCAGCTTTAATATGGATATTACTATTTTATCAGTTCTTTCAATAGCAACAGCGTCGCTAATTAGTACCACTAATTTGATATCAACCTATAGGTATATGCGGGGGGCTTCCATGAAAGCAGACTACAGGTTTATACCCCTTTCTGTTTACGGTACCCTTTTCGGGGCGCTCCTATTTACGTTTGCTGCACCTGTTTTAGGCATAGCTATGTTTATGCTCTATTTTGATAGACATGGTATTACAAATTTTTTTAATGTAGCCAAAGGGGGCGACGTAGTTCTATACCAACATCTTTTT
371	SK_Al_6_Aug_C_r5	659	ACTCTCTTCCAAGAAATACTCTTCCAGCTTTAATATGGATATTACTATTTTATCAGTTCTTTCAATAGCAACAGCGTCGCTAATTAGTACCACTAATTTGATATCAACCTATAGGTATATGCGGGGGGCTTCCATGAAAGCAGACTACAGGTTTATACCCCTTTCTGTTTACGGTACCCTTTTCGGGGCGCTCCTATTTACGTTTGCTGCACCTGTTTTAGGCATAGCTATGTTTATGCTCTATTTTGATAGACATGGTATTACAAATTTTTTTAATGTAGCCAAAGGGGGCGACGTAGTTCTATACCAACATCTTTTT
372	SK_Al_15_Aug_A_r4	133	ACTCTCTTCCAAGAAATACTCTTCCAGCTTTAATATGGATATTACTATTTTATCAGTTCTTTCAATAGCAACAGCGTCGCTAATTAGTACCACTAATTTGATATCAACCTATAGGTATATGCGGGGGGCTTCCATGAAAGCAGACTACAGGTTTATACCCCTTTCTGTTTACGGTACCCTTTTCGGGGCGCTCCTATTTACGTTTGCTGCACCTGTTTTAGGCATAGCTATGTTTATGCTCTATTTTGATAGACATGGTATTACAAATTTTTTTAATGTAGCCAAAGGGGGCGACGTAGTTCTATACCAACATCTTTTT
373	SK_Al_3_Aug_B_r4	332	ACTCTCTTCCAAGAAATACTCTTCCAGCTTTAATATGGATATTACTATTTTATCAGTTCTTTCAATAGCAACAGCGTCGCTAATTAGTACCACTAATTTGATATCAACCTATAGGTATATGCGGGGGGCTTCCATGAAAGCAGACTACAGGTTTATACCCCTTTCTGTTTACGGTACCCTTTTCGGGGCGCTCCTATTTACGTTTGCTGCACCTGTTTTAGGCATAGCTATGTTTATGCTCTATTTTGATAGACATGGTATTACAAATTTTTTTAATGTAGCCAAAGGGGGCGACGTAGTTCTATACCAACATCTTTTT
374	SK_Al_3_Aug_C_r5	2944	ACTCTCTTCCAAGAAATACTCTTCCAGCTTTAATATGGATATTACTATTTTATCAGTTCTTTCAATAGCAACAGCGTCGCTAATTAGTACCACTAATTTGATATCAACCTATAGGTATATGCGGGGGGCTTCCATGAAAGCAGACTACAGGTTTATACCCCTTTCTGTTTACGGTACCCTTTTCGGGGCGCTCCTATTTACGTTTGCTGCACCTGTTTTAGGCATAGCTATGTTTATGCTCTATTTTGATAGACATGGTATTACAAATTTTTTTAATGTAGCCAAAGGGGGCGACGTAGTTCTATACCAACATCTTTTT
375	SK_Al_10_Aug_B_r4	546	ACTCTCTTCCAAGAAATACTCTTCCAGCTTTAATATGGATATTACTATTTTATCAGTTCTTTCAATAGCAACAGCGTCGCTAATTAGTACCACTAATTTGATATCAACCTATAGGTATATGCGGGGGGCTTCCATGAAAGCAGACTACAGGTTTATACCCCTTTCTGTTTACGGTACCCTTTTCGGGGCGCTCCTATTTACGTTTGCTGCACCTGTTTTAGGCATAGCTATGTTTATGCTCTATTTTGATAGACATGGTATTACAAATTTTTTTAATGTAGCCAAAGGGGGCGACGTAGTTCTATACCAACATCTTTTT
376	NR_Ba_50_May_C_r2	10	TCTTTCTGCGCTTCCTCAAGCAATGCCAGGTTCAGGTACAGGTATGACGCTATGGTTGATCTCAATGGTCCTTTTCGTAGCCTCTTCACTTCTTGGTGGATTGAACTACATCGTCACTATTGTCAATCTTCGTACAAAAGGAATGAAGATGACTCGTCTTCCTTTGACAATGTGGGCACTTCTCGTGACTGCAATCCTCGGTGTACTTTCATTCCCAGTATTGGTTTCTGCAGTAGTTCTTCTTTTGATGGACCGCGGATTCGGAACAGCATTCTATCTTTCAGATATCTTTATTCAAGGGGAAGCTCTTGACGTTACTGGAGGATCACCAATTTTGTATCAACACTTATTC
377	NR_Ba_50_May_A_r2	8	TCTTTCTGCGCTTCCTCAAGCAATGCCAGGTTCAGGTACAGGTATGACGCTATGGTTGATCTCAATGGTCCTTTTCGTAGCCTCTTCACTTCTTGGTGGATTGAACTACATCGTCACTATTGTCAATCTTCGTACAAAAGGAATGAAGATGACTCGTCTTCCTTTGACAATGTGGGCACTTCTCGTGACTGCAATCCTCGGTGTACTTTCATTCCCAGTATTGGTTTCTGCAGTAGTTCTTCTTTTGATGGACCGCGGATTCGGAACAGCATTCTATCTTTCAGATATCTTTATTCAAGGGGAAGCTCTTGACGTTACTGGAGGATCACCAATTTTGTATCAACACTTATTC
378	SK_Eg_0_Aug_A_r2	87	ATTAAGTAGCGTTCAAGCTCACTCAGGTCCTTCAGTGGATTTAGCTATTTTTAGTCTACATTTATCAGGAGCATCATCAATTCTTGGAGCAATAAATTTCATTACAACAATCTTCAATATGAGAGCTCCAGGAATGACTATGCATAGACTTCCTTTATTTGTATGAGCGGTTTTAATTACTGCATTTTTATTACTTTTATCGTTACCTGTACTGGCAGGAGCAATTACTATGCTATTAACAGATAGAAACTTTAATACAACATTTTTCGATCCTGCAGGAGGAGGAGATCCTGTATTATATCAACATCTTTTT
379	SK_Eg_0_Aug_C_r2	83	ATTAAGTAGCGTTCAAGCTCACTCAGGTCCTTCAGTGGATTTAGCTATTTTTAGTCTACATTTATCAGGAGCATCATCAATTCTTGGAGCAATAAATTTCATTACAACAATCTTCAATATGAGAGCTCCAGGAATGACTATGCATAGACTTCCTTTATTTGTATGAGCGGTTTTAATTACTGCATTTTTATTACTTTTATCGTTACCTGTACTGGCAGGAGCAATTACTATGCTATTAACAGATAGAAACTTTAATACAACATTTTTCGATCCTGCAGGAGGAGGAGATCCTGTATTATATCAACATCTTTTT
380	WB_Al_1_May_A_r5	36	ATTAAGTAGCGTTCAAGCTCACTCAGGTCCTTCAGTGGATTTAGCTATTTTTAGTCTACATTTATCAGGAGCATCATCAATTCTTGGAGCAATAAATTTCATTACAACAATCTTCAATATGAGAGCTCCAGGAATGACTATGCATAGACTTCCTTTATTTGTATGAGCGGTTTTAATTACTGCATTTTTATTACTTTTATCGTTACCTGTACTGGCAGGAGCAATTACTATGCTATTAACAGATAGAAACTTTAATACAACATTTTTCGATCCTGCAGGAGGAGGAGATCCTGTATTATATCAACATCTTTTT
381	SK_Ba_50_May_B_r2	111	ATTAAGTAGCGTTCAAGCTCACTCAGGTCCTTCAGTGGATTTAGCTATTTTTAGTCTACATTTATCAGGAGCATCATCAATTCTTGGAGCAATAAATTTCATTACAACAATCTTCAATATGAGAGCTCCAGGAATGACTATGCATAGACTTCCTTTATTTGTATGAGCGGTTTTAATTACTGCATTTTTATTACTTTTATCGTTACCTGTACTGGCAGGAGCAATTACTATGCTATTAACAGATAGAAACTTTAATACAACATTTTTCGATCCTGCAGGAGGAGGAGATCCTGTATTATATCAACATCTTTTT
382	WB_Al_10_May_C_r5	36	ATTAAGTAGCGTTCAAGCTCACTCAGGTCCTTCAGTGGATTTAGCTATTTTTAGTCTACATTTATCAGGAGCATCATCAATTCTTGGAGCAATAAATTTCATTACAACAATCTTCAATATGAGAGCTCCAGGAATGACTATGCATAGACTTCCTTTATTTGTATGAGCGGTTTTAATTACTGCATTTTTATTACTTTTATCGTTACCTGTACTGGCAGGAGCAATTACTATGCTATTAACAGATAGAAACTTTAATACAACATTTTTCGATCCTGCAGGAGGAGGAGATCCTGTATTATATCAACATCTTTTT
383	SK_Ba_50_Aug_C_r2	36	ATTAAGTAGCGTTCAAGCTCACTCAGGTCCTTCAGTGGATTTAGCTATTTTTAGTCTACATTTATCAGGAGCATCATCAATTCTTGGAGCAATAAATTTCATTACAACAATCTTCAATATGAGAGCTCCAGGAATGACTATGCATAGACTTCCTTTATTTGTATGAGCGGTTTTAATTACTGCATTTTTATTACTTTTATCGTTACCTGTACTGGCAGGAGCAATTACTATGCTATTAACAGATAGAAACTTTAATACAACATTTTTCGATCCTGCAGGAGGAGGAGATCCTGTATTATATCAACATCTTTTT
384	WB_Al_6_May_B_r5	74	ATTAAGTAGCGTTCAAGCTCACTCAGGTCCTTCAGTGGATTTAGCTATTTTTAGTCTACATTTATCAGGAGCATCATCAATTCTTGGAGCAATAAATTTCATTACAACAATCTTCAATATGAGAGCTCCAGGAATGACTATGCATAGACTTCCTTTATTTGTATGAGCGGTTTTAATTACTGCATTTTTATTACTTTTATCGTTACCTGTACTGGCAGGAGCAATTACTATGCTATTAACAGATAGAAACTTTAATACAACATTTTTCGATCCTGCAGGAGGAGGAGATCCTGTATTATATCAACATCTTTTT
385	WB_Al_6_Jul_A_r5	19	ATTAAGTAGCGTTCAAGCTCACTCAGGTCCTTCAGTGGATTTAGCTATTTTTAGTCTACATTTATCAGGAGCATCATCAATTCTTGGAGCAATAAATTTCATTACAACAATCTTCAATATGAGAGCTCCAGGAATGACTATGCATAGACTTCCTTTATTTGTATGAGCGGTTTTAATTACTGCATTTTTATTACTTTTATCGTTACCTGTACTGGCAGGAGCAATTACTATGCTATTAACAGATAGAAACTTTAATACAACATTTTTCGATCCTGCAGGAGGAGGAGATCCTGTATTATATCAACATCTTTTT
386	WB_Ba_50_Jul_C_r5	14	ATTAAGTAGCGTTCAAGCTCACTCAGGTCCTTCAGTGGATTTAGCTATTTTTAGTCTACATTTATCAGGAGCATCATCAATTCTTGGAGCAATAAATTTCATTACAACAATCTTCAATATGAGAGCTCCAGGAATGACTATGCATAGACTTCCTTTATTTGTATGAGCGGTTTTAATTACTGCATTTTTATTACTTTTATCGTTACCTGTACTGGCAGGAGCAATTACTATGCTATTAACAGATAGAAACTTTAATACAACATTTTTCGATCCTGCAGGAGGAGGAGATCCTGTATTATATCAACATCTTTTT
387	WB_Eg_0_May_C_r5	59	ATTAAGTAGCGTTCAAGCTCACTCAGGTCCTTCAGTGGATTTAGCTATTTTTAGTCTACATTTATCAGGAGCATCATCAATTCTTGGAGCAATAAATTTCATTACAACAATCTTCAATATGAGAGCTCCAGGAATGACTATGCATAGACTTCCTTTATTTGTATGAGCGGTTTTAATTACTGCATTTTTATTACTTTTATCGTTACCTGTACTGGCAGGAGCAATTACTATGCTATTAACAGATAGAAACTTTAATACAACATTTTTCGATCCTGCAGGAGGAGGAGATCCTGTATTATATCAACATCTTTTT
388	WB_Al_15_Jul_A_r5	50	ATTAAGTAGCGTTCAAGCTCACTCAGGTCCTTCAGTGGATTTAGCTATTTTTAGTCTACATTTATCAGGAGCATCATCAATTCTTGGAGCAATAAATTTCATTACAACAATCTTCAATATGAGAGCTCCAGGAATGACTATGCATAGACTTCCTTTATTTGTATGAGCGGTTTTAATTACTGCATTTTTATTACTTTTATCGTTACCTGTACTGGCAGGAGCAATTACTATGCTATTAACAGATAGAAACTTTAATACAACATTTTTCGATCCTGCAGGAGGAGGAGATCCTGTATTATATCAACATCTTTTT
389	WB_Ba_50_May_B_r5	9	ATTAAGTAGCGTTCAAGCTCACTCAGGTCCTTCAGTGGATTTAGCTATTTTTAGTCTACATTTATCAGGAGCATCATCAATTCTTGGAGCAATAAATTTCATTACAACAATCTTCAATATGAGAGCTCCAGGAATGACTATGCATAGACTTCCTTTATTTGTATGAGCGGTTTTAATTACTGCATTTTTATTACTTTTATCGTTACCTGTACTGGCAGGAGCAATTACTATGCTATTAACAGATAGAAACTTTAATACAACATTTTTCGATCCTGCAGGAGGAGGAGATCCTGTATTATATCAACATCTTTTT
390	WB_Al_10_Jul_C_r5	445	ATTAAGTAGCGTTCAAGCTCACTCAGGTCCTTCAGTGGATTTAGCTATTTTTAGTCTACATTTATCAGGAGCATCATCAATTCTTGGAGCAATAAATTTCATTACAACAATCTTCAATATGAGAGCTCCAGGAATGACTATGCATAGACTTCCTTTATTTGTATGAGCGGTTTTAATTACTGCATTTTTATTACTTTTATCGTTACCTGTACTGGCAGGAGCAATTACTATGCTATTAACAGATAGAAACTTTAATACAACATTTTTCGATCCTGCAGGAGGAGGAGATCCTGTATTATATCAACATCTTTTT
391	WB_Al_1_Jul_A_r5	9	ATTAAGTAGCGTTCAAGCTCACTCAGGTCCTTCAGTGGATTTAGCTATTTTTAGTCTACATTTATCAGGAGCATCATCAATTCTTGGAGCAATAAATTTCATTACAACAATCTTCAATATGAGAGCTCCAGGAATGACTATGCATAGACTTCCTTTATTTGTATGAGCGGTTTTAATTACTGCATTTTTATTACTTTTATCGTTACCTGTACTGGCAGGAGCAATTACTATGCTATTAACAGATAGAAACTTTAATACAACATTTTTCGATCCTGCAGGAGGAGGAGATCCTGTATTATATCAACATCTTTTT
392	WB_Al_15_Jul_C_r5	11	ATTAAGTAGCGTTCAAGCTCACTCAGGTCCTTCAGTGGATTTAGCTATTTTTAGTCTACATTTATCAGGAGCATCATCAATTCTTGGAGCAATAAATTTCATTACAACAATCTTCAATATGAGAGCTCCAGGAATGACTATGCATAGACTTCCTTTATTTGTATGAGCGGTTTTAATTACTGCATTTTTATTACTTTTATCGTTACCTGTACTGGCAGGAGCAATTACTATGCTATTAACAGATAGAAACTTTAATACAACATTTTTCGATCCTGCAGGAGGAGGAGATCCTGTATTATATCAACATCTTTTT
393	WB_Al_3_May_A_r5	24	ATTAAGTAGCGTTCAAGCTCACTCAGGTCCTTCAGTGGATTTAGCTATTTTTAGTCTACATTTATCAGGAGCATCATCAATTCTTGGAGCAATAAATTTCATTACAACAATCTTCAATATGAGAGCTCCAGGAATGACTATGCATAGACTTCCTTTATTTGTATGAGCGGTTTTAATTACTGCATTTTTATTACTTTTATCGTTACCTGTACTGGCAGGAGCAATTACTATGCTATTAACAGATAGAAACTTTAATACAACATTTTTCGATCCTGCAGGAGGAGGAGATCCTGTATTATATCAACATCTTTTT
394	WB_Al_6_May_A_r5	392	ATTAAGTAGCGTTCAAGCTCACTCAGGTCCTTCAGTGGATTTAGCTATTTTTAGTCTACATTTATCAGGAGCATCATCAATTCTTGGAGCAATAAATTTCATTACAACAATCTTCAATATGAGAGCTCCAGGAATGACTATGCATAGACTTCCTTTATTTGTATGAGCGGTTTTAATTACTGCATTTTTATTACTTTTATCGTTACCTGTACTGGCAGGAGCAATTACTATGCTATTAACAGATAGAAACTTTAATACAACATTTTTCGATCCTGCAGGAGGAGGAGATCCTGTATTATATCAACATCTTTTT
395	WB_Al_6_Aug_C_r5	13	ATTAAGTAGCGTTCAAGCTCACTCAGGTCCTTCAGTGGATTTAGCTATTTTTAGTCTACATTTATCAGGAGCATCATCAATTCTTGGAGCAATAAATTTCATTACAACAATCTTCAATATGAGAGCTCCAGGAATGACTATGCATAGACTTCCTTTATTTGTATGAGCGGTTTTAATTACTGCATTTTTATTACTTTTATCGTTACCTGTACTGGCAGGAGCAATTACTATGCTATTAACAGATAGAAACTTTAATACAACATTTTTCGATCCTGCAGGAGGAGGAGATCCTGTATTATATCAACATCTTTTT
396	WB_Al_10_Jul_B_r5	71	ATTAAGTAGCGTTCAAGCTCACTCAGGTCCTTCAGTGGATTTAGCTATTTTTAGTCTACATTTATCAGGAGCATCATCAATTCTTGGAGCAATAAATTTCATTACAACAATCTTCAATATGAGAGCTCCAGGAATGACTATGCATAGACTTCCTTTATTTGTATGAGCGGTTTTAATTACTGCATTTTTATTACTTTTATCGTTACCTGTACTGGCAGGAGCAATTACTATGCTATTAACAGATAGAAACTTTAATACAACATTTTTCGATCCTGCAGGAGGAGGAGATCCTGTATTATATCAACATCTTTTT
397	WB_Ba_50_Jul_A_r5	92	ATTAAGTAGCGTTCAAGCTCACTCAGGTCCTTCAGTGGATTTAGCTATTTTTAGTCTACATTTATCAGGAGCATCATCAATTCTTGGAGCAATAAATTTCATTACAACAATCTTCAATATGAGAGCTCCAGGAATGACTATGCATAGACTTCCTTTATTTGTATGAGCGGTTTTAATTACTGCATTTTTATTACTTTTATCGTTACCTGTACTGGCAGGAGCAATTACTATGCTATTAACAGATAGAAACTTTAATACAACATTTTTCGATCCTGCAGGAGGAGGAGATCCTGTATTATATCAACATCTTTTT
398	WB_Al_10_May_A_r5	29	ATTAAGTAGCGTTCAAGCTCACTCAGGTCCTTCAGTGGATTTAGCTATTTTTAGTCTACATTTATCAGGAGCATCATCAATTCTTGGAGCAATAAATTTCATTACAACAATCTTCAATATGAGAGCTCCAGGAATGACTATGCATAGACTTCCTTTATTTGTATGAGCGGTTTTAATTACTGCATTTTTATTACTTTTATCGTTACCTGTACTGGCAGGAGCAATTACTATGCTATTAACAGATAGAAACTTTAATACAACATTTTTCGATCCTGCAGGAGGAGGAGATCCTGTATTATATCAACATCTTTTT
399	WB_Al_6_Jul_B_r5	87	ATTAAGTAGCGTTCAAGCTCACTCAGGTCCTTCAGTGGATTTAGCTATTTTTAGTCTACATTTATCAGGAGCATCATCAATTCTTGGAGCAATAAATTTCATTACAACAATCTTCAATATGAGAGCTCCAGGAATGACTATGCATAGACTTCCTTTATTTGTATGAGCGGTTTTAATTACTGCATTTTTATTACTTTTATCGTTACCTGTACTGGCAGGAGCAATTACTATGCTATTAACAGATAGAAACTTTAATACAACATTTTTCGATCCTGCAGGAGGAGGAGATCCTGTATTATATCAACATCTTTTT
400	WB_Al_3_Jul_B_r5	11	ATTAAGTAGCGTTCAAGCTCACTCAGGTCCTTCAGTGGATTTAGCTATTTTTAGTCTACATTTATCAGGAGCATCATCAATTCTTGGAGCAATAAATTTCATTACAACAATCTTCAATATGAGAGCTCCAGGAATGACTATGCATAGACTTCCTTTATTTGTATGAGCGGTTTTAATTACTGCATTTTTATTACTTTTATCGTTACCTGTACTGGCAGGAGCAATTACTATGCTATTAACAGATAGAAACTTTAATACAACATTTTTCGATCCTGCAGGAGGAGGAGATCCTGTATTATATCAACATCTTTTT
401	WB_Al_6_Jul_C_r5	35	ATTAAGTAGCGTTCAAGCTCACTCAGGTCCTTCAGTGGATTTAGCTATTTTTAGTCTACATTTATCAGGAGCATCATCAATTCTTGGAGCAATAAATTTCATTACAACAATCTTCAATATGAGAGCTCCAGGAATGACTATGCATAGACTTCCTTTATTTGTATGAGCGGTTTTAATTACTGCATTTTTATTACTTTTATCGTTACCTGTACTGGCAGGAGCAATTACTATGCTATTAACAGATAGAAACTTTAATACAACATTTTTCGATCCTGCAGGAGGAGGAGATCCTGTATTATATCAACATCTTTTT
402	WB_Ba_50_May_C_r5	78	ATTAAGTAGCGTTCAAGCTCACTCAGGTCCTTCAGTGGATTTAGCTATTTTTAGTCTACATTTATCAGGAGCATCATCAATTCTTGGAGCAATAAATTTCATTACAACAATCTTCAATATGAGAGCTCCAGGAATGACTATGCATAGACTTCCTTTATTTGTATGAGCGGTTTTAATTACTGCATTTTTATTACTTTTATCGTTACCTGTACTGGCAGGAGCAATTACTATGCTATTAACAGATAGAAACTTTAATACAACATTTTTCGATCCTGCAGGAGGAGGAGATCCTGTATTATATCAACATCTTTTT
403	WB_Eg_0_May_A_r5	20	ATTAAGTAGCGTTCAAGCTCACTCAGGTCCTTCAGTGGATTTAGCTATTTTTAGTCTACATTTATCAGGAGCATCATCAATTCTTGGAGCAATAAATTTCATTACAACAATCTTCAATATGAGAGCTCCAGGAATGACTATGCATAGACTTCCTTTATTTGTATGAGCGGTTTTAATTACTGCATTTTTATTACTTTTATCGTTACCTGTACTGGCAGGAGCAATTACTATGCTATTAACAGATAGAAACTTTAATACAACATTTTTCGATCCTGCAGGAGGAGGAGATCCTGTATTATATCAACATCTTTTT
404	SK_Al_6_Aug_A_r4	76	ATTAAGTAGCGTTCAAGCTCACTCAGGTCCTTCAGTGGATTTAGCTATTTTTAGTCTACATTTATCAGGAGCATCATCAATTCTTGGAGCAATAAATTTCATTACAACAATCTTCAATATGAGAGCTCCAGGAATGACTATGCATAGACTTCCTTTATTTGTATGAGCGGTTTTAATTACTGCATTTTTATTACTTTTATCGTTACCTGTACTGGCAGGAGCAATTACTATGCTATTAACAGATAGAAACTTTAATACAACATTTTTCGATCCTGCAGGAGGAGGAGATCCTGTATTATATCAACATCTTTTT
405	WB_Al_10_May_B_r5	104	ATTAAGTAGCGTTCAAGCTCACTCAGGTCCTTCAGTGGATTTAGCTATTTTTAGTCTACATTTATCAGGAGCATCATCAATTCTTGGAGCAATAAATTTCATTACAACAATCTTCAATATGAGAGCTCCAGGAATGACTATGCATAGACTTCCTTTATTTGTATGAGCGGTTTTAATTACTGCATTTTTATTACTTTTATCGTTACCTGTACTGGCAGGAGCAATTACTATGCTATTAACAGATAGAAACTTTAATACAACATTTTTCGATCCTGCAGGAGGAGGAGATCCTGTATTATATCAACATCTTTTT
406	WB_Al_1_Jul_B_r5	234	ATTAAGTAGCGTTCAAGCTCACTCAGGTCCTTCAGTGGATTTAGCTATTTTTAGTCTACATTTATCAGGAGCATCATCAATTCTTGGAGCAATAAATTTCATTACAACAATCTTCAATATGAGAGCTCCAGGAATGACTATGCATAGACTTCCTTTATTTGTATGAGCGGTTTTAATTACTGCATTTTTATTACTTTTATCGTTACCTGTACTGGCAGGAGCAATTACTATGCTATTAACAGATAGAAACTTTAATACAACATTTTTCGATCCTGCAGGAGGAGGAGATCCTGTATTATATCAACATCTTTTT
407	WB_Al_3_May_C_r5	4	ATTAAGTAGCGTTCAAGCTCACTCAGGTCCTTCAGTGGATTTAGCTATTTTTAGTCTACATTTATCAGGAGCATCATCAATTCTTGGAGCAATAAATTTCATTACAACAATCTTCAATATGAGAGCTCCAGGAATGACTATGCATAGACTTCCTTTATTTGTATGAGCGGTTTTAATTACTGCATTTTTATTACTTTTATCGTTACCTGTACTGGCAGGAGCAATTACTATGCTATTAACAGATAGAAACTTTAATACAACATTTTTCGATCCTGCAGGAGGAGGAGATCCTGTATTATATCAACATCTTTTT
408	WB_Al_15_May_C_r5	6	ATTAAGTAGCGTTCAAGCTCACTCAGGTCCTTCAGTGGATTTAGCTATTTTTAGTCTACATTTATCAGGAGCATCATCAATTCTTGGAGCAATAAATTTCATTACAACAATCTTCAATATGAGAGCTCCAGGAATGACTATGCATAGACTTCCTTTATTTGTATGAGCGGTTTTAATTACTGCATTTTTATTACTTTTATCGTTACCTGTACTGGCAGGAGCAATTACTATGCTATTAACAGATAGAAACTTTAATACAACATTTTTCGATCCTGCAGGAGGAGGAGATCCTGTATTATATCAACATCTTTTT
409	SK_Ba_50_Aug_A_r2	26	ATTAAGTAGCGTTCAAGCTCACTCAGGTCCTTCAGTGGATTTAGCTATTTTTAGTCTACATTTATCAGGAGCATCATCAATTCTTGGAGCAATAAATTTCATTACAACAATCTTCAATATGAGAGCTCCAGGAATGACTATGCATAGACTTCCTTTATTTGTATGAGCGGTTTTAATTACTGCATTTTTATTACTTTTATCGTTACCTGTACTGGCAGGAGCAATTACTATGCTATTAACAGATAGAAACTTTAATACAACATTTTTCGATCCTGCAGGAGGAGGAGATCCTGTATTATATCAACATCTTTTT
410	PG_Eg_0_May_C_r2	55	ATTATCAAGTGCAAACGCTCATTCAGGACCTTCAGTAGATTTAGCTATTTTTAGTTTACATCTATCGGGAGCAGCTTCGATTTTAGGAGCAATTAATTTCATTTGTACTATTTTTAATATGAGAGTTAAAGGTTTATTTATGCATCGATTGCCTCTTTTTGTTTGGTCAGTTTTAATAACAGCTTTTTTATTATTACTTTCTTTACCAGTATTAGCAGGAGCTATTACTATGTTATTAACTGATAGAAATTTTAATACTACATTTTTTGACCCTGCTGGAGGAGGGGACCCTGTTCTTTATCAGCACTTATTT
411	WB_Al_3_Aug_A_r5	161	ATTATCAAGTGCAAACGCTCATTCAGGACCTTCAGTAGATTTAGCTATTTTTAGTTTACATCTATCGGGAGCAGCTTCGATTTTAGGAGCAATTAATTTCATTTGTACTATTTTTAATATGAGAGTTAAAGGTTTATTTATGCATCGATTGCCTCTTTTTGTTTGGTCAGTTTTAATAACAGCTTTTTTATTATTACTTTCTTTACCAGTATTAGCAGGAGCTATTACTATGTTATTAACTGATAGAAATTTTAATACTACATTTTTTGACCCTGCTGGAGGAGGGGACCCTGTTCTTTATCAGCACTTATTT
412	WB_Al_6_May_A_r5	7	ATTATCAAGTGCAAACGCTCATTCAGGACCTTCAGTAGATTTAGCTATTTTTAGTTTACATCTATCGGGAGCAGCTTCGATTTTAGGAGCAATTAATTTCATTTGTACTATTTTTAATATGAGAGTTAAAGGTTTATTTATGCATCGATTGCCTCTTTTTGTTTGGTCAGTTTTAATAACAGCTTTTTTATTATTACTTTCTTTACCAGTATTAGCAGGAGCTATTACTATGTTATTAACTGATAGAAATTTTAATACTACATTTTTTGACCCTGCTGGAGGAGGGGACCCTGTTCTTTATCAGCACTTATTT
413	WB_Al_10_Aug_B_r5	46	ATTATCAAGTGCAAACGCTCATTCAGGACCTTCAGTAGATTTAGCTATTTTTAGTTTACATCTATCGGGAGCAGCTTCGATTTTAGGAGCAATTAATTTCATTTGTACTATTTTTAATATGAGAGTTAAAGGTTTATTTATGCATCGATTGCCTCTTTTTGTTTGGTCAGTTTTAATAACAGCTTTTTTATTATTACTTTCTTTACCAGTATTAGCAGGAGCTATTACTATGTTATTAACTGATAGAAATTTTAATACTACATTTTTTGACCCTGCTGGAGGAGGGGACCCTGTTCTTTATCAGCACTTATTT
414	SK_Eg_0_Aug_B_r2	42	ATTATCAAGTGCAAACGCTCATTCAGGACCTTCAGTAGATTTAGCTATTTTTAGTTTACATCTATCGGGAGCAGCTTCGATTTTAGGAGCAATTAATTTCATTTGTACTATTTTTAATATGAGAGTTAAAGGTTTATTTATGCATCGATTGCCTCTTTTTGTTTGGTCAGTTTTAATAACAGCTTTTTTATTATTACTTTCTTTACCAGTATTAGCAGGAGCTATTACTATGTTATTAACTGATAGAAATTTTAATACTACATTTTTTGACCCTGCTGGAGGAGGGGACCCTGTTCTTTATCAGCACTTATTT
415	WB_Ba_50_Aug_C_r5	14	ATTATCAAGTGCAAACGCTCATTCAGGACCTTCAGTAGATTTAGCTATTTTTAGTTTACATCTATCGGGAGCAGCTTCGATTTTAGGAGCAATTAATTTCATTTGTACTATTTTTAATATGAGAGTTAAAGGTTTATTTATGCATCGATTGCCTCTTTTTGTTTGGTCAGTTTTAATAACAGCTTTTTTATTATTACTTTCTTTACCAGTATTAGCAGGAGCTATTACTATGTTATTAACTGATAGAAATTTTAATACTACATTTTTTGACCCTGCTGGAGGAGGGGACCCTGTTCTTTATCAGCACTTATTT
416	WB_Al_10_Jul_A_r5	23	ATTATCAAGTGCAAACGCTCATTCAGGACCTTCAGTAGATTTAGCTATTTTTAGTTTACATCTATCGGGAGCAGCTTCGATTTTAGGAGCAATTAATTTCATTTGTACTATTTTTAATATGAGAGTTAAAGGTTTATTTATGCATCGATTGCCTCTTTTTGTTTGGTCAGTTTTAATAACAGCTTTTTTATTATTACTTTCTTTACCAGTATTAGCAGGAGCTATTACTATGTTATTAACTGATAGAAATTTTAATACTACATTTTTTGACCCTGCTGGAGGAGGGGACCCTGTTCTTTATCAGCACTTATTT
417	NR_Eg_0_Jul_B_r2	75	ATTATCAAGTGCAAACGCTCATTCAGGACCTTCAGTAGATTTAGCTATTTTTAGTTTACATCTATCGGGAGCAGCTTCGATTTTAGGAGCAATTAATTTCATTTGTACTATTTTTAATATGAGAGTTAAAGGTTTATTTATGCATCGATTGCCTCTTTTTGTTTGGTCAGTTTTAATAACAGCTTTTTTATTATTACTTTCTTTACCAGTATTAGCAGGAGCTATTACTATGTTATTAACTGATAGAAATTTTAATACTACATTTTTTGACCCTGCTGGAGGAGGGGACCCTGTTCTTTATCAGCACTTATTT
418	WB_Eg_0_May_B_r5	9	ATTATCAAGTGCAAACGCTCATTCAGGACCTTCAGTAGATTTAGCTATTTTTAGTTTACATCTATCGGGAGCAGCTTCGATTTTAGGAGCAATTAATTTCATTTGTACTATTTTTAATATGAGAGTTAAAGGTTTATTTATGCATCGATTGCCTCTTTTTGTTTGGTCAGTTTTAATAACAGCTTTTTTATTATTACTTTCTTTACCAGTATTAGCAGGAGCTATTACTATGTTATTAACTGATAGAAATTTTAATACTACATTTTTTGACCCTGCTGGAGGAGGGGACCCTGTTCTTTATCAGCACTTATTT
419	PG_Al_1_May_B_r3	3	ATTATCAAGTGCAAACGCTCATTCAGGACCTTCAGTAGATTTAGCTATTTTTAGTTTACATCTATCGGGAGCAGCTTCGATTTTAGGAGCAATTAATTTCATTTGTACTATTTTTAATATGAGAGTTAAAGGTTTATTTATGCATCGATTGCCTCTTTTTGTTTGGTCAGTTTTAATAACAGCTTTTTTATTATTACTTTCTTTACCAGTATTAGCAGGAGCTATTACTATGTTATTAACTGATAGAAATTTTAATACTACATTTTTTGACCCTGCTGGAGGAGGGGACCCTGTTCTTTATCAGCACTTATTT
420	PG_Eg_0_May_B_r2	66	ATTATCAAGTGCAAACGCTCATTCAGGACCTTCAGTAGATTTAGCTATTTTTAGTTTACATCTATCGGGAGCAGCTTCGATTTTAGGAGCAATTAATTTCATTTGTACTATTTTTAATATGAGAGTTAAAGGTTTATTTATGCATCGATTGCCTCTTTTTGTTTGGTCAGTTTTAATAACAGCTTTTTTATTATTACTTTCTTTACCAGTATTAGCAGGAGCTATTACTATGTTATTAACTGATAGAAATTTTAATACTACATTTTTTGACCCTGCTGGAGGAGGGGACCCTGTTCTTTATCAGCACTTATTT
421	WB_Ba_50_Jul_C_r5	17	ATTATCAAGTGCAAACGCTCATTCAGGACCTTCAGTAGATTTAGCTATTTTTAGTTTACATCTATCGGGAGCAGCTTCGATTTTAGGAGCAATTAATTTCATTTGTACTATTTTTAATATGAGAGTTAAAGGTTTATTTATGCATCGATTGCCTCTTTTTGTTTGGTCAGTTTTAATAACAGCTTTTTTATTATTACTTTCTTTACCAGTATTAGCAGGAGCTATTACTATGTTATTAACTGATAGAAATTTTAATACTACATTTTTTGACCCTGCTGGAGGAGGGGACCCTGTTCTTTATCAGCACTTATTT
422	PG_Al_10_May_B_r3	14	ATTATCAAGTGCAAACGCTCATTCAGGACCTTCAGTAGATTTAGCTATTTTTAGTTTACATCTATCGGGAGCAGCTTCGATTTTAGGAGCAATTAATTTCATTTGTACTATTTTTAATATGAGAGTTAAAGGTTTATTTATGCATCGATTGCCTCTTTTTGTTTGGTCAGTTTTAATAACAGCTTTTTTATTATTACTTTCTTTACCAGTATTAGCAGGAGCTATTACTATGTTATTAACTGATAGAAATTTTAATACTACATTTTTTGACCCTGCTGGAGGAGGGGACCCTGTTCTTTATCAGCACTTATTT
423	WB_Al_10_May_B_r5	21	ATTATCAAGTGCAAACGCTCATTCAGGACCTTCAGTAGATTTAGCTATTTTTAGTTTACATCTATCGGGAGCAGCTTCGATTTTAGGAGCAATTAATTTCATTTGTACTATTTTTAATATGAGAGTTAAAGGTTTATTTATGCATCGATTGCCTCTTTTTGTTTGGTCAGTTTTAATAACAGCTTTTTTATTATTACTTTCTTTACCAGTATTAGCAGGAGCTATTACTATGTTATTAACTGATAGAAATTTTAATACTACATTTTTTGACCCTGCTGGAGGAGGGGACCCTGTTCTTTATCAGCACTTATTT
424	WB_Al_3_Aug_B_r5	602	ATTATCAAGTGCAAACGCTCATTCAGGACCTTCAGTAGATTTAGCTATTTTTAGTTTACATCTATCGGGAGCAGCTTCGATTTTAGGAGCAATTAATTTCATTTGTACTATTTTTAATATGAGAGTTAAAGGTTTATTTATGCATCGATTGCCTCTTTTTGTTTGGTCAGTTTTAATAACAGCTTTTTTATTATTACTTTCTTTACCAGTATTAGCAGGAGCTATTACTATGTTATTAACTGATAGAAATTTTAATACTACATTTTTTGACCCTGCTGGAGGAGGGGACCCTGTTCTTTATCAGCACTTATTT
425	WB_Al_10_May_C_r5	5	ATTATCAAGTGCAAACGCTCATTCAGGACCTTCAGTAGATTTAGCTATTTTTAGTTTACATCTATCGGGAGCAGCTTCGATTTTAGGAGCAATTAATTTCATTTGTACTATTTTTAATATGAGAGTTAAAGGTTTATTTATGCATCGATTGCCTCTTTTTGTTTGGTCAGTTTTAATAACAGCTTTTTTATTATTACTTTCTTTACCAGTATTAGCAGGAGCTATTACTATGTTATTAACTGATAGAAATTTTAATACTACATTTTTTGACCCTGCTGGAGGAGGGGACCCTGTTCTTTATCAGCACTTATTT
426	WB_Ba_50_Jul_A_r5	7	ATTATCAAGTGCAAACGCTCATTCAGGACCTTCAGTAGATTTAGCTATTTTTAGTTTACATCTATCGGGAGCAGCTTCGATTTTAGGAGCAATTAATTTCATTTGTACTATTTTTAATATGAGAGTTAAAGGTTTATTTATGCATCGATTGCCTCTTTTTGTTTGGTCAGTTTTAATAACAGCTTTTTTATTATTACTTTCTTTACCAGTATTAGCAGGAGCTATTACTATGTTATTAACTGATAGAAATTTTAATACTACATTTTTTGACCCTGCTGGAGGAGGGGACCCTGTTCTTTATCAGCACTTATTT
427	WB_Al_6_Aug_C_r5	15	ATTATCAAGTGCAAACGCTCATTCAGGACCTTCAGTAGATTTAGCTATTTTTAGTTTACATCTATCGGGAGCAGCTTCGATTTTAGGAGCAATTAATTTCATTTGTACTATTTTTAATATGAGAGTTAAAGGTTTATTTATGCATCGATTGCCTCTTTTTGTTTGGTCAGTTTTAATAACAGCTTTTTTATTATTACTTTCTTTACCAGTATTAGCAGGAGCTATTACTATGTTATTAACTGATAGAAATTTTAATACTACATTTTTTGACCCTGCTGGAGGAGGGGACCCTGTTCTTTATCAGCACTTATTT
428	WB_Al_3_Aug_C_r5	24	ATTATCAAGTGCAAACGCTCATTCAGGACCTTCAGTAGATTTAGCTATTTTTAGTTTACATCTATCGGGAGCAGCTTCGATTTTAGGAGCAATTAATTTCATTTGTACTATTTTTAATATGAGAGTTAAAGGTTTATTTATGCATCGATTGCCTCTTTTTGTTTGGTCAGTTTTAATAACAGCTTTTTTATTATTACTTTCTTTACCAGTATTAGCAGGAGCTATTACTATGTTATTAACTGATAGAAATTTTAATACTACATTTTTTGACCCTGCTGGAGGAGGGGACCCTGTTCTTTATCAGCACTTATTT
429	WB_Al_3_Jul_B_r5	7	ATTATCAAGTGCAAACGCTCATTCAGGACCTTCAGTAGATTTAGCTATTTTTAGTTTACATCTATCGGGAGCAGCTTCGATTTTAGGAGCAATTAATTTCATTTGTACTATTTTTAATATGAGAGTTAAAGGTTTATTTATGCATCGATTGCCTCTTTTTGTTTGGTCAGTTTTAATAACAGCTTTTTTATTATTACTTTCTTTACCAGTATTAGCAGGAGCTATTACTATGTTATTAACTGATAGAAATTTTAATACTACATTTTTTGACCCTGCTGGAGGAGGGGACCCTGTTCTTTATCAGCACTTATTT
430	PG_Eg_0_May_A_r2	80	ATTATCAAGTGCAAACGCTCATTCAGGACCTTCAGTAGATTTAGCTATTTTTAGTTTACATCTATCGGGAGCAGCTTCGATTTTAGGAGCAATTAATTTCATTTGTACTATTTTTAATATGAGAGTTAAAGGTTTATTTATGCATCGATTGCCTCTTTTTGTTTGGTCAGTTTTAATAACAGCTTTTTTATTATTACTTTCTTTACCAGTATTAGCAGGAGCTATTACTATGTTATTAACTGATAGAAATTTTAATACTACATTTTTTGACCCTGCTGGAGGAGGGGACCCTGTTCTTTATCAGCACTTATTT
431	WB_Al_3_May_A_r5	15	ATTATCAAGTGCAAACGCTCATTCAGGACCTTCAGTAGATTTAGCTATTTTTAGTTTACATCTATCGGGAGCAGCTTCGATTTTAGGAGCAATTAATTTCATTTGTACTATTTTTAATATGAGAGTTAAAGGTTTATTTATGCATCGATTGCCTCTTTTTGTTTGGTCAGTTTTAATAACAGCTTTTTTATTATTACTTTCTTTACCAGTATTAGCAGGAGCTATTACTATGTTATTAACTGATAGAAATTTTAATACTACATTTTTTGACCCTGCTGGAGGAGGGGACCCTGTTCTTTATCAGCACTTATTT
432	WB_Al_15_May_B_r5	20	ATTATCAAGTGCAAACGCTCATTCAGGACCTTCAGTAGATTTAGCTATTTTTAGTTTACATCTATCGGGAGCAGCTTCGATTTTAGGAGCAATTAATTTCATTTGTACTATTTTTAATATGAGAGTTAAAGGTTTATTTATGCATCGATTGCCTCTTTTTGTTTGGTCAGTTTTAATAACAGCTTTTTTATTATTACTTTCTTTACCAGTATTAGCAGGAGCTATTACTATGTTATTAACTGATAGAAATTTTAATACTACATTTTTTGACCCTGCTGGAGGAGGGGACCCTGTTCTTTATCAGCACTTATTT
433	PG_Al_15_May_A_r3	50	ATTATCAAGTGCAAACGCTCATTCAGGACCTTCAGTAGATTTAGCTATTTTTAGTTTACATCTATCGGGAGCAGCTTCGATTTTAGGAGCAATTAATTTCATTTGTACTATTTTTAATATGAGAGTTAAAGGTTTATTTATGCATCGATTGCCTCTTTTTGTTTGGTCAGTTTTAATAACAGCTTTTTTATTATTACTTTCTTTACCAGTATTAGCAGGAGCTATTACTATGTTATTAACTGATAGAAATTTTAATACTACATTTTTTGACCCTGCTGGAGGAGGGGACCCTGTTCTTTATCAGCACTTATTT
434	WB_Al_15_May_A_r5	22	ATTATCAAGTGCAAACGCTCATTCAGGACCTTCAGTAGATTTAGCTATTTTTAGTTTACATCTATCGGGAGCAGCTTCGATTTTAGGAGCAATTAATTTCATTTGTACTATTTTTAATATGAGAGTTAAAGGTTTATTTATGCATCGATTGCCTCTTTTTGTTTGGTCAGTTTTAATAACAGCTTTTTTATTATTACTTTCTTTACCAGTATTAGCAGGAGCTATTACTATGTTATTAACTGATAGAAATTTTAATACTACATTTTTTGACCCTGCTGGAGGAGGGGACCCTGTTCTTTATCAGCACTTATTT
435	NR_Ac_15_Aug_C_r4	18	ATTATCAAGTGCAAACGCTCATTCAGGACCTTCAGTAGATTTAGCTATTTTTAGTTTACATCTATCGGGAGCAGCTTCGATTTTAGGAGCAATTAATTTCATTTGTACTATTTTTAATATGAGAGTTAAAGGTTTATTTATGCATCGATTGCCTCTTTTTGTTTGGTCAGTTTTAATAACAGCTTTTTTATTATTACTTTCTTTACCAGTATTAGCAGGAGCTATTACTATGTTATTAACTGATAGAAATTTTAATACTACATTTTTTGACCCTGCTGGAGGAGGGGACCCTGTTCTTTATCAGCACTTATTT
436	CI_Ba_50_Jul_A_r1	12	ATTATCAAGTGCAAACGCTCATTCAGGACCTTCAGTAGATTTAGCTATTTTTAGTTTACATCTATCGGGAGCAGCTTCGATTTTAGGAGCAATTAATTTCATTTGTACTATTTTTAATATGAGAGTTAAAGGTTTATTTATGCATCGATTGCCTCTTTTTGTTTGGTCAGTTTTAATAACAGCTTTTTTATTATTACTTTCTTTACCAGTATTAGCAGGAGCTATTACTATGTTATTAACTGATAGAAATTTTAATACTACATTTTTTGACCCTGCTGGAGGAGGGGACCCTGTTCTTTATCAGCACTTATTT
437	WB_Eg_0_May_C_r5	3	ATTATCAAGTGCAAACGCTCATTCAGGACCTTCAGTAGATTTAGCTATTTTTAGTTTACATCTATCGGGAGCAGCTTCGATTTTAGGAGCAATTAATTTCATTTGTACTATTTTTAATATGAGAGTTAAAGGTTTATTTATGCATCGATTGCCTCTTTTTGTTTGGTCAGTTTTAATAACAGCTTTTTTATTATTACTTTCTTTACCAGTATTAGCAGGAGCTATTACTATGTTATTAACTGATAGAAATTTTAATACTACATTTTTTGACCCTGCTGGAGGAGGGGACCCTGTTCTTTATCAGCACTTATTT
438	WB_Eg_0_Jul_B_r5	7	ATTATCAAGTGCAAACGCTCATTCAGGACCTTCAGTAGATTTAGCTATTTTTAGTTTACATCTATCGGGAGCAGCTTCGATTTTAGGAGCAATTAATTTCATTTGTACTATTTTTAATATGAGAGTTAAAGGTTTATTTATGCATCGATTGCCTCTTTTTGTTTGGTCAGTTTTAATAACAGCTTTTTTATTATTACTTTCTTTACCAGTATTAGCAGGAGCTATTACTATGTTATTAACTGATAGAAATTTTAATACTACATTTTTTGACCCTGCTGGAGGAGGGGACCCTGTTCTTTATCAGCACTTATTT
439	PG_Al_1_May_A_r3	46	ATTATCAAGTGCAAACGCTCATTCAGGACCTTCAGTAGATTTAGCTATTTTTAGTTTACATCTATCGGGAGCAGCTTCGATTTTAGGAGCAATTAATTTCATTTGTACTATTTTTAATATGAGAGTTAAAGGTTTATTTATGCATCGATTGCCTCTTTTTGTTTGGTCAGTTTTAATAACAGCTTTTTTATTATTACTTTCTTTACCAGTATTAGCAGGAGCTATTACTATGTTATTAACTGATAGAAATTTTAATACTACATTTTTTGACCCTGCTGGAGGAGGGGACCCTGTTCTTTATCAGCACTTATTT
440	SK_Al_10_Aug_C_r4	15	ATTATCAAGTGCAAACGCTCATTCAGGACCTTCAGTAGATTTAGCTATTTTTAGTTTACATCTATCGGGAGCAGCTTCGATTTTAGGAGCAATTAATTTCATTTGTACTATTTTTAATATGAGAGTTAAAGGTTTATTTATGCATCGATTGCCTCTTTTTGTTTGGTCAGTTTTAATAACAGCTTTTTTATTATTACTTTCTTTACCAGTATTAGCAGGAGCTATTACTATGTTATTAACTGATAGAAATTTTAATACTACATTTTTTGACCCTGCTGGAGGAGGGGACCCTGTTCTTTATCAGCACTTATTT
441	SK_Eg_0_Aug_A_r2	11	ATTATCAAGTGCAAACGCTCATTCAGGACCTTCAGTAGATTTAGCTATTTTTAGTTTACATCTATCGGGAGCAGCTTCGATTTTAGGAGCAATTAATTTCATTTGTACTATTTTTAATATGAGAGTTAAAGGTTTATTTATGCATCGATTGCCTCTTTTTGTTTGGTCAGTTTTAATAACAGCTTTTTTATTATTACTTTCTTTACCAGTATTAGCAGGAGCTATTACTATGTTATTAACTGATAGAAATTTTAATACTACATTTTTTGACCCTGCTGGAGGAGGGGACCCTGTTCTTTATCAGCACTTATTT
442	CI_Al_6_Jul_C_r1	15	ATTATCAAGTGCAAACGCTCATTCAGGACCTTCAGTAGATTTAGCTATTTTTAGTTTACATCTATCGGGAGCAGCTTCGATTTTAGGAGCAATTAATTTCATTTGTACTATTTTTAATATGAGAGTTAAAGGTTTATTTATGCATCGATTGCCTCTTTTTGTTTGGTCAGTTTTAATAACAGCTTTTTTATTATTACTTTCTTTACCAGTATTAGCAGGAGCTATTACTATGTTATTAACTGATAGAAATTTTAATACTACATTTTTTGACCCTGCTGGAGGAGGGGACCCTGTTCTTTATCAGCACTTATTT
443	WB_Al_15_May_C_r5	4	ATTATCAAGTGCAAACGCTCATTCAGGACCTTCAGTAGATTTAGCTATTTTTAGTTTACATCTATCGGGAGCAGCTTCGATTTTAGGAGCAATTAATTTCATTTGTACTATTTTTAATATGAGAGTTAAAGGTTTATTTATGCATCGATTGCCTCTTTTTGTTTGGTCAGTTTTAATAACAGCTTTTTTATTATTACTTTCTTTACCAGTATTAGCAGGAGCTATTACTATGTTATTAACTGATAGAAATTTTAATACTACATTTTTTGACCCTGCTGGAGGAGGGGACCCTGTTCTTTATCAGCACTTATTT
444	NR_Eg_0_Jul_A_r2	41	ATTATCAAGTGCAAACGCTCATTCAGGACCTTCAGTAGATTTAGCTATTTTTAGTTTACATCTATCGGGAGCAGCTTCGATTTTAGGAGCAATTAATTTCATTTGTACTATTTTTAATATGAGAGTTAAAGGTTTATTTATGCATCGATTGCCTCTTTTTGTTTGGTCAGTTTTAATAACAGCTTTTTTATTATTACTTTCTTTACCAGTATTAGCAGGAGCTATTACTATGTTATTAACTGATAGAAATTTTAATACTACATTTTTTGACCCTGCTGGAGGAGGGGACCCTGTTCTTTATCAGCACTTATTT
445	SK_Eg_0_Aug_C_r2	29	ATTATCAAGTGCAAACGCTCATTCAGGACCTTCAGTAGATTTAGCTATTTTTAGTTTACATCTATCGGGAGCAGCTTCGATTTTAGGAGCAATTAATTTCATTTGTACTATTTTTAATATGAGAGTTAAAGGTTTATTTATGCATCGATTGCCTCTTTTTGTTTGGTCAGTTTTAATAACAGCTTTTTTATTATTACTTTCTTTACCAGTATTAGCAGGAGCTATTACTATGTTATTAACTGATAGAAATTTTAATACTACATTTTTTGACCCTGCTGGAGGAGGGGACCCTGTTCTTTATCAGCACTTATTT
446	NR_Eg_0_Jul_C_r2	49	ATTATCAAGTGCAAACGCTCATTCAGGACCTTCAGTAGATTTAGCTATTTTTAGTTTACATCTATCGGGAGCAGCTTCGATTTTAGGAGCAATTAATTTCATTTGTACTATTTTTAATATGAGAGTTAAAGGTTTATTTATGCATCGATTGCCTCTTTTTGTTTGGTCAGTTTTAATAACAGCTTTTTTATTATTACTTTCTTTACCAGTATTAGCAGGAGCTATTACTATGTTATTAACTGATAGAAATTTTAATACTACATTTTTTGACCCTGCTGGAGGAGGGGACCCTGTTCTTTATCAGCACTTATTT
447	WB_Ba_50_Aug_B_r5	34	ATTATCAAGTGCAAACGCTCATTCAGGACCTTCAGTAGATTTAGCTATTTTTAGTTTACATCTATCGGGAGCAGCTTCGATTTTAGGAGCAATTAATTTCATTTGTACTATTTTTAATATGAGAGTTAAAGGTTTATTTATGCATCGATTGCCTCTTTTTGTTTGGTCAGTTTTAATAACAGCTTTTTTATTATTACTTTCTTTACCAGTATTAGCAGGAGCTATTACTATGTTATTAACTGATAGAAATTTTAATACTACATTTTTTGACCCTGCTGGAGGAGGGGACCCTGTTCTTTATCAGCACTTATTT
448	WB_Al_3_Jul_C_r5	10	ATTATCAAGTGCAAACGCTCATTCAGGACCTTCAGTAGATTTAGCTATTTTTAGTTTACATCTATCGGGAGCAGCTTCGATTTTAGGAGCAATTAATTTCATTTGTACTATTTTTAATATGAGAGTTAAAGGTTTATTTATGCATCGATTGCCTCTTTTTGTTTGGTCAGTTTTAATAACAGCTTTTTTATTATTACTTTCTTTACCAGTATTAGCAGGAGCTATTACTATGTTATTAACTGATAGAAATTTTAATACTACATTTTTTGACCCTGCTGGAGGAGGGGACCCTGTTCTTTATCAGCACTTATTT
449	PG_Al_15_May_B_r3	51	ATTATCAAGTGCAAACGCTCATTCAGGACCTTCAGTAGATTTAGCTATTTTTAGTTTACATCTATCGGGAGCAGCTTCGATTTTAGGAGCAATTAATTTCATTTGTACTATTTTTAATATGAGAGTTAAAGGTTTATTTATGCATCGATTGCCTCTTTTTGTTTGGTCAGTTTTAATAACAGCTTTTTTATTATTACTTTCTTTACCAGTATTAGCAGGAGCTATTACTATGTTATTAACTGATAGAAATTTTAATACTACATTTTTTGACCCTGCTGGAGGAGGGGACCCTGTTCTTTATCAGCACTTATTT
450	WB_Eg_0_Jul_C_r5	39	ATTATCAAGTGCAAACGCTCATTCAGGACCTTCAGTAGATTTAGCTATTTTTAGTTTACATCTATCGGGAGCAGCTTCGATTTTAGGAGCAATTAATTTCATTTGTACTATTTTTAATATGAGAGTTAAAGGTTTATTTATGCATCGATTGCCTCTTTTTGTTTGGTCAGTTTTAATAACAGCTTTTTTATTATTACTTTCTTTACCAGTATTAGCAGGAGCTATTACTATGTTATTAACTGATAGAAATTTTAATACTACATTTTTTGACCCTGCTGGAGGAGGGGACCCTGTTCTTTATCAGCACTTATTT
451	PG_Al_15_Jul_A_r1	35	TTTATCTGGTATTATTGCTCACTCAGGTGGTGCTGTTGATCTTGCTATTTTCAGTTTACACTTATCTGGAGCAGCTTCTATTTTAGGAGCAATTAATTTTATTTGTACCATTGTAAATATGCGAACTGAAAGTTTACCATTCCATAAATTACCATTATTTGTTTGGGCTGTTTTCATTACCGCAATTTTATTACTGTTATCTTTACCAGTATTAGCGGGTGCTATTACAATGTTATTAACTGATAGAAATTTTAACACTACTTTTTTTGATCCTGCTGGTGGTGGTGATCCTGTGTTATACCAACATTTATTT
452	PG_Ac_1_Jul_C_r1	8	TTTATCTGGTATTATTGCTCACTCAGGTGGTGCTGTTGATCTTGCTATTTTCAGTTTACACTTATCTGGAGCAGCTTCTATTTTAGGAGCAATTAATTTTATTTGTACCATTGTAAATATGCGAACTGAAAGTTTACCATTCCATAAATTACCATTATTTGTTTGGGCTGTTTTCATTACCGCAATTTTATTACTGTTATCTTTACCAGTATTAGCGGGTGCTATTACAATGTTATTAACTGATAGAAATTTTAACACTACTTTTTTTGATCCTGCTGGTGGTGGTGATCCTGTGTTATACCAACATTTATTT
453	PG_Ac_6_Jul_A_r1	6	TTTATCTGGTATTATTGCTCACTCAGGTGGTGCTGTTGATCTTGCTATTTTCAGTTTACACTTATCTGGAGCAGCTTCTATTTTAGGAGCAATTAATTTTATTTGTACCATTGTAAATATGCGAACTGAAAGTTTACCATTCCATAAATTACCATTATTTGTTTGGGCTGTTTTCATTACCGCAATTTTATTACTGTTATCTTTACCAGTATTAGCGGGTGCTATTACAATGTTATTAACTGATAGAAATTTTAACACTACTTTTTTTGATCCTGCTGGTGGTGGTGATCCTGTGTTATACCAACATTTATTT
454	PG_Ac_1_Jul_A_r1	15	TTTATCTGGTATTATTGCTCACTCAGGTGGTGCTGTTGATCTTGCTATTTTCAGTTTACACTTATCTGGAGCAGCTTCTATTTTAGGAGCAATTAATTTTATTTGTACCATTGTAAATATGCGAACTGAAAGTTTACCATTCCATAAATTACCATTATTTGTTTGGGCTGTTTTCATTACCGCAATTTTATTACTGTTATCTTTACCAGTATTAGCGGGTGCTATTACAATGTTATTAACTGATAGAAATTTTAACACTACTTTTTTTGATCCTGCTGGTGGTGGTGATCCTGTGTTATACCAACATTTATTT
455	PG_Eg_0_Jul_B_r1	45	TTTATCTGGTATTATTGCTCACTCAGGTGGTGCTGTTGATCTTGCTATTTTCAGTTTACACTTATCTGGAGCAGCTTCTATTTTAGGAGCAATTAATTTTATTTGTACCATTGTAAATATGCGAACTGAAAGTTTACCATTCCATAAATTACCATTATTTGTTTGGGCTGTTTTCATTACCGCAATTTTATTACTGTTATCTTTACCAGTATTAGCGGGTGCTATTACAATGTTATTAACTGATAGAAATTTTAACACTACTTTTTTTGATCCTGCTGGTGGTGGTGATCCTGTGTTATACCAACATTTATTT
456	PG_Al_6_Jul_B_r1	27	TTTATCTGGTATTATTGCTCACTCAGGTGGTGCTGTTGATCTTGCTATTTTCAGTTTACACTTATCTGGAGCAGCTTCTATTTTAGGAGCAATTAATTTTATTTGTACCATTGTAAATATGCGAACTGAAAGTTTACCATTCCATAAATTACCATTATTTGTTTGGGCTGTTTTCATTACCGCAATTTTATTACTGTTATCTTTACCAGTATTAGCGGGTGCTATTACAATGTTATTAACTGATAGAAATTTTAACACTACTTTTTTTGATCCTGCTGGTGGTGGTGATCCTGTGTTATACCAACATTTATTT
457	PG_Al_1_Jul_B_r1	42	TTTATCTGGTATTATTGCTCACTCAGGTGGTGCTGTTGATCTTGCTATTTTCAGTTTACACTTATCTGGAGCAGCTTCTATTTTAGGAGCAATTAATTTTATTTGTACCATTGTAAATATGCGAACTGAAAGTTTACCATTCCATAAATTACCATTATTTGTTTGGGCTGTTTTCATTACCGCAATTTTATTACTGTTATCTTTACCAGTATTAGCGGGTGCTATTACAATGTTATTAACTGATAGAAATTTTAACACTACTTTTTTTGATCCTGCTGGTGGTGGTGATCCTGTGTTATACCAACATTTATTT
458	SK_Ba_50_May_B_r2	12	TTTATCTGGTATTATTGCTCACTCAGGTGGTGCTGTTGATCTTGCTATTTTCAGTTTACACTTATCTGGAGCAGCTTCTATTTTAGGAGCAATTAATTTTATTTGTACCATTGTAAATATGCGAACTGAAAGTTTACCATTCCATAAATTACCATTATTTGTTTGGGCTGTTTTCATTACCGCAATTTTATTACTGTTATCTTTACCAGTATTAGCGGGTGCTATTACAATGTTATTAACTGATAGAAATTTTAACACTACTTTTTTTGATCCTGCTGGTGGTGGTGATCCTGTGTTATACCAACATTTATTT
459	PG_Al_10_Jul_C_r1	11	TTTATCTGGTATTATTGCTCACTCAGGTGGTGCTGTTGATCTTGCTATTTTCAGTTTACACTTATCTGGAGCAGCTTCTATTTTAGGAGCAATTAATTTTATTTGTACCATTGTAAATATGCGAACTGAAAGTTTACCATTCCATAAATTACCATTATTTGTTTGGGCTGTTTTCATTACCGCAATTTTATTACTGTTATCTTTACCAGTATTAGCGGGTGCTATTACAATGTTATTAACTGATAGAAATTTTAACACTACTTTTTTTGATCCTGCTGGTGGTGGTGATCCTGTGTTATACCAACATTTATTT
460	PG_Ac_3_Jul_C_r1	24	TTTATCTGGTATTATTGCTCACTCAGGTGGTGCTGTTGATCTTGCTATTTTCAGTTTACACTTATCTGGAGCAGCTTCTATTTTAGGAGCAATTAATTTTATTTGTACCATTGTAAATATGCGAACTGAAAGTTTACCATTCCATAAATTACCATTATTTGTTTGGGCTGTTTTCATTACCGCAATTTTATTACTGTTATCTTTACCAGTATTAGCGGGTGCTATTACAATGTTATTAACTGATAGAAATTTTAACACTACTTTTTTTGATCCTGCTGGTGGTGGTGATCCTGTGTTATACCAACATTTATTT
461	PG_Al_3_Jul_C_r1	34	TTTATCTGGTATTATTGCTCACTCAGGTGGTGCTGTTGATCTTGCTATTTTCAGTTTACACTTATCTGGAGCAGCTTCTATTTTAGGAGCAATTAATTTTATTTGTACCATTGTAAATATGCGAACTGAAAGTTTACCATTCCATAAATTACCATTATTTGTTTGGGCTGTTTTCATTACCGCAATTTTATTACTGTTATCTTTACCAGTATTAGCGGGTGCTATTACAATGTTATTAACTGATAGAAATTTTAACACTACTTTTTTTGATCCTGCTGGTGGTGGTGATCCTGTGTTATACCAACATTTATTT
462	PG_Al_15_Jul_C_r1	5	TTTATCTGGTATTATTGCTCACTCAGGTGGTGCTGTTGATCTTGCTATTTTCAGTTTACACTTATCTGGAGCAGCTTCTATTTTAGGAGCAATTAATTTTATTTGTACCATTGTAAATATGCGAACTGAAAGTTTACCATTCCATAAATTACCATTATTTGTTTGGGCTGTTTTCATTACCGCAATTTTATTACTGTTATCTTTACCAGTATTAGCGGGTGCTATTACAATGTTATTAACTGATAGAAATTTTAACACTACTTTTTTTGATCCTGCTGGTGGTGGTGATCCTGTGTTATACCAACATTTATTT
463	PG_Ba_50_Jul_A_r1	38	TTTATCTGGTATTATTGCTCACTCAGGTGGTGCTGTTGATCTTGCTATTTTCAGTTTACACTTATCTGGAGCAGCTTCTATTTTAGGAGCAATTAATTTTATTTGTACCATTGTAAATATGCGAACTGAAAGTTTACCATTCCATAAATTACCATTATTTGTTTGGGCTGTTTTCATTACCGCAATTTTATTACTGTTATCTTTACCAGTATTAGCGGGTGCTATTACAATGTTATTAACTGATAGAAATTTTAACACTACTTTTTTTGATCCTGCTGGTGGTGGTGATCCTGTGTTATACCAACATTTATTT
464	WB_Al_3_Jul_A_r5	8	TTTATCTGGTATTATTGCTCACTCAGGTGGTGCTGTTGATCTTGCTATTTTCAGTTTACACTTATCTGGAGCAGCTTCTATTTTAGGAGCAATTAATTTTATTTGTACCATTGTAAATATGCGAACTGAAAGTTTACCATTCCATAAATTACCATTATTTGTTTGGGCTGTTTTCATTACCGCAATTTTATTACTGTTATCTTTACCAGTATTAGCGGGTGCTATTACAATGTTATTAACTGATAGAAATTTTAACACTACTTTTTTTGATCCTGCTGGTGGTGGTGATCCTGTGTTATACCAACATTTATTT
465	SK_Eg_0_May_A_r2	52	TTTATCTGGTATTATTGCTCACTCAGGTGGTGCTGTTGATCTTGCTATTTTCAGTTTACACTTATCTGGAGCAGCTTCTATTTTAGGAGCAATTAATTTTATTTGTACCATTGTAAATATGCGAACTGAAAGTTTACCATTCCATAAATTACCATTATTTGTTTGGGCTGTTTTCATTACCGCAATTTTATTACTGTTATCTTTACCAGTATTAGCGGGTGCTATTACAATGTTATTAACTGATAGAAATTTTAACACTACTTTTTTTGATCCTGCTGGTGGTGGTGATCCTGTGTTATACCAACATTTATTT
466	PG_Ac_1_Jul_B_r1	7	TTTATCTGGTATTATTGCTCACTCAGGTGGTGCTGTTGATCTTGCTATTTTCAGTTTACACTTATCTGGAGCAGCTTCTATTTTAGGAGCAATTAATTTTATTTGTACCATTGTAAATATGCGAACTGAAAGTTTACCATTCCATAAATTACCATTATTTGTTTGGGCTGTTTTCATTACCGCAATTTTATTACTGTTATCTTTACCAGTATTAGCGGGTGCTATTACAATGTTATTAACTGATAGAAATTTTAACACTACTTTTTTTGATCCTGCTGGTGGTGGTGATCCTGTGTTATACCAACATTTATTT
467	PG_Ac_6_Jul_C_r1	10	TTTATCTGGTATTATTGCTCACTCAGGTGGTGCTGTTGATCTTGCTATTTTCAGTTTACACTTATCTGGAGCAGCTTCTATTTTAGGAGCAATTAATTTTATTTGTACCATTGTAAATATGCGAACTGAAAGTTTACCATTCCATAAATTACCATTATTTGTTTGGGCTGTTTTCATTACCGCAATTTTATTACTGTTATCTTTACCAGTATTAGCGGGTGCTATTACAATGTTATTAACTGATAGAAATTTTAACACTACTTTTTTTGATCCTGCTGGTGGTGGTGATCCTGTGTTATACCAACATTTATTT
468	PG_Ac_15_Jul_A_r1	9	TTTATCTGGTATTATTGCTCACTCAGGTGGTGCTGTTGATCTTGCTATTTTCAGTTTACACTTATCTGGAGCAGCTTCTATTTTAGGAGCAATTAATTTTATTTGTACCATTGTAAATATGCGAACTGAAAGTTTACCATTCCATAAATTACCATTATTTGTTTGGGCTGTTTTCATTACCGCAATTTTATTACTGTTATCTTTACCAGTATTAGCGGGTGCTATTACAATGTTATTAACTGATAGAAATTTTAACACTACTTTTTTTGATCCTGCTGGTGGTGGTGATCCTGTGTTATACCAACATTTATTT
469	PG_Ac_10_Jul_A_r1	7	TTTATCTGGTATTATTGCTCACTCAGGTGGTGCTGTTGATCTTGCTATTTTCAGTTTACACTTATCTGGAGCAGCTTCTATTTTAGGAGCAATTAATTTTATTTGTACCATTGTAAATATGCGAACTGAAAGTTTACCATTCCATAAATTACCATTATTTGTTTGGGCTGTTTTCATTACCGCAATTTTATTACTGTTATCTTTACCAGTATTAGCGGGTGCTATTACAATGTTATTAACTGATAGAAATTTTAACACTACTTTTTTTGATCCTGCTGGTGGTGGTGATCCTGTGTTATACCAACATTTATTT
470	PG_Ac_6_Jul_B_r1	15	TTTATCTGGTATTATTGCTCACTCAGGTGGTGCTGTTGATCTTGCTATTTTCAGTTTACACTTATCTGGAGCAGCTTCTATTTTAGGAGCAATTAATTTTATTTGTACCATTGTAAATATGCGAACTGAAAGTTTACCATTCCATAAATTACCATTATTTGTTTGGGCTGTTTTCATTACCGCAATTTTATTACTGTTATCTTTACCAGTATTAGCGGGTGCTATTACAATGTTATTAACTGATAGAAATTTTAACACTACTTTTTTTGATCCTGCTGGTGGTGGTGATCCTGTGTTATACCAACATTTATTT
471	PG_Ba_50_Jul_A_r2	40	TTTATCTGGTATTATTGCTCACTCAGGTGGTGCTGTTGATCTTGCTATTTTCAGTTTACACTTATCTGGAGCAGCTTCTATTTTAGGAGCAATTAATTTTATTTGTACCATTGTAAATATGCGAACTGAAAGTTTACCATTCCATAAATTACCATTATTTGTTTGGGCTGTTTTCATTACCGCAATTTTATTACTGTTATCTTTACCAGTATTAGCGGGTGCTATTACAATGTTATTAACTGATAGAAATTTTAACACTACTTTTTTTGATCCTGCTGGTGGTGGTGATCCTGTGTTATACCAACATTTATTT
472	PG_Ac_15_Jul_B_r1	19	TTTATCTGGTATTATTGCTCACTCAGGTGGTGCTGTTGATCTTGCTATTTTCAGTTTACACTTATCTGGAGCAGCTTCTATTTTAGGAGCAATTAATTTTATTTGTACCATTGTAAATATGCGAACTGAAAGTTTACCATTCCATAAATTACCATTATTTGTTTGGGCTGTTTTCATTACCGCAATTTTATTACTGTTATCTTTACCAGTATTAGCGGGTGCTATTACAATGTTATTAACTGATAGAAATTTTAACACTACTTTTTTTGATCCTGCTGGTGGTGGTGATCCTGTGTTATACCAACATTTATTT
473	PG_Al_1_Jul_C_r1	10	TTTATCTGGTATTATTGCTCACTCAGGTGGTGCTGTTGATCTTGCTATTTTCAGTTTACACTTATCTGGAGCAGCTTCTATTTTAGGAGCAATTAATTTTATTTGTACCATTGTAAATATGCGAACTGAAAGTTTACCATTCCATAAATTACCATTATTTGTTTGGGCTGTTTTCATTACCGCAATTTTATTACTGTTATCTTTACCAGTATTAGCGGGTGCTATTACAATGTTATTAACTGATAGAAATTTTAACACTACTTTTTTTGATCCTGCTGGTGGTGGTGATCCTGTGTTATACCAACATTTATTT
474	WB_Al_15_Jul_B_r5	6	TTTAAGTAGTGTTGAAGCTCATTCAGGACCTTCGGTTGATTTAGCTATTTTTAGTTTACACTTAGCGGGAGCTTCTTCTATTTTAGGTGCTATCAATTTTATTACAACTATTTTAAATATGCGTGCACCTGGTTTATCAATGCATAGATTACCTTTAATGGTTTGAGCTGTTTTAATTACAGCTATTTTACTATTATTATCGTTACCAGTTTTAGCAGGAGCTATTACTATGCTTCTAACAGATCGAAATTTTAATACTACTTTTTTTGATCCTGCTGGGGGAGGAGACCCAGTACTATATCAGCATTTATTC
475	WB_Ba_50_Aug_A_r5	14	TTTAAGTAGTGTTGAAGCTCATTCAGGACCTTCGGTTGATTTAGCTATTTTTAGTTTACACTTAGCGGGAGCTTCTTCTATTTTAGGTGCTATCAATTTTATTACAACTATTTTAAATATGCGTGCACCTGGTTTATCAATGCATAGATTACCTTTAATGGTTTGAGCTGTTTTAATTACAGCTATTTTACTATTATTATCGTTACCAGTTTTAGCAGGAGCTATTACTATGCTTCTAACAGATCGAAATTTTAATACTACTTTTTTTGATCCTGCTGGGGGAGGAGACCCAGTACTATATCAGCATTTATTC
476	CI_Ac_3_Jul_B_r1	20	TTTAAGTAGTGTTGAAGCTCATTCAGGACCTTCGGTTGATTTAGCTATTTTTAGTTTACACTTAGCGGGAGCTTCTTCTATTTTAGGTGCTATCAATTTTATTACAACTATTTTAAATATGCGTGCACCTGGTTTATCAATGCATAGATTACCTTTAATGGTTTGAGCTGTTTTAATTACAGCTATTTTACTATTATTATCGTTACCAGTTTTAGCAGGAGCTATTACTATGCTTCTAACAGATCGAAATTTTAATACTACTTTTTTTGATCCTGCTGGGGGAGGAGACCCAGTACTATATCAGCATTTATTC
477	WB_Al_3_Jul_A_r5	12	TTTAAGTAGTGTTGAAGCTCATTCAGGACCTTCGGTTGATTTAGCTATTTTTAGTTTACACTTAGCGGGAGCTTCTTCTATTTTAGGTGCTATCAATTTTATTACAACTATTTTAAATATGCGTGCACCTGGTTTATCAATGCATAGATTACCTTTAATGGTTTGAGCTGTTTTAATTACAGCTATTTTACTATTATTATCGTTACCAGTTTTAGCAGGAGCTATTACTATGCTTCTAACAGATCGAAATTTTAATACTACTTTTTTTGATCCTGCTGGGGGAGGAGACCCAGTACTATATCAGCATTTATTC
478	WB_Al_6_Jul_C_r5	8	TTTAAGTAGTGTTGAAGCTCATTCAGGACCTTCGGTTGATTTAGCTATTTTTAGTTTACACTTAGCGGGAGCTTCTTCTATTTTAGGTGCTATCAATTTTATTACAACTATTTTAAATATGCGTGCACCTGGTTTATCAATGCATAGATTACCTTTAATGGTTTGAGCTGTTTTAATTACAGCTATTTTACTATTATTATCGTTACCAGTTTTAGCAGGAGCTATTACTATGCTTCTAACAGATCGAAATTTTAATACTACTTTTTTTGATCCTGCTGGGGGAGGAGACCCAGTACTATATCAGCATTTATTC
479	WB_Al_6_Aug_A_r5	25	TTTAAGTAGTGTTGAAGCTCATTCAGGACCTTCGGTTGATTTAGCTATTTTTAGTTTACACTTAGCGGGAGCTTCTTCTATTTTAGGTGCTATCAATTTTATTACAACTATTTTAAATATGCGTGCACCTGGTTTATCAATGCATAGATTACCTTTAATGGTTTGAGCTGTTTTAATTACAGCTATTTTACTATTATTATCGTTACCAGTTTTAGCAGGAGCTATTACTATGCTTCTAACAGATCGAAATTTTAATACTACTTTTTTTGATCCTGCTGGGGGAGGAGACCCAGTACTATATCAGCATTTATTC
480	WB_Ba_50_Aug_C_r5	37	TTTAAGTAGTGTTGAAGCTCATTCAGGACCTTCGGTTGATTTAGCTATTTTTAGTTTACACTTAGCGGGAGCTTCTTCTATTTTAGGTGCTATCAATTTTATTACAACTATTTTAAATATGCGTGCACCTGGTTTATCAATGCATAGATTACCTTTAATGGTTTGAGCTGTTTTAATTACAGCTATTTTACTATTATTATCGTTACCAGTTTTAGCAGGAGCTATTACTATGCTTCTAACAGATCGAAATTTTAATACTACTTTTTTTGATCCTGCTGGGGGAGGAGACCCAGTACTATATCAGCATTTATTC
481	WB_Ba_50_Aug_B_r5	18	TTTAAGTAGTGTTGAAGCTCATTCAGGACCTTCGGTTGATTTAGCTATTTTTAGTTTACACTTAGCGGGAGCTTCTTCTATTTTAGGTGCTATCAATTTTATTACAACTATTTTAAATATGCGTGCACCTGGTTTATCAATGCATAGATTACCTTTAATGGTTTGAGCTGTTTTAATTACAGCTATTTTACTATTATTATCGTTACCAGTTTTAGCAGGAGCTATTACTATGCTTCTAACAGATCGAAATTTTAATACTACTTTTTTTGATCCTGCTGGGGGAGGAGACCCAGTACTATATCAGCATTTATTC
482	PG_Al_15_Jul_A_r1	6	TTTAAGTAGTGTTGAAGCTCATTCAGGACCTTCGGTTGATTTAGCTATTTTTAGTTTACACTTAGCGGGAGCTTCTTCTATTTTAGGTGCTATCAATTTTATTACAACTATTTTAAATATGCGTGCACCTGGTTTATCAATGCATAGATTACCTTTAATGGTTTGAGCTGTTTTAATTACAGCTATTTTACTATTATTATCGTTACCAGTTTTAGCAGGAGCTATTACTATGCTTCTAACAGATCGAAATTTTAATACTACTTTTTTTGATCCTGCTGGGGGAGGAGACCCAGTACTATATCAGCATTTATTC
483	SK_Al_1_Aug_B_r5	254	TTTAAGTAGTGTTGAAGCTCATTCAGGACCTTCGGTTGATTTAGCTATTTTTAGTTTACACTTAGCGGGAGCTTCTTCTATTTTAGGTGCTATCAATTTTATTACAACTATTTTAAATATGCGTGCACCTGGTTTATCAATGCATAGATTACCTTTAATGGTTTGAGCTGTTTTAATTACAGCTATTTTACTATTATTATCGTTACCAGTTTTAGCAGGAGCTATTACTATGCTTCTAACAGATCGAAATTTTAATACTACTTTTTTTGATCCTGCTGGGGGAGGAGACCCAGTACTATATCAGCATTTATTC
484	WB_Al_10_Aug_B_r5	498	TTTAAGTAGTGTTGAAGCTCATTCAGGACCTTCGGTTGATTTAGCTATTTTTAGTTTACACTTAGCGGGAGCTTCTTCTATTTTAGGTGCTATCAATTTTATTACAACTATTTTAAATATGCGTGCACCTGGTTTATCAATGCATAGATTACCTTTAATGGTTTGAGCTGTTTTAATTACAGCTATTTTACTATTATTATCGTTACCAGTTTTAGCAGGAGCTATTACTATGCTTCTAACAGATCGAAATTTTAATACTACTTTTTTTGATCCTGCTGGGGGAGGAGACCCAGTACTATATCAGCATTTATTC
485	NR_Ba_50_Jul_B_r2	28	TTTAAGTAGTGTTGAAGCTCATTCAGGACCTTCGGTTGATTTAGCTATTTTTAGTTTACACTTAGCGGGAGCTTCTTCTATTTTAGGTGCTATCAATTTTATTACAACTATTTTAAATATGCGTGCACCTGGTTTATCAATGCATAGATTACCTTTAATGGTTTGAGCTGTTTTAATTACAGCTATTTTACTATTATTATCGTTACCAGTTTTAGCAGGAGCTATTACTATGCTTCTAACAGATCGAAATTTTAATACTACTTTTTTTGATCCTGCTGGGGGAGGAGACCCAGTACTATATCAGCATTTATTC
486	PG_Ac_10_Jul_B_r1	6	ATTATCTGGTATTCAAACACATTCAGGTGGTTCAGTCGACTGTGCAATTTATTCATTACATTTAGCGGGTATTTCCTCTATTTTAGGTGCTATAAATTTTATTGTAACAATTACTAATATGAGAGCACCAGGTTTAGCTGCTAATAGAACACCTTTATTTGTTTGAGCTGTTTATATTACAGCTTTTTTATTATTATTATCTTTACCAGTGTTAGCTGGTGCAATTACAATGCTTTTAACTGATAGAAATTTCAATACGTCATTTTTTGATTCAAATGGTGGTGGTGATCCTGTTTTATACCAACATTTGTTT
487	PG_Al_1_Jul_C_r1	5	ATTATCTGGTATTCAAACACATTCAGGTGGTTCAGTCGACTGTGCAATTTATTCATTACATTTAGCGGGTATTTCCTCTATTTTAGGTGCTATAAATTTTATTGTAACAATTACTAATATGAGAGCACCAGGTTTAGCTGCTAATAGAACACCTTTATTTGTTTGAGCTGTTTATATTACAGCTTTTTTATTATTATTATCTTTACCAGTGTTAGCTGGTGCAATTACAATGCTTTTAACTGATAGAAATTTCAATACGTCATTTTTTGATTCAAATGGTGGTGGTGATCCTGTTTTATACCAACATTTGTTT
488	PG_Ac_15_Jul_A_r1	3	ATTATCTGGTATTCAAACACATTCAGGTGGTTCAGTCGACTGTGCAATTTATTCATTACATTTAGCGGGTATTTCCTCTATTTTAGGTGCTATAAATTTTATTGTAACAATTACTAATATGAGAGCACCAGGTTTAGCTGCTAATAGAACACCTTTATTTGTTTGAGCTGTTTATATTACAGCTTTTTTATTATTATTATCTTTACCAGTGTTAGCTGGTGCAATTACAATGCTTTTAACTGATAGAAATTTCAATACGTCATTTTTTGATTCAAATGGTGGTGGTGATCCTGTTTTATACCAACATTTGTTT
489	PG_Al_10_May_B_r3	5	ATTATCTGGTATTCAAACACATTCAGGTGGTTCAGTCGACTGTGCAATTTATTCATTACATTTAGCGGGTATTTCCTCTATTTTAGGTGCTATAAATTTTATTGTAACAATTACTAATATGAGAGCACCAGGTTTAGCTGCTAATAGAACACCTTTATTTGTTTGAGCTGTTTATATTACAGCTTTTTTATTATTATTATCTTTACCAGTGTTAGCTGGTGCAATTACAATGCTTTTAACTGATAGAAATTTCAATACGTCATTTTTTGATTCAAATGGTGGTGGTGATCCTGTTTTATACCAACATTTGTTT
490	PG_Ba_50_Jul_C_r2	3	ATTATCTGGTATTCAAACACATTCAGGTGGTTCAGTCGACTGTGCAATTTATTCATTACATTTAGCGGGTATTTCCTCTATTTTAGGTGCTATAAATTTTATTGTAACAATTACTAATATGAGAGCACCAGGTTTAGCTGCTAATAGAACACCTTTATTTGTTTGAGCTGTTTATATTACAGCTTTTTTATTATTATTATCTTTACCAGTGTTAGCTGGTGCAATTACAATGCTTTTAACTGATAGAAATTTCAATACGTCATTTTTTGATTCAAATGGTGGTGGTGATCCTGTTTTATACCAACATTTGTTT
491	PG_Al_1_Jul_B_r1	5	ATTATCTGGTATTCAAACACATTCAGGTGGTTCAGTCGACTGTGCAATTTATTCATTACATTTAGCGGGTATTTCCTCTATTTTAGGTGCTATAAATTTTATTGTAACAATTACTAATATGAGAGCACCAGGTTTAGCTGCTAATAGAACACCTTTATTTGTTTGAGCTGTTTATATTACAGCTTTTTTATTATTATTATCTTTACCAGTGTTAGCTGGTGCAATTACAATGCTTTTAACTGATAGAAATTTCAATACGTCATTTTTTGATTCAAATGGTGGTGGTGATCCTGTTTTATACCAACATTTGTTT
492	SK_Ba_50_May_B_r2	8	ATTATCTGGTATTCAAACACATTCAGGTGGTTCAGTCGACTGTGCAATTTATTCATTACATTTAGCGGGTATTTCCTCTATTTTAGGTGCTATAAATTTTATTGTAACAATTACTAATATGAGAGCACCAGGTTTAGCTGCTAATAGAACACCTTTATTTGTTTGAGCTGTTTATATTACAGCTTTTTTATTATTATTATCTTTACCAGTGTTAGCTGGTGCAATTACAATGCTTTTAACTGATAGAAATTTCAATACGTCATTTTTTGATTCAAATGGTGGTGGTGATCCTGTTTTATACCAACATTTGTTT
493	SK_Eg_0_May_B_r2	10	ATTATCTGGTATTCAAACACATTCAGGTGGTTCAGTCGACTGTGCAATTTATTCATTACATTTAGCGGGTATTTCCTCTATTTTAGGTGCTATAAATTTTATTGTAACAATTACTAATATGAGAGCACCAGGTTTAGCTGCTAATAGAACACCTTTATTTGTTTGAGCTGTTTATATTACAGCTTTTTTATTATTATTATCTTTACCAGTGTTAGCTGGTGCAATTACAATGCTTTTAACTGATAGAAATTTCAATACGTCATTTTTTGATTCAAATGGTGGTGGTGATCCTGTTTTATACCAACATTTGTTT
494	PG_Al_6_Jul_C_r1	69	TCTAAGTAGCATCACTGCACACTCAGGAGGCGCGGTTGACCTCGCGATCTTTAGCCTGCACGTGTCAGGTGCAAGTAGTATTCTTGGGGCGATCAACTTCATCACCACCATCTTTAACATGCGTGGACCAGGGATGTACATGCACCGCCTTCCACTCTTCGTGTGGTCGGTGCTTATCACTGCCTTCCTGCTTCTGCTTTCACTTCCTGTGCTTGCAGGTGCCATCACCATGCTGCTGACAGATCGAAACTTTAACACCACCTTCTTTGACCCTGCAGGTGGGGGTGATCCGATCCTCTTTCAGCACCTCTTT
495	PG_Al_1_Jul_B_r1	161	TCTAAGTAGCATCACTGCACACTCAGGAGGCGCGGTTGACCTCGCGATCTTTAGCCTGCACGTGTCAGGTGCAAGTAGTATTCTTGGGGCGATCAACTTCATCACCACCATCTTTAACATGCGTGGACCAGGGATGTACATGCACCGCCTTCCACTCTTCGTGTGGTCGGTGCTTATCACTGCCTTCCTGCTTCTGCTTTCACTTCCTGTGCTTGCAGGTGCCATCACCATGCTGCTGACAGATCGAAACTTTAACACCACCTTCTTTGACCCTGCAGGTGGGGGTGATCCGATCCTCTTTCAGCACCTCTTT
496	PG_Ac_15_Jul_B_r1	45	TCTAAGTAGCATCACTGCACACTCAGGAGGCGCGGTTGACCTCGCGATCTTTAGCCTGCACGTGTCAGGTGCAAGTAGTATTCTTGGGGCGATCAACTTCATCACCACCATCTTTAACATGCGTGGACCAGGGATGTACATGCACCGCCTTCCACTCTTCGTGTGGTCGGTGCTTATCACTGCCTTCCTGCTTCTGCTTTCACTTCCTGTGCTTGCAGGTGCCATCACCATGCTGCTGACAGATCGAAACTTTAACACCACCTTCTTTGACCCTGCAGGTGGGGGTGATCCGATCCTCTTTCAGCACCTCTTT
497	PG_Ac_15_Jul_C_r1	26	TCTAAGTAGCATCACTGCACACTCAGGAGGCGCGGTTGACCTCGCGATCTTTAGCCTGCACGTGTCAGGTGCAAGTAGTATTCTTGGGGCGATCAACTTCATCACCACCATCTTTAACATGCGTGGACCAGGGATGTACATGCACCGCCTTCCACTCTTCGTGTGGTCGGTGCTTATCACTGCCTTCCTGCTTCTGCTTTCACTTCCTGTGCTTGCAGGTGCCATCACCATGCTGCTGACAGATCGAAACTTTAACACCACCTTCTTTGACCCTGCAGGTGGGGGTGATCCGATCCTCTTTCAGCACCTCTTT
498	PG_Ac_15_Jul_A_r1	16	TCTAAGTAGCATCACTGCACACTCAGGAGGCGCGGTTGACCTCGCGATCTTTAGCCTGCACGTGTCAGGTGCAAGTAGTATTCTTGGGGCGATCAACTTCATCACCACCATCTTTAACATGCGTGGACCAGGGATGTACATGCACCGCCTTCCACTCTTCGTGTGGTCGGTGCTTATCACTGCCTTCCTGCTTCTGCTTTCACTTCCTGTGCTTGCAGGTGCCATCACCATGCTGCTGACAGATCGAAACTTTAACACCACCTTCTTTGACCCTGCAGGTGGGGGTGATCCGATCCTCTTTCAGCACCTCTTT
499	PG_Al_10_May_C_r3	226	TCTAAGTAGCATCACTGCACACTCAGGAGGCGCGGTTGACCTCGCGATCTTTAGCCTGCACGTGTCAGGTGCAAGTAGTATTCTTGGGGCGATCAACTTCATCACCACCATCTTTAACATGCGTGGACCAGGGATGTACATGCACCGCCTTCCACTCTTCGTGTGGTCGGTGCTTATCACTGCCTTCCTGCTTCTGCTTTCACTTCCTGTGCTTGCAGGTGCCATCACCATGCTGCTGACAGATCGAAACTTTAACACCACCTTCTTTGACCCTGCAGGTGGGGGTGATCCGATCCTCTTTCAGCACCTCTTT
500	PG_Al_1_May_A_r3	1019	TCTAAGTAGCATCACTGCACACTCAGGAGGCGCGGTTGACCTCGCGATCTTTAGCCTGCACGTGTCAGGTGCAAGTAGTATTCTTGGGGCGATCAACTTCATCACCACCATCTTTAACATGCGTGGACCAGGGATGTACATGCACCGCCTTCCACTCTTCGTGTGGTCGGTGCTTATCACTGCCTTCCTGCTTCTGCTTTCACTTCCTGTGCTTGCAGGTGCCATCACCATGCTGCTGACAGATCGAAACTTTAACACCACCTTCTTTGACCCTGCAGGTGGGGGTGATCCGATCCTCTTTCAGCACCTCTTT
501	CI_Eg_0_Jul_C_r2	35	ATTGTCAGGTAACGTTTATCATGGTGGTGCTTCCGTAGATTTTGCAATATTTAGCTTACATTTAGCAGGTGCCTCTTCAATAGCAGGTGCTATTAACTTTATTGTTACTGTTATTAATATGTGGTTCCATGAATACCCTTGGGCTTTAGAAACACCTTTATTTGTGTGGGCAGTCTTGATTACGGCTTTTTTGTTGCTGTTATCTTTACCTGTCTTGGCTGGTGCAATAACAATGTTATTGACTGACAGGAATTTTAATACAACATTTTTTAACCATGCTGGTGGCGGAGACCCTGTATTATACCAACATTTATTT
502	PG_Eg_0_May_A_r2	95	ATTGTCAGGTAACGTTTATCATGGTGGTGCTTCCGTAGATTTTGCAATATTTAGCTTACATTTAGCAGGTGCCTCTTCAATAGCAGGTGCTATTAACTTTATTGTTACTGTTATTAATATGTGGTTCCATGAATACCCTTGGGCTTTAGAAACACCTTTATTTGTGTGGGCAGTCTTGATTACGGCTTTTTTGTTGCTGTTATCTTTACCTGTCTTGGCTGGTGCAATAACAATGTTATTGACTGACAGGAATTTTAATACAACATTTTTTAACCATGCTGGTGGCGGAGACCCTGTATTATACCAACATTTATTT
503	NR_Eg_0_Jul_C_r2	4	ATTGTCAGGTAACGTTTATCATGGTGGTGCTTCCGTAGATTTTGCAATATTTAGCTTACATTTAGCAGGTGCCTCTTCAATAGCAGGTGCTATTAACTTTATTGTTACTGTTATTAATATGTGGTTCCATGAATACCCTTGGGCTTTAGAAACACCTTTATTTGTGTGGGCAGTCTTGATTACGGCTTTTTTGTTGCTGTTATCTTTACCTGTCTTGGCTGGTGCAATAACAATGTTATTGACTGACAGGAATTTTAATACAACATTTTTTAACCATGCTGGTGGCGGAGACCCTGTATTATACCAACATTTATTT
504	SK_Eg_0_Aug_B_r2	12	ATTGTCAGGTAACGTTTATCATGGTGGTGCTTCCGTAGATTTTGCAATATTTAGCTTACATTTAGCAGGTGCCTCTTCAATAGCAGGTGCTATTAACTTTATTGTTACTGTTATTAATATGTGGTTCCATGAATACCCTTGGGCTTTAGAAACACCTTTATTTGTGTGGGCAGTCTTGATTACGGCTTTTTTGTTGCTGTTATCTTTACCTGTCTTGGCTGGTGCAATAACAATGTTATTGACTGACAGGAATTTTAATACAACATTTTTTAACCATGCTGGTGGCGGAGACCCTGTATTATACCAACATTTATTT
505	CI_Al_10_May_B_r3	658	ATTGTCAGGTAACGTTTATCATGGTGGTGCTTCCGTAGATTTTGCAATATTTAGCTTACATTTAGCAGGTGCCTCTTCAATAGCAGGTGCTATTAACTTTATTGTTACTGTTATTAATATGTGGTTCCATGAATACCCTTGGGCTTTAGAAACACCTTTATTTGTGTGGGCAGTCTTGATTACGGCTTTTTTGTTGCTGTTATCTTTACCTGTCTTGGCTGGTGCAATAACAATGTTATTGACTGACAGGAATTTTAATACAACATTTTTTAACCATGCTGGTGGCGGAGACCCTGTATTATACCAACATTTATTT
506	CI_Eg_0_Jul_C_r1	25	ATTGTCAGGTAACGTTTATCATGGTGGTGCTTCCGTAGATTTTGCAATATTTAGCTTACATTTAGCAGGTGCCTCTTCAATAGCAGGTGCTATTAACTTTATTGTTACTGTTATTAATATGTGGTTCCATGAATACCCTTGGGCTTTAGAAACACCTTTATTTGTGTGGGCAGTCTTGATTACGGCTTTTTTGTTGCTGTTATCTTTACCTGTCTTGGCTGGTGCAATAACAATGTTATTGACTGACAGGAATTTTAATACAACATTTTTTAACCATGCTGGTGGCGGAGACCCTGTATTATACCAACATTTATTT
507	CI_Al_1_Jul_C_r1	21	ATTGTCAGGTAACGTTTATCATGGTGGTGCTTCCGTAGATTTTGCAATATTTAGCTTACATTTAGCAGGTGCCTCTTCAATAGCAGGTGCTATTAACTTTATTGTTACTGTTATTAATATGTGGTTCCATGAATACCCTTGGGCTTTAGAAACACCTTTATTTGTGTGGGCAGTCTTGATTACGGCTTTTTTGTTGCTGTTATCTTTACCTGTCTTGGCTGGTGCAATAACAATGTTATTGACTGACAGGAATTTTAATACAACATTTTTTAACCATGCTGGTGGCGGAGACCCTGTATTATACCAACATTTATTT
508	PG_Eg_0_May_B_r2	11	ATTGTCAGGTAACGTTTATCATGGTGGTGCTTCCGTAGATTTTGCAATATTTAGCTTACATTTAGCAGGTGCCTCTTCAATAGCAGGTGCTATTAACTTTATTGTTACTGTTATTAATATGTGGTTCCATGAATACCCTTGGGCTTTAGAAACACCTTTATTTGTGTGGGCAGTCTTGATTACGGCTTTTTTGTTGCTGTTATCTTTACCTGTCTTGGCTGGTGCAATAACAATGTTATTGACTGACAGGAATTTTAATACAACATTTTTTAACCATGCTGGTGGCGGAGACCCTGTATTATACCAACATTTATTT
509	PG_Eg_0_May_C_r2	54	ATTGTCAGGTAACGTTTATCATGGTGGTGCTTCCGTAGATTTTGCAATATTTAGCTTACATTTAGCAGGTGCCTCTTCAATAGCAGGTGCTATTAACTTTATTGTTACTGTTATTAATATGTGGTTCCATGAATACCCTTGGGCTTTAGAAACACCTTTATTTGTGTGGGCAGTCTTGATTACGGCTTTTTTGTTGCTGTTATCTTTACCTGTCTTGGCTGGTGCAATAACAATGTTATTGACTGACAGGAATTTTAATACAACATTTTTTAACCATGCTGGTGGCGGAGACCCTGTATTATACCAACATTTATTT
510	CI_Al_6_May_C_r3	117	ATTGTCAGGTAACGTTTATCATGGTGGTGCTTCCGTAGATTTTGCAATATTTAGCTTACATTTAGCAGGTGCCTCTTCAATAGCAGGTGCTATTAACTTTATTGTTACTGTTATTAATATGTGGTTCCATGAATACCCTTGGGCTTTAGAAACACCTTTATTTGTGTGGGCAGTCTTGATTACGGCTTTTTTGTTGCTGTTATCTTTACCTGTCTTGGCTGGTGCAATAACAATGTTATTGACTGACAGGAATTTTAATACAACATTTTTTAACCATGCTGGTGGCGGAGACCCTGTATTATACCAACATTTATTT
511	CI_Ac_10_Jul_C_r1	5	ATTGTCAGGTAACGTTTATCATGGTGGTGCTTCCGTAGATTTTGCAATATTTAGCTTACATTTAGCAGGTGCCTCTTCAATAGCAGGTGCTATTAACTTTATTGTTACTGTTATTAATATGTGGTTCCATGAATACCCTTGGGCTTTAGAAACACCTTTATTTGTGTGGGCAGTCTTGATTACGGCTTTTTTGTTGCTGTTATCTTTACCTGTCTTGGCTGGTGCAATAACAATGTTATTGACTGACAGGAATTTTAATACAACATTTTTTAACCATGCTGGTGGCGGAGACCCTGTATTATACCAACATTTATTT
512	CI_Ac_10_Jul_A_r1	18	ATTGTCAGGTAACGTTTATCATGGTGGTGCTTCCGTAGATTTTGCAATATTTAGCTTACATTTAGCAGGTGCCTCTTCAATAGCAGGTGCTATTAACTTTATTGTTACTGTTATTAATATGTGGTTCCATGAATACCCTTGGGCTTTAGAAACACCTTTATTTGTGTGGGCAGTCTTGATTACGGCTTTTTTGTTGCTGTTATCTTTACCTGTCTTGGCTGGTGCAATAACAATGTTATTGACTGACAGGAATTTTAATACAACATTTTTTAACCATGCTGGTGGCGGAGACCCTGTATTATACCAACATTTATTT
513	CI_Al_10_May_A_r3	1397	ATTGTCAGGTAACGTTTATCATGGTGGTGCTTCCGTAGATTTTGCAATATTTAGCTTACATTTAGCAGGTGCCTCTTCAATAGCAGGTGCTATTAACTTTATTGTTACTGTTATTAATATGTGGTTCCATGAATACCCTTGGGCTTTAGAAACACCTTTATTTGTGTGGGCAGTCTTGATTACGGCTTTTTTGTTGCTGTTATCTTTACCTGTCTTGGCTGGTGCAATAACAATGTTATTGACTGACAGGAATTTTAATACAACATTTTTTAACCATGCTGGTGGCGGAGACCCTGTATTATACCAACATTTATTT
514	CI_Al_6_May_B_r3	13	ATTGTCAGGTAACGTTTATCATGGTGGTGCTTCCGTAGATTTTGCAATATTTAGCTTACATTTAGCAGGTGCCTCTTCAATAGCAGGTGCTATTAACTTTATTGTTACTGTTATTAATATGTGGTTCCATGAATACCCTTGGGCTTTAGAAACACCTTTATTTGTGTGGGCAGTCTTGATTACGGCTTTTTTGTTGCTGTTATCTTTACCTGTCTTGGCTGGTGCAATAACAATGTTATTGACTGACAGGAATTTTAATACAACATTTTTTAACCATGCTGGTGGCGGAGACCCTGTATTATACCAACATTTATTT
515	CI_Al_1_Jul_A_r1	11	ATTGTCAGGTAACGTTTATCATGGTGGTGCTTCCGTAGATTTTGCAATATTTAGCTTACATTTAGCAGGTGCCTCTTCAATAGCAGGTGCTATTAACTTTATTGTTACTGTTATTAATATGTGGTTCCATGAATACCCTTGGGCTTTAGAAACACCTTTATTTGTGTGGGCAGTCTTGATTACGGCTTTTTTGTTGCTGTTATCTTTACCTGTCTTGGCTGGTGCAATAACAATGTTATTGACTGACAGGAATTTTAATACAACATTTTTTAACCATGCTGGTGGCGGAGACCCTGTATTATACCAACATTTATTT
516	CI_Eg_0_Jul_B_r2	4	ATTGTCAGGTAACGTTTATCATGGTGGTGCTTCCGTAGATTTTGCAATATTTAGCTTACATTTAGCAGGTGCCTCTTCAATAGCAGGTGCTATTAACTTTATTGTTACTGTTATTAATATGTGGTTCCATGAATACCCTTGGGCTTTAGAAACACCTTTATTTGTGTGGGCAGTCTTGATTACGGCTTTTTTGTTGCTGTTATCTTTACCTGTCTTGGCTGGTGCAATAACAATGTTATTGACTGACAGGAATTTTAATACAACATTTTTTAACCATGCTGGTGGCGGAGACCCTGTATTATACCAACATTTATTT
517	CI_Ac_1_Jul_C_r1	23	ATTGTCAGGTAACGTTTATCATGGTGGTGCTTCCGTAGATTTTGCAATATTTAGCTTACATTTAGCAGGTGCCTCTTCAATAGCAGGTGCTATTAACTTTATTGTTACTGTTATTAATATGTGGTTCCATGAATACCCTTGGGCTTTAGAAACACCTTTATTTGTGTGGGCAGTCTTGATTACGGCTTTTTTGTTGCTGTTATCTTTACCTGTCTTGGCTGGTGCAATAACAATGTTATTGACTGACAGGAATTTTAATACAACATTTTTTAACCATGCTGGTGGCGGAGACCCTGTATTATACCAACATTTATTT
518	CI_Eg_0_Jul_B_r1	6	ATTGTCAGGTAACGTTTATCATGGTGGTGCTTCCGTAGATTTTGCAATATTTAGCTTACATTTAGCAGGTGCCTCTTCAATAGCAGGTGCTATTAACTTTATTGTTACTGTTATTAATATGTGGTTCCATGAATACCCTTGGGCTTTAGAAACACCTTTATTTGTGTGGGCAGTCTTGATTACGGCTTTTTTGTTGCTGTTATCTTTACCTGTCTTGGCTGGTGCAATAACAATGTTATTGACTGACAGGAATTTTAATACAACATTTTTTAACCATGCTGGTGGCGGAGACCCTGTATTATACCAACATTTATTT
519	CI_Al_1_May_A_r3	107	ATTGTCAGGTAACGTTTATCATGGTGGTGCTTCCGTAGATTTTGCAATATTTAGCTTACATTTAGCAGGTGCCTCTTCAATAGCAGGTGCTATTAACTTTATTGTTACTGTTATTAATATGTGGTTCCATGAATACCCTTGGGCTTTAGAAACACCTTTATTTGTGTGGGCAGTCTTGATTACGGCTTTTTTGTTGCTGTTATCTTTACCTGTCTTGGCTGGTGCAATAACAATGTTATTGACTGACAGGAATTTTAATACAACATTTTTTAACCATGCTGGTGGCGGAGACCCTGTATTATACCAACATTTATTT
520	CI_Al_3_Jul_C_r1	10	ATTGTCAGGTAACGTTTATCATGGTGGTGCTTCCGTAGATTTTGCAATATTTAGCTTACATTTAGCAGGTGCCTCTTCAATAGCAGGTGCTATTAACTTTATTGTTACTGTTATTAATATGTGGTTCCATGAATACCCTTGGGCTTTAGAAACACCTTTATTTGTGTGGGCAGTCTTGATTACGGCTTTTTTGTTGCTGTTATCTTTACCTGTCTTGGCTGGTGCAATAACAATGTTATTGACTGACAGGAATTTTAATACAACATTTTTTAACCATGCTGGTGGCGGAGACCCTGTATTATACCAACATTTATTT
521	PG_Al_6_May_A_r3	112	ATTGTCAGGTAACGTTTATCATGGTGGTGCTTCCGTAGATTTTGCAATATTTAGCTTACATTTAGCAGGTGCCTCTTCAATAGCAGGTGCTATTAACTTTATTGTTACTGTTATTAATATGTGGTTCCATGAATACCCTTGGGCTTTAGAAACACCTTTATTTGTGTGGGCAGTCTTGATTACGGCTTTTTTGTTGCTGTTATCTTTACCTGTCTTGGCTGGTGCAATAACAATGTTATTGACTGACAGGAATTTTAATACAACATTTTTTAACCATGCTGGTGGCGGAGACCCTGTATTATACCAACATTTATTT
522	CI_Ba_50_Jul_C_r1	3	ATTGTCAGGTAACGTTTATCATGGTGGTGCTTCCGTAGATTTTGCAATATTTAGCTTACATTTAGCAGGTGCCTCTTCAATAGCAGGTGCTATTAACTTTATTGTTACTGTTATTAATATGTGGTTCCATGAATACCCTTGGGCTTTAGAAACACCTTTATTTGTGTGGGCAGTCTTGATTACGGCTTTTTTGTTGCTGTTATCTTTACCTGTCTTGGCTGGTGCAATAACAATGTTATTGACTGACAGGAATTTTAATACAACATTTTTTAACCATGCTGGTGGCGGAGACCCTGTATTATACCAACATTTATTT
523	CI_Ba_50_Jul_A_r1	21	ATTGTCAGGTAACGTTTATCATGGTGGTGCTTCCGTAGATTTTGCAATATTTAGCTTACATTTAGCAGGTGCCTCTTCAATAGCAGGTGCTATTAACTTTATTGTTACTGTTATTAATATGTGGTTCCATGAATACCCTTGGGCTTTAGAAACACCTTTATTTGTGTGGGCAGTCTTGATTACGGCTTTTTTGTTGCTGTTATCTTTACCTGTCTTGGCTGGTGCAATAACAATGTTATTGACTGACAGGAATTTTAATACAACATTTTTTAACCATGCTGGTGGCGGAGACCCTGTATTATACCAACATTTATTT
524	CI_Al_3_May_A_r3	404	ATTGTCAGGTAACGTTTATCATGGTGGTGCTTCCGTAGATTTTGCAATATTTAGCTTACATTTAGCAGGTGCCTCTTCAATAGCAGGTGCTATTAACTTTATTGTTACTGTTATTAATATGTGGTTCCATGAATACCCTTGGGCTTTAGAAACACCTTTATTTGTGTGGGCAGTCTTGATTACGGCTTTTTTGTTGCTGTTATCTTTACCTGTCTTGGCTGGTGCAATAACAATGTTATTGACTGACAGGAATTTTAATACAACATTTTTTAACCATGCTGGTGGCGGAGACCCTGTATTATACCAACATTTATTT
525	CI_Ac_6_Jul_C_r1	19	ATTGTCAGGTAACGTTTATCATGGTGGTGCTTCCGTAGATTTTGCAATATTTAGCTTACATTTAGCAGGTGCCTCTTCAATAGCAGGTGCTATTAACTTTATTGTTACTGTTATTAATATGTGGTTCCATGAATACCCTTGGGCTTTAGAAACACCTTTATTTGTGTGGGCAGTCTTGATTACGGCTTTTTTGTTGCTGTTATCTTTACCTGTCTTGGCTGGTGCAATAACAATGTTATTGACTGACAGGAATTTTAATACAACATTTTTTAACCATGCTGGTGGCGGAGACCCTGTATTATACCAACATTTATTT
526	CI_Al_10_May_C_r3	1271	ATTGTCAGGTAACGTTTATCATGGTGGTGCTTCCGTAGATTTTGCAATATTTAGCTTACATTTAGCAGGTGCCTCTTCAATAGCAGGTGCTATTAACTTTATTGTTACTGTTATTAATATGTGGTTCCATGAATACCCTTGGGCTTTAGAAACACCTTTATTTGTGTGGGCAGTCTTGATTACGGCTTTTTTGTTGCTGTTATCTTTACCTGTCTTGGCTGGTGCAATAACAATGTTATTGACTGACAGGAATTTTAATACAACATTTTTTAACCATGCTGGTGGCGGAGACCCTGTATTATACCAACATTTATTT
527	CI_Al_6_May_A_r3	20	ATTGTCAGGTAACGTTTATCATGGTGGTGCTTCCGTAGATTTTGCAATATTTAGCTTACATTTAGCAGGTGCCTCTTCAATAGCAGGTGCTATTAACTTTATTGTTACTGTTATTAATATGTGGTTCCATGAATACCCTTGGGCTTTAGAAACACCTTTATTTGTGTGGGCAGTCTTGATTACGGCTTTTTTGTTGCTGTTATCTTTACCTGTCTTGGCTGGTGCAATAACAATGTTATTGACTGACAGGAATTTTAATACAACATTTTTTAACCATGCTGGTGGCGGAGACCCTGTATTATACCAACATTTATTT
528	PG_Al_10_May_A_r3	7	TTTAGCATCAATAATGTATCATTCAAGTCCATCAATTGATTTAGCTATTTTTAGTTTACATTTAGCAGGTGCTTCTTCTATATTAGGTGCATTAAATTTTATTACTACAATTATTAATATGAGATGTCCTGGTATGTTTTTTCATAATTTACCATTGTTTGTTTGGTCTGTGTTTATAACAGCTTTTTTGTTATTACTTTCACTTCCAGTTTTAGCAGGTGCAATAACAATGTTATTAACAGATAGAAATTTTAATACAAGTTTTTTTGACCCAACTGGTGGTGGGGACCCTATATTATACCAACATTTATTT
529	PG_Al_10_May_B_r3	2	TTTAGCATCAATAATGTATCATTCAAGTCCATCAATTGATTTAGCTATTTTTAGTTTACATTTAGCAGGTGCTTCTTCTATATTAGGTGCATTAAATTTTATTACTACAATTATTAATATGAGATGTCCTGGTATGTTTTTTCATAATTTACCATTGTTTGTTTGGTCTGTGTTTATAACAGCTTTTTTGTTATTACTTTCACTTCCAGTTTTAGCAGGTGCAATAACAATGTTATTAACAGATAGAAATTTTAATACAAGTTTTTTTGACCCAACTGGTGGTGGGGACCCTATATTATACCAACATTTATTT
530	PG_Al_6_May_B_r3	102	TTTAGCATCAATAATGTATCATTCAAGTCCATCAATTGATTTAGCTATTTTTAGTTTACATTTAGCAGGTGCTTCTTCTATATTAGGTGCATTAAATTTTATTACTACAATTATTAATATGAGATGTCCTGGTATGTTTTTTCATAATTTACCATTGTTTGTTTGGTCTGTGTTTATAACAGCTTTTTTGTTATTACTTTCACTTCCAGTTTTAGCAGGTGCAATAACAATGTTATTAACAGATAGAAATTTTAATACAAGTTTTTTTGACCCAACTGGTGGTGGGGACCCTATATTATACCAACATTTATTT
531	PG_Al_15_May_B_r3	25	TTTAGCATCAATAATGTATCATTCAAGTCCATCAATTGATTTAGCTATTTTTAGTTTACATTTAGCAGGTGCTTCTTCTATATTAGGTGCATTAAATTTTATTACTACAATTATTAATATGAGATGTCCTGGTATGTTTTTTCATAATTTACCATTGTTTGTTTGGTCTGTGTTTATAACAGCTTTTTTGTTATTACTTTCACTTCCAGTTTTAGCAGGTGCAATAACAATGTTATTAACAGATAGAAATTTTAATACAAGTTTTTTTGACCCAACTGGTGGTGGGGACCCTATATTATACCAACATTTATTT
532	CI_Ba_50_May_B_r2	8	TTTATCTAGTATCCCAAGTCATTCAGGTGGTGCTGTTGATCTAGCAATTTTTAGTTTACATTTAGCAGGTGTATCTTCAATTTTAGGTGCAGTTAACTTTATTACTACTATTATCAATATGAGAGGAGCTGGTATTGTTATGCACAGACTACCCTTATTTGCATGGTCTGTACTTATAACAGCAATTTTATTATTACTTAGTTTACCTGTTTTAGCAGGAGCTATTACAATGTTATTAACTGATAGAAATTTAAATACAACGTTTTTTGATGCTGCCGGAGGTGGTGATCCTTTATTATACCAACATTTATTT
533	CI_Ba_50_May_C_r2	16	TTTATCTAGTATCCCAAGTCATTCAGGTGGTGCTGTTGATCTAGCAATTTTTAGTTTACATTTAGCAGGTGTATCTTCAATTTTAGGTGCAGTTAACTTTATTACTACTATTATCAATATGAGAGGAGCTGGTATTGTTATGCACAGACTACCCTTATTTGCATGGTCTGTACTTATAACAGCAATTTTATTATTACTTAGTTTACCTGTTTTAGCAGGAGCTATTACAATGTTATTAACTGATAGAAATTTAAATACAACGTTTTTTGATGCTGCCGGAGGTGGTGATCCTTTATTATACCAACATTTATTT
534	WB_Al_1_May_C_r5	485	TCTTTCTAGAAATATTGCGCATGCTGGAAGGTCTGTAGATTTTGCAATTTTTTCACTACATTTAGCTGGAGTAAGGTCTATCTTAGGAGCAGTTAATTTTATTAGAACGTTAGGAAACCTCCGTGCTTTCGGAATAATTCTAGATCGAATACCTCTATTCGCTTGATCAGTTCTTATTACTGCAGTACTATTGCTGCTTTCTTTGCCAGTTTTAGCGGGAGCTATTACTATATTGTTAACAGATCGAAATTTAAACTCTAGGTTCTATGATGCTAGAGGAGGAGGAGATCCAATTTTATATCAGCATTTATTC
535	WB_Al_1_May_B_r5	347	TCTTTCTAGAAATATTGCGCATGCTGGAAGGTCTGTAGATTTTGCAATTTTTTCACTACATTTAGCTGGAGTAAGGTCTATCTTAGGAGCAGTTAATTTTATTAGAACGTTAGGAAACCTCCGTGCTTTCGGAATAATTCTAGATCGAATACCTCTATTCGCTTGATCAGTTCTTATTACTGCAGTACTATTGCTGCTTTCTTTGCCAGTTTTAGCGGGAGCTATTACTATATTGTTAACAGATCGAAATTTAAACTCTAGGTTCTATGATGCTAGAGGAGGAGGAGATCCAATTTTATATCAGCATTTATTC
536	WB_Al_1_May_A_r5	420	TCTTTCTAGAAATATTGCGCATGCTGGAAGGTCTGTAGATTTTGCAATTTTTTCACTACATTTAGCTGGAGTAAGGTCTATCTTAGGAGCAGTTAATTTTATTAGAACGTTAGGAAACCTCCGTGCTTTCGGAATAATTCTAGATCGAATACCTCTATTCGCTTGATCAGTTCTTATTACTGCAGTACTATTGCTGCTTTCTTTGCCAGTTTTAGCGGGAGCTATTACTATATTGTTAACAGATCGAAATTTAAACTCTAGGTTCTATGATGCTAGAGGAGGAGGAGATCCAATTTTATATCAGCATTTATTC
537	SK_Eg_0_May_A_r2	16	TTTATCTGCGTTGCCTCAGGCCATGCCAGGTTCTGGAACGGGTATGACGCTCTGGTTGATTTCTATGACATTCTTTATCGTTGGTTCTTTGTTGGGATCGCTTAATTACATCGTTACGGTGATAAATATGCGTACTAAAGGGATGAGCATGACAAGATTGCCTTTAACCATATGGGCATTCTTCGTAACGGCGGTATTGGGTGTGCTTTCCTTCCCCGTATTATTGAGTGCAGCATTGTTGCTAATGATGGACCGTTTGATCGGTACCTCTTTTTACTTAAGTGATATTTTCATTGGTGGCGAGGTATTAAGCTACAGCGGCGGTTCACCAGTATTGTACCAGCATTTATTC
538	CI_Eg_0_May_C_r2	33	TTTATCTGCGTTGCCTCAGGCCATGCCAGGTTCTGGAACGGGTATGACGCTCTGGTTGATTTCTATGACATTCTTTATCGTTGGTTCTTTGTTGGGATCGCTTAATTACATCGTTACGGTGATAAATATGCGTACTAAAGGGATGAGCATGACAAGATTGCCTTTAACCATATGGGCATTCTTCGTAACGGCGGTATTGGGTGTGCTTTCCTTCCCCGTATTATTGAGTGCAGCATTGTTGCTAATGATGGACCGTTTGATCGGTACCTCTTTTTACTTAAGTGATATTTTCATTGGTGGCGAGGTATTAAGCTACAGCGGCGGTTCACCAGTATTGTACCAGCATTTATTC
539	SK_Eg_0_May_B_r2	17	TTTATCTGCGTTGCCTCAGGCCATGCCAGGTTCTGGAACGGGTATGACGCTCTGGTTGATTTCTATGACATTCTTTATCGTTGGTTCTTTGTTGGGATCGCTTAATTACATCGTTACGGTGATAAATATGCGTACTAAAGGGATGAGCATGACAAGATTGCCTTTAACCATATGGGCATTCTTCGTAACGGCGGTATTGGGTGTGCTTTCCTTCCCCGTATTATTGAGTGCAGCATTGTTGCTAATGATGGACCGTTTGATCGGTACCTCTTTTTACTTAAGTGATATTTTCATTGGTGGCGAGGTATTAAGCTACAGCGGCGGTTCACCAGTATTGTACCAGCATTTATTC
540	CI_Ba_50_May_B_r2	15	TTTATCTGCGTTGCCTCAGGCCATGCCAGGTTCTGGAACGGGTATGACGCTCTGGTTGATTTCTATGACATTCTTTATCGTTGGTTCTTTGTTGGGATCGCTTAATTACATCGTTACGGTGATAAATATGCGTACTAAAGGGATGAGCATGACAAGATTGCCTTTAACCATATGGGCATTCTTCGTAACGGCGGTATTGGGTGTGCTTTCCTTCCCCGTATTATTGAGTGCAGCATTGTTGCTAATGATGGACCGTTTGATCGGTACCTCTTTTTACTTAAGTGATATTTTCATTGGTGGCGAGGTATTAAGCTACAGCGGCGGTTCACCAGTATTGTACCAGCATTTATTC
541	SK_Eg_0_May_C_r2	44	TTTATCTGCGTTGCCTCAGGCCATGCCAGGTTCTGGAACGGGTATGACGCTCTGGTTGATTTCTATGACATTCTTTATCGTTGGTTCTTTGTTGGGATCGCTTAATTACATCGTTACGGTGATAAATATGCGTACTAAAGGGATGAGCATGACAAGATTGCCTTTAACCATATGGGCATTCTTCGTAACGGCGGTATTGGGTGTGCTTTCCTTCCCCGTATTATTGAGTGCAGCATTGTTGCTAATGATGGACCGTTTGATCGGTACCTCTTTTTACTTAAGTGATATTTTCATTGGTGGCGAGGTATTAAGCTACAGCGGCGGTTCACCAGTATTGTACCAGCATTTATTC
542	SK_Ba_50_May_A_r2	13	TTTATCTGCGTTGCCTCAGGCCATGCCAGGTTCTGGAACGGGTATGACGCTCTGGTTGATTTCTATGACATTCTTTATCGTTGGTTCTTTGTTGGGATCGCTTAATTACATCGTTACGGTGATAAATATGCGTACTAAAGGGATGAGCATGACAAGATTGCCTTTAACCATATGGGCATTCTTCGTAACGGCGGTATTGGGTGTGCTTTCCTTCCCCGTATTATTGAGTGCAGCATTGTTGCTAATGATGGACCGTTTGATCGGTACCTCTTTTTACTTAAGTGATATTTTCATTGGTGGCGAGGTATTAAGCTACAGCGGCGGTTCACCAGTATTGTACCAGCATTTATTC
543	CI_Eg_0_May_A_r2	17	TTTATCTGCGTTGCCTCAGGCCATGCCAGGTTCTGGAACGGGTATGACGCTCTGGTTGATTTCTATGACATTCTTTATCGTTGGTTCTTTGTTGGGATCGCTTAATTACATCGTTACGGTGATAAATATGCGTACTAAAGGGATGAGCATGACAAGATTGCCTTTAACCATATGGGCATTCTTCGTAACGGCGGTATTGGGTGTGCTTTCCTTCCCCGTATTATTGAGTGCAGCATTGTTGCTAATGATGGACCGTTTGATCGGTACCTCTTTTTACTTAAGTGATATTTTCATTGGTGGCGAGGTATTAAGCTACAGCGGCGGTTCACCAGTATTGTACCAGCATTTATTC
544	SK_Ba_50_May_B_r2	23	TTTATCTGCGTTGCCTCAGGCCATGCCAGGTTCTGGAACGGGTATGACGCTCTGGTTGATTTCTATGACATTCTTTATCGTTGGTTCTTTGTTGGGATCGCTTAATTACATCGTTACGGTGATAAATATGCGTACTAAAGGGATGAGCATGACAAGATTGCCTTTAACCATATGGGCATTCTTCGTAACGGCGGTATTGGGTGTGCTTTCCTTCCCCGTATTATTGAGTGCAGCATTGTTGCTAATGATGGACCGTTTGATCGGTACCTCTTTTTACTTAAGTGATATTTTCATTGGTGGCGAGGTATTAAGCTACAGCGGCGGTTCACCAGTATTGTACCAGCATTTATTC
545	WB_Al_3_Jul_A_r5	54	TCTATCAAGTATTGCAAGTCACTCCGGGGCTTCAGTAGACTTAGCTATTTTTAGTCTTCATGTGTCTGGGGCAAGTAGTATCTTAGGAGCTTTAAATTTTATTACCACTATTTTAAACATGCGTGGTCCAGGAATGACAATGCATCGTTTGCCTTTATTTGTATGGTCAGTATTAATTACTGCATTTTTACTTTTATTATCTCTTCCAGTATTAGCGGGAGCGATCACAATGTTATTGACTGACCGTAACTTTAATACAACTTTTTTTGATCCAGCAGGAGGAGGAGATCCAATCTTATTCCAACATTTATTC
546	WB_Ba_50_Jul_C_r5	13	TCTATCAAGTATTGCAAGTCACTCCGGGGCTTCAGTAGACTTAGCTATTTTTAGTCTTCATGTGTCTGGGGCAAGTAGTATCTTAGGAGCTTTAAATTTTATTACCACTATTTTAAACATGCGTGGTCCAGGAATGACAATGCATCGTTTGCCTTTATTTGTATGGTCAGTATTAATTACTGCATTTTTACTTTTATTATCTCTTCCAGTATTAGCGGGAGCGATCACAATGTTATTGACTGACCGTAACTTTAATACAACTTTTTTTGATCCAGCAGGAGGAGGAGATCCAATCTTATTCCAACATTTATTC
547	WB_Ba_50_Jul_A_r5	5	TCTATCAAGTATTGCAAGTCACTCCGGGGCTTCAGTAGACTTAGCTATTTTTAGTCTTCATGTGTCTGGGGCAAGTAGTATCTTAGGAGCTTTAAATTTTATTACCACTATTTTAAACATGCGTGGTCCAGGAATGACAATGCATCGTTTGCCTTTATTTGTATGGTCAGTATTAATTACTGCATTTTTACTTTTATTATCTCTTCCAGTATTAGCGGGAGCGATCACAATGTTATTGACTGACCGTAACTTTAATACAACTTTTTTTGATCCAGCAGGAGGAGGAGATCCAATCTTATTCCAACATTTATTC
548	PG_Eg_0_Jul_B_r1	2638	TCTCTCTAGAAACATAGCACACGCAGGAGGATCAGTAGACCTTGCTATTTTTTCTTTACACTTAGCCGGTGCCTCTTCAATTCTGGCATCTATAAACTTCATTACTACTATTATTAATATGCGGACCCCTGGAATCTCCTTTGACCGACTTCCTTTATTTGTGTGATCAGTTTTTGTGACTGCCTTCCTTTTACTCCTGTCTCTCCCAGTTTTAGCAGGAGCAATTACAATGCTTTTAACAGACCGAAACATAAATACCACATTCTTTGACCCAGCAGGAGGAGGTGATCCTATTCTCTTTCAGCATCTTTTC
549	PG_Eg_0_Jul_C_r1	2625	TCTCTCTAGAAACATAGCACACGCAGGAGGATCAGTAGACCTTGCTATTTTTTCTTTACACTTAGCCGGTGCCTCTTCAATTCTGGCATCTATAAACTTCATTACTACTATTATTAATATGCGGACCCCTGGAATCTCCTTTGACCGACTTCCTTTATTTGTGTGATCAGTTTTTGTGACTGCCTTCCTTTTACTCCTGTCTCTCCCAGTTTTAGCAGGAGCAATTACAATGCTTTTAACAGACCGAAACATAAATACCACATTCTTTGACCCAGCAGGAGGAGGTGATCCTATTCTCTTTCAGCATCTTTTC
550	CI_Al_3_Aug_B_r3	1864	TCTCTCTAGAAACATAGCACACGCAGGAGGATCAGTAGACCTTGCTATTTTTTCTTTACACTTAGCCGGTGCCTCTTCAATTCTGGCATCTATAAACTTCATTACTACTATTATTAATATGCGGACCCCTGGAATCTCCTTTGACCGACTTCCTTTATTTGTGTGATCAGTTTTTGTGACTGCCTTCCTTTTACTCCTGTCTCTCCCAGTTTTAGCAGGAGCAATTACAATGCTTTTAACAGACCGAAACATAAATACCACATTCTTTGACCCAGCAGGAGGAGGTGATCCTATTCTCTTTCAGCATCTTTTC
551	CI_Al_3_Jul_C_r1	189	TCTCTCTAGAAACATAGCACACGCAGGAGGATCAGTAGACCTTGCTATTTTTTCTTTACACTTAGCCGGTGCCTCTTCAATTCTGGCATCTATAAACTTCATTACTACTATTATTAATATGCGGACCCCTGGAATCTCCTTTGACCGACTTCCTTTATTTGTGTGATCAGTTTTTGTGACTGCCTTCCTTTTACTCCTGTCTCTCCCAGTTTTAGCAGGAGCAATTACAATGCTTTTAACAGACCGAAACATAAATACCACATTCTTTGACCCAGCAGGAGGAGGTGATCCTATTCTCTTTCAGCATCTTTTC
552	PG_Eg_0_Jul_A_r1	1701	TCTCTCTAGAAACATAGCACACGCAGGAGGATCAGTAGACCTTGCTATTTTTTCTTTACACTTAGCCGGTGCCTCTTCAATTCTGGCATCTATAAACTTCATTACTACTATTATTAATATGCGGACCCCTGGAATCTCCTTTGACCGACTTCCTTTATTTGTGTGATCAGTTTTTGTGACTGCCTTCCTTTTACTCCTGTCTCTCCCAGTTTTAGCAGGAGCAATTACAATGCTTTTAACAGACCGAAACATAAATACCACATTCTTTGACCCAGCAGGAGGAGGTGATCCTATTCTCTTTCAGCATCTTTTC
553	CI_Ac_15_Jul_B_r1	238	TCTCTCTAGAAACATAGCACACGCAGGAGGATCAGTAGACCTTGCTATTTTTTCTTTACACTTAGCCGGTGCCTCTTCAATTCTGGCATCTATAAACTTCATTACTACTATTATTAATATGCGGACCCCTGGAATCTCCTTTGACCGACTTCCTTTATTTGTGTGATCAGTTTTTGTGACTGCCTTCCTTTTACTCCTGTCTCTCCCAGTTTTAGCAGGAGCAATTACAATGCTTTTAACAGACCGAAACATAAATACCACATTCTTTGACCCAGCAGGAGGAGGTGATCCTATTCTCTTTCAGCATCTTTTC
554	CI_Ba_50_May_B_r2	206	TCTCTCTAGAAACATAGCACACGCAGGAGGATCAGTAGACCTTGCTATTTTTTCTTTACACTTAGCCGGTGCCTCTTCAATTCTGGCATCTATAAACTTCATTACTACTATTATTAATATGCGGACCCCTGGAATCTCCTTTGACCGACTTCCTTTATTTGTGTGATCAGTTTTTGTGACTGCCTTCCTTTTACTCCTGTCTCTCCCAGTTTTAGCAGGAGCAATTACAATGCTTTTAACAGACCGAAACATAAATACCACATTCTTTGACCCAGCAGGAGGAGGTGATCCTATTCTCTTTCAGCATCTTTTC
555	CI_Ac_6_Jul_B_r1	82	TCTCTCTAGAAACATAGCACACGCAGGAGGATCAGTAGACCTTGCTATTTTTTCTTTACACTTAGCCGGTGCCTCTTCAATTCTGGCATCTATAAACTTCATTACTACTATTATTAATATGCGGACCCCTGGAATCTCCTTTGACCGACTTCCTTTATTTGTGTGATCAGTTTTTGTGACTGCCTTCCTTTTACTCCTGTCTCTCCCAGTTTTAGCAGGAGCAATTACAATGCTTTTAACAGACCGAAACATAAATACCACATTCTTTGACCCAGCAGGAGGAGGTGATCCTATTCTCTTTCAGCATCTTTTC
556	CI_Al_10_May_C_r3	238	TCTCTCTAGAAACATAGCACACGCAGGAGGATCAGTAGACCTTGCTATTTTTTCTTTACACTTAGCCGGTGCCTCTTCAATTCTGGCATCTATAAACTTCATTACTACTATTATTAATATGCGGACCCCTGGAATCTCCTTTGACCGACTTCCTTTATTTGTGTGATCAGTTTTTGTGACTGCCTTCCTTTTACTCCTGTCTCTCCCAGTTTTAGCAGGAGCAATTACAATGCTTTTAACAGACCGAAACATAAATACCACATTCTTTGACCCAGCAGGAGGAGGTGATCCTATTCTCTTTCAGCATCTTTTC
557	NR_Ba_50_Jul_B_r2	91	TCTAGCTTCAGTTGAAGCTCACTCAGGAGGATCTGTTGACCTAGCGATCTTCTCACTACACCTTGCAGGTATTTCATCGATTCTTGGTGCGATTAACTTCATCACCACTATTATCAACATGCGTGCACCGGGTATCTCAATGCACCGTCTACCACTATTCTGTTGGGCAGTATTGATTACCGCAGTTCTACTCCTACTATCTCTTCCAGTACTAGCTGGAGCGATTACTATGCTTCTAACTGACCGTAACTTCAACACTTCATTCTTCGACCCAGCAGGAGGAGGTGACCCAGTTCTATACCAGCACCTATTC
558	CI_Eg_0_May_A_r2	46	TCTAGCTTCAGTTGAAGCTCACTCAGGAGGATCTGTTGACCTAGCGATCTTCTCACTACACCTTGCAGGTATTTCATCGATTCTTGGTGCGATTAACTTCATCACCACTATTATCAACATGCGTGCACCGGGTATCTCAATGCACCGTCTACCACTATTCTGTTGGGCAGTATTGATTACCGCAGTTCTACTCCTACTATCTCTTCCAGTACTAGCTGGAGCGATTACTATGCTTCTAACTGACCGTAACTTCAACACTTCATTCTTCGACCCAGCAGGAGGAGGTGACCCAGTTCTATACCAGCACCTATTC
559	NR_Ba_50_May_B_r2	58	TCTAGCTTCAGTTGAAGCTCACTCAGGAGGATCTGTTGACCTAGCGATCTTCTCACTACACCTTGCAGGTATTTCATCGATTCTTGGTGCGATTAACTTCATCACCACTATTATCAACATGCGTGCACCGGGTATCTCAATGCACCGTCTACCACTATTCTGTTGGGCAGTATTGATTACCGCAGTTCTACTCCTACTATCTCTTCCAGTACTAGCTGGAGCGATTACTATGCTTCTAACTGACCGTAACTTCAACACTTCATTCTTCGACCCAGCAGGAGGAGGTGACCCAGTTCTATACCAGCACCTATTC
560	NR_Ba_50_Jul_A_r2	824	TCTAGCTTCAGTTGAAGCTCACTCAGGAGGATCTGTTGACCTAGCGATCTTCTCACTACACCTTGCAGGTATTTCATCGATTCTTGGTGCGATTAACTTCATCACCACTATTATCAACATGCGTGCACCGGGTATCTCAATGCACCGTCTACCACTATTCTGTTGGGCAGTATTGATTACCGCAGTTCTACTCCTACTATCTCTTCCAGTACTAGCTGGAGCGATTACTATGCTTCTAACTGACCGTAACTTCAACACTTCATTCTTCGACCCAGCAGGAGGAGGTGACCCAGTTCTATACCAGCACCTATTC
561	NR_Eg_0_May_B_r2	508	TCTAGCTTCAGTTGAAGCTCACTCAGGAGGATCTGTTGACCTAGCGATCTTCTCACTACACCTTGCAGGTATTTCATCGATTCTTGGTGCGATTAACTTCATCACCACTATTATCAACATGCGTGCACCGGGTATCTCAATGCACCGTCTACCACTATTCTGTTGGGCAGTATTGATTACCGCAGTTCTACTCCTACTATCTCTTCCAGTACTAGCTGGAGCGATTACTATGCTTCTAACTGACCGTAACTTCAACACTTCATTCTTCGACCCAGCAGGAGGAGGTGACCCAGTTCTATACCAGCACCTATTC
562	CI_Ac_10_Jul_A_r1	12	GTTAGCTGGTGTTGAAGCACATTCAGGACCTGCTGTAGATTTAGCTATATTTAGTTTACATATTGCAGGTGCTTCATCTATTTTAGGAGCAATAAACTTTATTACAACTATTATTAATATGAGAGCTAATGGTATGGGTATGCATAAATTACCTTTATTCGCTTGATCTGTTTTAATTACTGCTGTTTTATTATTATTATCATTACCTGTTTTTGCAGGAGCTATTACTATGTTATTAACTGATAGAAACTTTAATACTTCTTTCTTTGATCCTGCTGGAGGAGGTGATCCTGTACTATATCAACATTTATTT
563	CI_Ba_50_May_A_r2	5	GTTAGCTGGTGTTGAAGCACATTCAGGACCTGCTGTAGATTTAGCTATATTTAGTTTACATATTGCAGGTGCTTCATCTATTTTAGGAGCAATAAACTTTATTACAACTATTATTAATATGAGAGCTAATGGTATGGGTATGCATAAATTACCTTTATTCGCTTGATCTGTTTTAATTACTGCTGTTTTATTATTATTATCATTACCTGTTTTTGCAGGAGCTATTACTATGTTATTAACTGATAGAAACTTTAATACTTCTTTCTTTGATCCTGCTGGAGGAGGTGATCCTGTACTATATCAACATTTATTT
564	CI_Ac_10_Jul_C_r1	11	GTTAGCTGGTGTTGAAGCACATTCAGGACCTGCTGTAGATTTAGCTATATTTAGTTTACATATTGCAGGTGCTTCATCTATTTTAGGAGCAATAAACTTTATTACAACTATTATTAATATGAGAGCTAATGGTATGGGTATGCATAAATTACCTTTATTCGCTTGATCTGTTTTAATTACTGCTGTTTTATTATTATTATCATTACCTGTTTTTGCAGGAGCTATTACTATGTTATTAACTGATAGAAACTTTAATACTTCTTTCTTTGATCCTGCTGGAGGAGGTGATCCTGTACTATATCAACATTTATTT
565	CI_Ac_15_Jul_C_r1	7	GTTAGCTGGTGTTGAAGCACATTCAGGACCTGCTGTAGATTTAGCTATATTTAGTTTACATATTGCAGGTGCTTCATCTATTTTAGGAGCAATAAACTTTATTACAACTATTATTAATATGAGAGCTAATGGTATGGGTATGCATAAATTACCTTTATTCGCTTGATCTGTTTTAATTACTGCTGTTTTATTATTATTATCATTACCTGTTTTTGCAGGAGCTATTACTATGTTATTAACTGATAGAAACTTTAATACTTCTTTCTTTGATCCTGCTGGAGGAGGTGATCCTGTACTATATCAACATTTATTT
566	PG_Al_15_Jul_C_r1	16	GTTAGCTGGTGTTGAAGCACATTCAGGACCTGCTGTAGATTTAGCTATATTTAGTTTACATATTGCAGGTGCTTCATCTATTTTAGGAGCAATAAACTTTATTACAACTATTATTAATATGAGAGCTAATGGTATGGGTATGCATAAATTACCTTTATTCGCTTGATCTGTTTTAATTACTGCTGTTTTATTATTATTATCATTACCTGTTTTTGCAGGAGCTATTACTATGTTATTAACTGATAGAAACTTTAATACTTCTTTCTTTGATCCTGCTGGAGGAGGTGATCCTGTACTATATCAACATTTATTT
567	CI_Al_1_Jul_A_r1	7	GTTAGCTGGTGTTGAAGCACATTCAGGACCTGCTGTAGATTTAGCTATATTTAGTTTACATATTGCAGGTGCTTCATCTATTTTAGGAGCAATAAACTTTATTACAACTATTATTAATATGAGAGCTAATGGTATGGGTATGCATAAATTACCTTTATTCGCTTGATCTGTTTTAATTACTGCTGTTTTATTATTATTATCATTACCTGTTTTTGCAGGAGCTATTACTATGTTATTAACTGATAGAAACTTTAATACTTCTTTCTTTGATCCTGCTGGAGGAGGTGATCCTGTACTATATCAACATTTATTT
568	CI_Al_6_May_C_r3	12	GTTAGCTGGTGTTGAAGCACATTCAGGACCTGCTGTAGATTTAGCTATATTTAGTTTACATATTGCAGGTGCTTCATCTATTTTAGGAGCAATAAACTTTATTACAACTATTATTAATATGAGAGCTAATGGTATGGGTATGCATAAATTACCTTTATTCGCTTGATCTGTTTTAATTACTGCTGTTTTATTATTATTATCATTACCTGTTTTTGCAGGAGCTATTACTATGTTATTAACTGATAGAAACTTTAATACTTCTTTCTTTGATCCTGCTGGAGGAGGTGATCCTGTACTATATCAACATTTATTT
569	PG_Eg_0_May_B_r2	3	ACTTTCAAGTGTCGAGGCACATTCAGGTCCTTCTGTTGATTTGGCAATTTTTAGTCTTCATTTGGCCGGTGCTTCATCTATTTTGGGAGCTCTAAACTTTATTACTACAATTTGTAATATGCGTTCTCCTGGTATGACTTTTCATAGAATGCCTCTATTTGTATGGTCCGTTTTGATCACGGCCGTACTGTTGTTGTTGTCTTTGCCGGTTTTGGCAGGAGCTATCACGATGCTTTTGACTGATCGTAATTTTAATACATCTTTCTTTGATCCAGCAGGCGGGGGAGATCCTATTTTGTATCAGCATTTGTTT
570	PG_Eg_0_May_A_r2	4	ACTTTCAAGTGTCGAGGCACATTCAGGTCCTTCTGTTGATTTGGCAATTTTTAGTCTTCATTTGGCCGGTGCTTCATCTATTTTGGGAGCTCTAAACTTTATTACTACAATTTGTAATATGCGTTCTCCTGGTATGACTTTTCATAGAATGCCTCTATTTGTATGGTCCGTTTTGATCACGGCCGTACTGTTGTTGTTGTCTTTGCCGGTTTTGGCAGGAGCTATCACGATGCTTTTGACTGATCGTAATTTTAATACATCTTTCTTTGATCCAGCAGGCGGGGGAGATCCTATTTTGTATCAGCATTTGTTT
571	CI_Al_6_Jul_A_r1	4	TTTAAGTAGCGTACAAGCTCATTCAGGACCTTCTGTTGACTTAGCTATTTTTAGTCTTCACCTATCTGGTGCAGCTTCTATTTTAGGAGCTATAAATTTTATTACTACTATTTTTAATATGAGAGCTCCAGGTATGACTATGCATAGATTACCGTTGTATGTTTGGTCTATACTAATTACTTCTTTTTTACTTTTATTATCTTTACCTGTTTTAGCAGGGGCTATTACTATGCTTTTAACTGATAGAAATTTTAACACTACTTTTTTTGATCCAGCAGGAGGAGGAGATCCAATCTTATACCAACATTTATTT
572	SK_Al_1_Jul_B_r5	9	TTTAAGTAGCGTACAAGCTCATTCAGGACCTTCTGTTGACTTAGCTATTTTTAGTCTTCACCTATCTGGTGCAGCTTCTATTTTAGGAGCTATAAATTTTATTACTACTATTTTTAATATGAGAGCTCCAGGTATGACTATGCATAGATTACCGTTGTATGTTTGGTCTATACTAATTACTTCTTTTTTACTTTTATTATCTTTACCTGTTTTAGCAGGGGCTATTACTATGCTTTTAACTGATAGAAATTTTAACACTACTTTTTTTGATCCAGCAGGAGGAGGAGATCCAATCTTATACCAACATTTATTT
573	CI_Ac_10_Jul_C_r1	10	TTTAAGTAGCGTACAAGCTCATTCAGGACCTTCTGTTGACTTAGCTATTTTTAGTCTTCACCTATCTGGTGCAGCTTCTATTTTAGGAGCTATAAATTTTATTACTACTATTTTTAATATGAGAGCTCCAGGTATGACTATGCATAGATTACCGTTGTATGTTTGGTCTATACTAATTACTTCTTTTTTACTTTTATTATCTTTACCTGTTTTAGCAGGGGCTATTACTATGCTTTTAACTGATAGAAATTTTAACACTACTTTTTTTGATCCAGCAGGAGGAGGAGATCCAATCTTATACCAACATTTATTT
574	CI_Eg_0_Jul_A_r1	3	TTTAAGTAGCGTACAAGCTCATTCAGGACCTTCTGTTGACTTAGCTATTTTTAGTCTTCACCTATCTGGTGCAGCTTCTATTTTAGGAGCTATAAATTTTATTACTACTATTTTTAATATGAGAGCTCCAGGTATGACTATGCATAGATTACCGTTGTATGTTTGGTCTATACTAATTACTTCTTTTTTACTTTTATTATCTTTACCTGTTTTAGCAGGGGCTATTACTATGCTTTTAACTGATAGAAATTTTAACACTACTTTTTTTGATCCAGCAGGAGGAGGAGATCCAATCTTATACCAACATTTATTT
575	CI_Ba_50_Jul_C_r1	11	TTTAAGTAGCGTACAAGCTCATTCAGGACCTTCTGTTGACTTAGCTATTTTTAGTCTTCACCTATCTGGTGCAGCTTCTATTTTAGGAGCTATAAATTTTATTACTACTATTTTTAATATGAGAGCTCCAGGTATGACTATGCATAGATTACCGTTGTATGTTTGGTCTATACTAATTACTTCTTTTTTACTTTTATTATCTTTACCTGTTTTAGCAGGGGCTATTACTATGCTTTTAACTGATAGAAATTTTAACACTACTTTTTTTGATCCAGCAGGAGGAGGAGATCCAATCTTATACCAACATTTATTT
576	PG_Ac_3_Jul_C_r1	140	TTTAAGTAGCGTACAAGCTCATTCAGGACCTTCTGTTGACTTAGCTATTTTTAGTCTTCACCTATCTGGTGCAGCTTCTATTTTAGGAGCTATAAATTTTATTACTACTATTTTTAATATGAGAGCTCCAGGTATGACTATGCATAGATTACCGTTGTATGTTTGGTCTATACTAATTACTTCTTTTTTACTTTTATTATCTTTACCTGTTTTAGCAGGGGCTATTACTATGCTTTTAACTGATAGAAATTTTAACACTACTTTTTTTGATCCAGCAGGAGGAGGAGATCCAATCTTATACCAACATTTATTT
577	NR_Eg_0_Aug_B_r2	41	TTTAAGTAGCGTACAAGCTCATTCAGGACCTTCTGTTGACTTAGCTATTTTTAGTCTTCACCTATCTGGTGCAGCTTCTATTTTAGGAGCTATAAATTTTATTACTACTATTTTTAATATGAGAGCTCCAGGTATGACTATGCATAGATTACCGTTGTATGTTTGGTCTATACTAATTACTTCTTTTTTACTTTTATTATCTTTACCTGTTTTAGCAGGGGCTATTACTATGCTTTTAACTGATAGAAATTTTAACACTACTTTTTTTGATCCAGCAGGAGGAGGAGATCCAATCTTATACCAACATTTATTT
578	PG_Al_15_Jul_C_r1	14	TTTAAGTAGCGTACAAGCTCATTCAGGACCTTCTGTTGACTTAGCTATTTTTAGTCTTCACCTATCTGGTGCAGCTTCTATTTTAGGAGCTATAAATTTTATTACTACTATTTTTAATATGAGAGCTCCAGGTATGACTATGCATAGATTACCGTTGTATGTTTGGTCTATACTAATTACTTCTTTTTTACTTTTATTATCTTTACCTGTTTTAGCAGGGGCTATTACTATGCTTTTAACTGATAGAAATTTTAACACTACTTTTTTTGATCCAGCAGGAGGAGGAGATCCAATCTTATACCAACATTTATTT
579	PG_Al_3_Jul_C_r1	23	TTTAAGTAGCGTACAAGCTCATTCAGGACCTTCTGTTGACTTAGCTATTTTTAGTCTTCACCTATCTGGTGCAGCTTCTATTTTAGGAGCTATAAATTTTATTACTACTATTTTTAATATGAGAGCTCCAGGTATGACTATGCATAGATTACCGTTGTATGTTTGGTCTATACTAATTACTTCTTTTTTACTTTTATTATCTTTACCTGTTTTAGCAGGGGCTATTACTATGCTTTTAACTGATAGAAATTTTAACACTACTTTTTTTGATCCAGCAGGAGGAGGAGATCCAATCTTATACCAACATTTATTT
580	PG_Eg_0_Jul_C_r1	58	TTTAAGTAGCGTACAAGCTCATTCAGGACCTTCTGTTGACTTAGCTATTTTTAGTCTTCACCTATCTGGTGCAGCTTCTATTTTAGGAGCTATAAATTTTATTACTACTATTTTTAATATGAGAGCTCCAGGTATGACTATGCATAGATTACCGTTGTATGTTTGGTCTATACTAATTACTTCTTTTTTACTTTTATTATCTTTACCTGTTTTAGCAGGGGCTATTACTATGCTTTTAACTGATAGAAATTTTAACACTACTTTTTTTGATCCAGCAGGAGGAGGAGATCCAATCTTATACCAACATTTATTT
581	CI_Eg_0_Jul_B_r2	23	TTTAAGTAGCGTACAAGCTCATTCAGGACCTTCTGTTGACTTAGCTATTTTTAGTCTTCACCTATCTGGTGCAGCTTCTATTTTAGGAGCTATAAATTTTATTACTACTATTTTTAATATGAGAGCTCCAGGTATGACTATGCATAGATTACCGTTGTATGTTTGGTCTATACTAATTACTTCTTTTTTACTTTTATTATCTTTACCTGTTTTAGCAGGGGCTATTACTATGCTTTTAACTGATAGAAATTTTAACACTACTTTTTTTGATCCAGCAGGAGGAGGAGATCCAATCTTATACCAACATTTATTT
582	PG_Ac_15_Jul_A_r1	21	TTTAAGTAGCGTACAAGCTCATTCAGGACCTTCTGTTGACTTAGCTATTTTTAGTCTTCACCTATCTGGTGCAGCTTCTATTTTAGGAGCTATAAATTTTATTACTACTATTTTTAATATGAGAGCTCCAGGTATGACTATGCATAGATTACCGTTGTATGTTTGGTCTATACTAATTACTTCTTTTTTACTTTTATTATCTTTACCTGTTTTAGCAGGGGCTATTACTATGCTTTTAACTGATAGAAATTTTAACACTACTTTTTTTGATCCAGCAGGAGGAGGAGATCCAATCTTATACCAACATTTATTT
583	PG_Al_1_Jul_A_r1	4	TTTAAGTAGCGTACAAGCTCATTCAGGACCTTCTGTTGACTTAGCTATTTTTAGTCTTCACCTATCTGGTGCAGCTTCTATTTTAGGAGCTATAAATTTTATTACTACTATTTTTAATATGAGAGCTCCAGGTATGACTATGCATAGATTACCGTTGTATGTTTGGTCTATACTAATTACTTCTTTTTTACTTTTATTATCTTTACCTGTTTTAGCAGGGGCTATTACTATGCTTTTAACTGATAGAAATTTTAACACTACTTTTTTTGATCCAGCAGGAGGAGGAGATCCAATCTTATACCAACATTTATTT
584	CI_Al_1_Jul_A_r1	6	TTTAAGTAGCGTACAAGCTCATTCAGGACCTTCTGTTGACTTAGCTATTTTTAGTCTTCACCTATCTGGTGCAGCTTCTATTTTAGGAGCTATAAATTTTATTACTACTATTTTTAATATGAGAGCTCCAGGTATGACTATGCATAGATTACCGTTGTATGTTTGGTCTATACTAATTACTTCTTTTTTACTTTTATTATCTTTACCTGTTTTAGCAGGGGCTATTACTATGCTTTTAACTGATAGAAATTTTAACACTACTTTTTTTGATCCAGCAGGAGGAGGAGATCCAATCTTATACCAACATTTATTT
585	CI_Al_10_Jul_B_r1	3	TTTAAGTAGCGTACAAGCTCATTCAGGACCTTCTGTTGACTTAGCTATTTTTAGTCTTCACCTATCTGGTGCAGCTTCTATTTTAGGAGCTATAAATTTTATTACTACTATTTTTAATATGAGAGCTCCAGGTATGACTATGCATAGATTACCGTTGTATGTTTGGTCTATACTAATTACTTCTTTTTTACTTTTATTATCTTTACCTGTTTTAGCAGGGGCTATTACTATGCTTTTAACTGATAGAAATTTTAACACTACTTTTTTTGATCCAGCAGGAGGAGGAGATCCAATCTTATACCAACATTTATTT
586	NR_Eg_0_Aug_C_r2	67	TTTAAGTAGCGTACAAGCTCATTCAGGACCTTCTGTTGACTTAGCTATTTTTAGTCTTCACCTATCTGGTGCAGCTTCTATTTTAGGAGCTATAAATTTTATTACTACTATTTTTAATATGAGAGCTCCAGGTATGACTATGCATAGATTACCGTTGTATGTTTGGTCTATACTAATTACTTCTTTTTTACTTTTATTATCTTTACCTGTTTTAGCAGGGGCTATTACTATGCTTTTAACTGATAGAAATTTTAACACTACTTTTTTTGATCCAGCAGGAGGAGGAGATCCAATCTTATACCAACATTTATTT
587	CI_Ac_6_Jul_C_r1	12	TTTAAGTAGCGTACAAGCTCATTCAGGACCTTCTGTTGACTTAGCTATTTTTAGTCTTCACCTATCTGGTGCAGCTTCTATTTTAGGAGCTATAAATTTTATTACTACTATTTTTAATATGAGAGCTCCAGGTATGACTATGCATAGATTACCGTTGTATGTTTGGTCTATACTAATTACTTCTTTTTTACTTTTATTATCTTTACCTGTTTTAGCAGGGGCTATTACTATGCTTTTAACTGATAGAAATTTTAACACTACTTTTTTTGATCCAGCAGGAGGAGGAGATCCAATCTTATACCAACATTTATTT
588	PG_Ac_10_Jul_C_r1	23	TTTAAGTAGCGTACAAGCTCATTCAGGACCTTCTGTTGACTTAGCTATTTTTAGTCTTCACCTATCTGGTGCAGCTTCTATTTTAGGAGCTATAAATTTTATTACTACTATTTTTAATATGAGAGCTCCAGGTATGACTATGCATAGATTACCGTTGTATGTTTGGTCTATACTAATTACTTCTTTTTTACTTTTATTATCTTTACCTGTTTTAGCAGGGGCTATTACTATGCTTTTAACTGATAGAAATTTTAACACTACTTTTTTTGATCCAGCAGGAGGAGGAGATCCAATCTTATACCAACATTTATTT
589	CI_Al_10_Jul_A_r1	16	TTTAAGTAGCGTACAAGCTCATTCAGGACCTTCTGTTGACTTAGCTATTTTTAGTCTTCACCTATCTGGTGCAGCTTCTATTTTAGGAGCTATAAATTTTATTACTACTATTTTTAATATGAGAGCTCCAGGTATGACTATGCATAGATTACCGTTGTATGTTTGGTCTATACTAATTACTTCTTTTTTACTTTTATTATCTTTACCTGTTTTAGCAGGGGCTATTACTATGCTTTTAACTGATAGAAATTTTAACACTACTTTTTTTGATCCAGCAGGAGGAGGAGATCCAATCTTATACCAACATTTATTT
590	PG_Ac_1_Jul_C_r1	27	TTTAAGTAGCGTACAAGCTCATTCAGGACCTTCTGTTGACTTAGCTATTTTTAGTCTTCACCTATCTGGTGCAGCTTCTATTTTAGGAGCTATAAATTTTATTACTACTATTTTTAATATGAGAGCTCCAGGTATGACTATGCATAGATTACCGTTGTATGTTTGGTCTATACTAATTACTTCTTTTTTACTTTTATTATCTTTACCTGTTTTAGCAGGGGCTATTACTATGCTTTTAACTGATAGAAATTTTAACACTACTTTTTTTGATCCAGCAGGAGGAGGAGATCCAATCTTATACCAACATTTATTT
591	NR_Eg_0_Jul_A_r2	3	TTTAAGTAGCGTACAAGCTCATTCAGGACCTTCTGTTGACTTAGCTATTTTTAGTCTTCACCTATCTGGTGCAGCTTCTATTTTAGGAGCTATAAATTTTATTACTACTATTTTTAATATGAGAGCTCCAGGTATGACTATGCATAGATTACCGTTGTATGTTTGGTCTATACTAATTACTTCTTTTTTACTTTTATTATCTTTACCTGTTTTAGCAGGGGCTATTACTATGCTTTTAACTGATAGAAATTTTAACACTACTTTTTTTGATCCAGCAGGAGGAGGAGATCCAATCTTATACCAACATTTATTT
592	NR_Ba_50_Aug_A_r2	49	TTTAAGTAGCGTACAAGCTCATTCAGGACCTTCTGTTGACTTAGCTATTTTTAGTCTTCACCTATCTGGTGCAGCTTCTATTTTAGGAGCTATAAATTTTATTACTACTATTTTTAATATGAGAGCTCCAGGTATGACTATGCATAGATTACCGTTGTATGTTTGGTCTATACTAATTACTTCTTTTTTACTTTTATTATCTTTACCTGTTTTAGCAGGGGCTATTACTATGCTTTTAACTGATAGAAATTTTAACACTACTTTTTTTGATCCAGCAGGAGGAGGAGATCCAATCTTATACCAACATTTATTT
593	CI_Al_6_Jul_C_r1	8	TTTAAGTAGCGTACAAGCTCATTCAGGACCTTCTGTTGACTTAGCTATTTTTAGTCTTCACCTATCTGGTGCAGCTTCTATTTTAGGAGCTATAAATTTTATTACTACTATTTTTAATATGAGAGCTCCAGGTATGACTATGCATAGATTACCGTTGTATGTTTGGTCTATACTAATTACTTCTTTTTTACTTTTATTATCTTTACCTGTTTTAGCAGGGGCTATTACTATGCTTTTAACTGATAGAAATTTTAACACTACTTTTTTTGATCCAGCAGGAGGAGGAGATCCAATCTTATACCAACATTTATTT
594	PG_Al_15_Jul_B_r1	33	TTTAAGTAGCGTACAAGCTCATTCAGGACCTTCTGTTGACTTAGCTATTTTTAGTCTTCACCTATCTGGTGCAGCTTCTATTTTAGGAGCTATAAATTTTATTACTACTATTTTTAATATGAGAGCTCCAGGTATGACTATGCATAGATTACCGTTGTATGTTTGGTCTATACTAATTACTTCTTTTTTACTTTTATTATCTTTACCTGTTTTAGCAGGGGCTATTACTATGCTTTTAACTGATAGAAATTTTAACACTACTTTTTTTGATCCAGCAGGAGGAGGAGATCCAATCTTATACCAACATTTATTT
595	CI_Al_15_Jul_A_r2	17	TTTAAGTAGCGTACAAGCTCATTCAGGACCTTCTGTTGACTTAGCTATTTTTAGTCTTCACCTATCTGGTGCAGCTTCTATTTTAGGAGCTATAAATTTTATTACTACTATTTTTAATATGAGAGCTCCAGGTATGACTATGCATAGATTACCGTTGTATGTTTGGTCTATACTAATTACTTCTTTTTTACTTTTATTATCTTTACCTGTTTTAGCAGGGGCTATTACTATGCTTTTAACTGATAGAAATTTTAACACTACTTTTTTTGATCCAGCAGGAGGAGGAGATCCAATCTTATACCAACATTTATTT
596	PG_Ac_10_Jul_A_r1	9	TTTAAGTAGCGTACAAGCTCATTCAGGACCTTCTGTTGACTTAGCTATTTTTAGTCTTCACCTATCTGGTGCAGCTTCTATTTTAGGAGCTATAAATTTTATTACTACTATTTTTAATATGAGAGCTCCAGGTATGACTATGCATAGATTACCGTTGTATGTTTGGTCTATACTAATTACTTCTTTTTTACTTTTATTATCTTTACCTGTTTTAGCAGGGGCTATTACTATGCTTTTAACTGATAGAAATTTTAACACTACTTTTTTTGATCCAGCAGGAGGAGGAGATCCAATCTTATACCAACATTTATTT
597	CI_Al_1_Jul_B_r1	17	TTTAAGTAGCGTACAAGCTCATTCAGGACCTTCTGTTGACTTAGCTATTTTTAGTCTTCACCTATCTGGTGCAGCTTCTATTTTAGGAGCTATAAATTTTATTACTACTATTTTTAATATGAGAGCTCCAGGTATGACTATGCATAGATTACCGTTGTATGTTTGGTCTATACTAATTACTTCTTTTTTACTTTTATTATCTTTACCTGTTTTAGCAGGGGCTATTACTATGCTTTTAACTGATAGAAATTTTAACACTACTTTTTTTGATCCAGCAGGAGGAGGAGATCCAATCTTATACCAACATTTATTT
598	CI_Ac_3_Jul_B_r1	5	TTTAAGTAGCGTACAAGCTCATTCAGGACCTTCTGTTGACTTAGCTATTTTTAGTCTTCACCTATCTGGTGCAGCTTCTATTTTAGGAGCTATAAATTTTATTACTACTATTTTTAATATGAGAGCTCCAGGTATGACTATGCATAGATTACCGTTGTATGTTTGGTCTATACTAATTACTTCTTTTTTACTTTTATTATCTTTACCTGTTTTAGCAGGGGCTATTACTATGCTTTTAACTGATAGAAATTTTAACACTACTTTTTTTGATCCAGCAGGAGGAGGAGATCCAATCTTATACCAACATTTATTT
599	PG_Ac_6_Jul_B_r1	7	TTTAAGTAGCGTACAAGCTCATTCAGGACCTTCTGTTGACTTAGCTATTTTTAGTCTTCACCTATCTGGTGCAGCTTCTATTTTAGGAGCTATAAATTTTATTACTACTATTTTTAATATGAGAGCTCCAGGTATGACTATGCATAGATTACCGTTGTATGTTTGGTCTATACTAATTACTTCTTTTTTACTTTTATTATCTTTACCTGTTTTAGCAGGGGCTATTACTATGCTTTTAACTGATAGAAATTTTAACACTACTTTTTTTGATCCAGCAGGAGGAGGAGATCCAATCTTATACCAACATTTATTT
600	PG_Al_15_Jul_A_r1	9	TTTAAGTAGCGTACAAGCTCATTCAGGACCTTCTGTTGACTTAGCTATTTTTAGTCTTCACCTATCTGGTGCAGCTTCTATTTTAGGAGCTATAAATTTTATTACTACTATTTTTAATATGAGAGCTCCAGGTATGACTATGCATAGATTACCGTTGTATGTTTGGTCTATACTAATTACTTCTTTTTTACTTTTATTATCTTTACCTGTTTTAGCAGGGGCTATTACTATGCTTTTAACTGATAGAAATTTTAACACTACTTTTTTTGATCCAGCAGGAGGAGGAGATCCAATCTTATACCAACATTTATTT
601	CI_Eg_0_Jul_C_r2	18	TTTAAGTAGCGTACAAGCTCATTCAGGACCTTCTGTTGACTTAGCTATTTTTAGTCTTCACCTATCTGGTGCAGCTTCTATTTTAGGAGCTATAAATTTTATTACTACTATTTTTAATATGAGAGCTCCAGGTATGACTATGCATAGATTACCGTTGTATGTTTGGTCTATACTAATTACTTCTTTTTTACTTTTATTATCTTTACCTGTTTTAGCAGGGGCTATTACTATGCTTTTAACTGATAGAAATTTTAACACTACTTTTTTTGATCCAGCAGGAGGAGGAGATCCAATCTTATACCAACATTTATTT
602	CI_Al_1_Jul_C_r1	7	TTTAAGTAGCGTACAAGCTCATTCAGGACCTTCTGTTGACTTAGCTATTTTTAGTCTTCACCTATCTGGTGCAGCTTCTATTTTAGGAGCTATAAATTTTATTACTACTATTTTTAATATGAGAGCTCCAGGTATGACTATGCATAGATTACCGTTGTATGTTTGGTCTATACTAATTACTTCTTTTTTACTTTTATTATCTTTACCTGTTTTAGCAGGGGCTATTACTATGCTTTTAACTGATAGAAATTTTAACACTACTTTTTTTGATCCAGCAGGAGGAGGAGATCCAATCTTATACCAACATTTATTT
603	PG_Ac_6_Jul_C_r1	14	TTTAAGTAGCGTACAAGCTCATTCAGGACCTTCTGTTGACTTAGCTATTTTTAGTCTTCACCTATCTGGTGCAGCTTCTATTTTAGGAGCTATAAATTTTATTACTACTATTTTTAATATGAGAGCTCCAGGTATGACTATGCATAGATTACCGTTGTATGTTTGGTCTATACTAATTACTTCTTTTTTACTTTTATTATCTTTACCTGTTTTAGCAGGGGCTATTACTATGCTTTTAACTGATAGAAATTTTAACACTACTTTTTTTGATCCAGCAGGAGGAGGAGATCCAATCTTATACCAACATTTATTT
604	NR_Eg_0_Jul_B_r2	9	TTTAAGTAGCGTACAAGCTCATTCAGGACCTTCTGTTGACTTAGCTATTTTTAGTCTTCACCTATCTGGTGCAGCTTCTATTTTAGGAGCTATAAATTTTATTACTACTATTTTTAATATGAGAGCTCCAGGTATGACTATGCATAGATTACCGTTGTATGTTTGGTCTATACTAATTACTTCTTTTTTACTTTTATTATCTTTACCTGTTTTAGCAGGGGCTATTACTATGCTTTTAACTGATAGAAATTTTAACACTACTTTTTTTGATCCAGCAGGAGGAGGAGATCCAATCTTATACCAACATTTATTT
605	CI_Al_3_Jul_C_r1	2	TTTAAGTAGCGTACAAGCTCATTCAGGACCTTCTGTTGACTTAGCTATTTTTAGTCTTCACCTATCTGGTGCAGCTTCTATTTTAGGAGCTATAAATTTTATTACTACTATTTTTAATATGAGAGCTCCAGGTATGACTATGCATAGATTACCGTTGTATGTTTGGTCTATACTAATTACTTCTTTTTTACTTTTATTATCTTTACCTGTTTTAGCAGGGGCTATTACTATGCTTTTAACTGATAGAAATTTTAACACTACTTTTTTTGATCCAGCAGGAGGAGGAGATCCAATCTTATACCAACATTTATTT
606	NR_Ba_50_Jul_C_r2	22	TTTAAGTAGCGTACAAGCTCATTCAGGACCTTCTGTTGACTTAGCTATTTTTAGTCTTCACCTATCTGGTGCAGCTTCTATTTTAGGAGCTATAAATTTTATTACTACTATTTTTAATATGAGAGCTCCAGGTATGACTATGCATAGATTACCGTTGTATGTTTGGTCTATACTAATTACTTCTTTTTTACTTTTATTATCTTTACCTGTTTTAGCAGGGGCTATTACTATGCTTTTAACTGATAGAAATTTTAACACTACTTTTTTTGATCCAGCAGGAGGAGGAGATCCAATCTTATACCAACATTTATTT
607	PG_Ac_10_Jul_B_r1	8	TTTAAGTAGCGTACAAGCTCATTCAGGACCTTCTGTTGACTTAGCTATTTTTAGTCTTCACCTATCTGGTGCAGCTTCTATTTTAGGAGCTATAAATTTTATTACTACTATTTTTAATATGAGAGCTCCAGGTATGACTATGCATAGATTACCGTTGTATGTTTGGTCTATACTAATTACTTCTTTTTTACTTTTATTATCTTTACCTGTTTTAGCAGGGGCTATTACTATGCTTTTAACTGATAGAAATTTTAACACTACTTTTTTTGATCCAGCAGGAGGAGGAGATCCAATCTTATACCAACATTTATTT
608	CI_Al_6_Jul_B_r1	2	TTTAAGTAGCGTACAAGCTCATTCAGGACCTTCTGTTGACTTAGCTATTTTTAGTCTTCACCTATCTGGTGCAGCTTCTATTTTAGGAGCTATAAATTTTATTACTACTATTTTTAATATGAGAGCTCCAGGTATGACTATGCATAGATTACCGTTGTATGTTTGGTCTATACTAATTACTTCTTTTTTACTTTTATTATCTTTACCTGTTTTAGCAGGGGCTATTACTATGCTTTTAACTGATAGAAATTTTAACACTACTTTTTTTGATCCAGCAGGAGGAGGAGATCCAATCTTATACCAACATTTATTT
609	NR_Ba_50_Jul_B_r2	9	TTTAAGTAGCGTACAAGCTCATTCAGGACCTTCTGTTGACTTAGCTATTTTTAGTCTTCACCTATCTGGTGCAGCTTCTATTTTAGGAGCTATAAATTTTATTACTACTATTTTTAATATGAGAGCTCCAGGTATGACTATGCATAGATTACCGTTGTATGTTTGGTCTATACTAATTACTTCTTTTTTACTTTTATTATCTTTACCTGTTTTAGCAGGGGCTATTACTATGCTTTTAACTGATAGAAATTTTAACACTACTTTTTTTGATCCAGCAGGAGGAGGAGATCCAATCTTATACCAACATTTATTT
610	WB_Al_3_May_B_r5	2	TTTAAGTAGCGTACAAGCTCATTCAGGACCTTCTGTTGACTTAGCTATTTTTAGTCTTCACCTATCTGGTGCAGCTTCTATTTTAGGAGCTATAAATTTTATTACTACTATTTTTAATATGAGAGCTCCAGGTATGACTATGCATAGATTACCGTTGTATGTTTGGTCTATACTAATTACTTCTTTTTTACTTTTATTATCTTTACCTGTTTTAGCAGGGGCTATTACTATGCTTTTAACTGATAGAAATTTTAACACTACTTTTTTTGATCCAGCAGGAGGAGGAGATCCAATCTTATACCAACATTTATTT
611	PG_Al_1_Jul_C_r1	20	TTTAAGTAGCGTACAAGCTCATTCAGGACCTTCTGTTGACTTAGCTATTTTTAGTCTTCACCTATCTGGTGCAGCTTCTATTTTAGGAGCTATAAATTTTATTACTACTATTTTTAATATGAGAGCTCCAGGTATGACTATGCATAGATTACCGTTGTATGTTTGGTCTATACTAATTACTTCTTTTTTACTTTTATTATCTTTACCTGTTTTAGCAGGGGCTATTACTATGCTTTTAACTGATAGAAATTTTAACACTACTTTTTTTGATCCAGCAGGAGGAGGAGATCCAATCTTATACCAACATTTATTT
612	PG_Al_6_Jul_C_r1	36	TTTAAGTAGCGTACAAGCTCATTCAGGACCTTCTGTTGACTTAGCTATTTTTAGTCTTCACCTATCTGGTGCAGCTTCTATTTTAGGAGCTATAAATTTTATTACTACTATTTTTAATATGAGAGCTCCAGGTATGACTATGCATAGATTACCGTTGTATGTTTGGTCTATACTAATTACTTCTTTTTTACTTTTATTATCTTTACCTGTTTTAGCAGGGGCTATTACTATGCTTTTAACTGATAGAAATTTTAACACTACTTTTTTTGATCCAGCAGGAGGAGGAGATCCAATCTTATACCAACATTTATTT
613	PG_Ac_6_Jul_A_r1	21	TTTAAGTAGCGTACAAGCTCATTCAGGACCTTCTGTTGACTTAGCTATTTTTAGTCTTCACCTATCTGGTGCAGCTTCTATTTTAGGAGCTATAAATTTTATTACTACTATTTTTAATATGAGAGCTCCAGGTATGACTATGCATAGATTACCGTTGTATGTTTGGTCTATACTAATTACTTCTTTTTTACTTTTATTATCTTTACCTGTTTTAGCAGGGGCTATTACTATGCTTTTAACTGATAGAAATTTTAACACTACTTTTTTTGATCCAGCAGGAGGAGGAGATCCAATCTTATACCAACATTTATTT
614	CI_Eg_0_Jul_A_r2	3	TTTAAGTAGCGTACAAGCTCATTCAGGACCTTCTGTTGACTTAGCTATTTTTAGTCTTCACCTATCTGGTGCAGCTTCTATTTTAGGAGCTATAAATTTTATTACTACTATTTTTAATATGAGAGCTCCAGGTATGACTATGCATAGATTACCGTTGTATGTTTGGTCTATACTAATTACTTCTTTTTTACTTTTATTATCTTTACCTGTTTTAGCAGGGGCTATTACTATGCTTTTAACTGATAGAAATTTTAACACTACTTTTTTTGATCCAGCAGGAGGAGGAGATCCAATCTTATACCAACATTTATTT
615	PG_Al_10_Jul_C_r1	18	TTTAAGTAGCGTACAAGCTCATTCAGGACCTTCTGTTGACTTAGCTATTTTTAGTCTTCACCTATCTGGTGCAGCTTCTATTTTAGGAGCTATAAATTTTATTACTACTATTTTTAATATGAGAGCTCCAGGTATGACTATGCATAGATTACCGTTGTATGTTTGGTCTATACTAATTACTTCTTTTTTACTTTTATTATCTTTACCTGTTTTAGCAGGGGCTATTACTATGCTTTTAACTGATAGAAATTTTAACACTACTTTTTTTGATCCAGCAGGAGGAGGAGATCCAATCTTATACCAACATTTATTT
616	CI_Eg_0_Jul_B_r1	12	TTTAAGTAGCGTACAAGCTCATTCAGGACCTTCTGTTGACTTAGCTATTTTTAGTCTTCACCTATCTGGTGCAGCTTCTATTTTAGGAGCTATAAATTTTATTACTACTATTTTTAATATGAGAGCTCCAGGTATGACTATGCATAGATTACCGTTGTATGTTTGGTCTATACTAATTACTTCTTTTTTACTTTTATTATCTTTACCTGTTTTAGCAGGGGCTATTACTATGCTTTTAACTGATAGAAATTTTAACACTACTTTTTTTGATCCAGCAGGAGGAGGAGATCCAATCTTATACCAACATTTATTT
617	WB_Al_3_Jul_B_r5	38	TTTATCATCTATTGCTTACCACTCAAGTCCTGCTGTAGATCTTGCTATTTTTAGTTTACACTTAGCAGGTGTTTCATCTATACTTGGTGCTTTAAATTTTATTACTACTATTATAAACATGAGAGCTCCTGGTATGGCATTTCATGACTTACCGCTATTTGTTTGGTCTGTTTTTATTACAGCGTTCTTACTTCTTTTATCATTACCAGTACTTGCTGGTGCAATTACAATGCTTTTAACAGATAGAAACTTTAATACAAGTTTTTTTGACCCTACAGGAGGTGGAGATCCTATCTTATATCAGCATTTATTT
618	WB_Al_6_Aug_C_r5	39	TTTATCATCTATTGCTTACCACTCAAGTCCTGCTGTAGATCTTGCTATTTTTAGTTTACACTTAGCAGGTGTTTCATCTATACTTGGTGCTTTAAATTTTATTACTACTATTATAAACATGAGAGCTCCTGGTATGGCATTTCATGACTTACCGCTATTTGTTTGGTCTGTTTTTATTACAGCGTTCTTACTTCTTTTATCATTACCAGTACTTGCTGGTGCAATTACAATGCTTTTAACAGATAGAAACTTTAATACAAGTTTTTTTGACCCTACAGGAGGTGGAGATCCTATCTTATATCAGCATTTATTT
619	WB_Al_1_Jul_A_r5	60	TTTATCATCTATTGCTTACCACTCAAGTCCTGCTGTAGATCTTGCTATTTTTAGTTTACACTTAGCAGGTGTTTCATCTATACTTGGTGCTTTAAATTTTATTACTACTATTATAAACATGAGAGCTCCTGGTATGGCATTTCATGACTTACCGCTATTTGTTTGGTCTGTTTTTATTACAGCGTTCTTACTTCTTTTATCATTACCAGTACTTGCTGGTGCAATTACAATGCTTTTAACAGATAGAAACTTTAATACAAGTTTTTTTGACCCTACAGGAGGTGGAGATCCTATCTTATATCAGCATTTATTT
620	WB_Al_6_Jul_C_r5	24	TTTATCATCTATTGCTTACCACTCAAGTCCTGCTGTAGATCTTGCTATTTTTAGTTTACACTTAGCAGGTGTTTCATCTATACTTGGTGCTTTAAATTTTATTACTACTATTATAAACATGAGAGCTCCTGGTATGGCATTTCATGACTTACCGCTATTTGTTTGGTCTGTTTTTATTACAGCGTTCTTACTTCTTTTATCATTACCAGTACTTGCTGGTGCAATTACAATGCTTTTAACAGATAGAAACTTTAATACAAGTTTTTTTGACCCTACAGGAGGTGGAGATCCTATCTTATATCAGCATTTATTT
621	WB_Al_1_Jul_C_r5	175	TTTATCATCTATTGCTTACCACTCAAGTCCTGCTGTAGATCTTGCTATTTTTAGTTTACACTTAGCAGGTGTTTCATCTATACTTGGTGCTTTAAATTTTATTACTACTATTATAAACATGAGAGCTCCTGGTATGGCATTTCATGACTTACCGCTATTTGTTTGGTCTGTTTTTATTACAGCGTTCTTACTTCTTTTATCATTACCAGTACTTGCTGGTGCAATTACAATGCTTTTAACAGATAGAAACTTTAATACAAGTTTTTTTGACCCTACAGGAGGTGGAGATCCTATCTTATATCAGCATTTATTT
622	WB_Ba_50_Aug_B_r5	103	TTTATCATCTATTGCTTACCACTCAAGTCCTGCTGTAGATCTTGCTATTTTTAGTTTACACTTAGCAGGTGTTTCATCTATACTTGGTGCTTTAAATTTTATTACTACTATTATAAACATGAGAGCTCCTGGTATGGCATTTCATGACTTACCGCTATTTGTTTGGTCTGTTTTTATTACAGCGTTCTTACTTCTTTTATCATTACCAGTACTTGCTGGTGCAATTACAATGCTTTTAACAGATAGAAACTTTAATACAAGTTTTTTTGACCCTACAGGAGGTGGAGATCCTATCTTATATCAGCATTTATTT
623	CI_Al_15_Jul_B_r2	30	TTTATCATCTATTGCTTACCACTCAAGTCCTGCTGTAGATCTTGCTATTTTTAGTTTACACTTAGCAGGTGTTTCATCTATACTTGGTGCTTTAAATTTTATTACTACTATTATAAACATGAGAGCTCCTGGTATGGCATTTCATGACTTACCGCTATTTGTTTGGTCTGTTTTTATTACAGCGTTCTTACTTCTTTTATCATTACCAGTACTTGCTGGTGCAATTACAATGCTTTTAACAGATAGAAACTTTAATACAAGTTTTTTTGACCCTACAGGAGGTGGAGATCCTATCTTATATCAGCATTTATTT
624	WB_Al_10_Jul_B_r5	303	TTTATCATCTATTGCTTACCACTCAAGTCCTGCTGTAGATCTTGCTATTTTTAGTTTACACTTAGCAGGTGTTTCATCTATACTTGGTGCTTTAAATTTTATTACTACTATTATAAACATGAGAGCTCCTGGTATGGCATTTCATGACTTACCGCTATTTGTTTGGTCTGTTTTTATTACAGCGTTCTTACTTCTTTTATCATTACCAGTACTTGCTGGTGCAATTACAATGCTTTTAACAGATAGAAACTTTAATACAAGTTTTTTTGACCCTACAGGAGGTGGAGATCCTATCTTATATCAGCATTTATTT
625	CI_Ba_50_Jul_A_r1	55	TTTATCATCTATTGCTTACCACTCAAGTCCTGCTGTAGATCTTGCTATTTTTAGTTTACACTTAGCAGGTGTTTCATCTATACTTGGTGCTTTAAATTTTATTACTACTATTATAAACATGAGAGCTCCTGGTATGGCATTTCATGACTTACCGCTATTTGTTTGGTCTGTTTTTATTACAGCGTTCTTACTTCTTTTATCATTACCAGTACTTGCTGGTGCAATTACAATGCTTTTAACAGATAGAAACTTTAATACAAGTTTTTTTGACCCTACAGGAGGTGGAGATCCTATCTTATATCAGCATTTATTT
626	WB_Al_10_Aug_A_r5	177	TTTATCATCTATTGCTTACCACTCAAGTCCTGCTGTAGATCTTGCTATTTTTAGTTTACACTTAGCAGGTGTTTCATCTATACTTGGTGCTTTAAATTTTATTACTACTATTATAAACATGAGAGCTCCTGGTATGGCATTTCATGACTTACCGCTATTTGTTTGGTCTGTTTTTATTACAGCGTTCTTACTTCTTTTATCATTACCAGTACTTGCTGGTGCAATTACAATGCTTTTAACAGATAGAAACTTTAATACAAGTTTTTTTGACCCTACAGGAGGTGGAGATCCTATCTTATATCAGCATTTATTT
627	WB_Al_15_Jul_B_r5	4	TTTATCATCTATTGCTTACCACTCAAGTCCTGCTGTAGATCTTGCTATTTTTAGTTTACACTTAGCAGGTGTTTCATCTATACTTGGTGCTTTAAATTTTATTACTACTATTATAAACATGAGAGCTCCTGGTATGGCATTTCATGACTTACCGCTATTTGTTTGGTCTGTTTTTATTACAGCGTTCTTACTTCTTTTATCATTACCAGTACTTGCTGGTGCAATTACAATGCTTTTAACAGATAGAAACTTTAATACAAGTTTTTTTGACCCTACAGGAGGTGGAGATCCTATCTTATATCAGCATTTATTT
628	CI_Ba_50_Jul_C_r1	5	TTTATCATCTATTGCTTACCACTCAAGTCCTGCTGTAGATCTTGCTATTTTTAGTTTACACTTAGCAGGTGTTTCATCTATACTTGGTGCTTTAAATTTTATTACTACTATTATAAACATGAGAGCTCCTGGTATGGCATTTCATGACTTACCGCTATTTGTTTGGTCTGTTTTTATTACAGCGTTCTTACTTCTTTTATCATTACCAGTACTTGCTGGTGCAATTACAATGCTTTTAACAGATAGAAACTTTAATACAAGTTTTTTTGACCCTACAGGAGGTGGAGATCCTATCTTATATCAGCATTTATTT
629	WB_Al_3_Jul_A_r5	28	TTTATCATCTATTGCTTACCACTCAAGTCCTGCTGTAGATCTTGCTATTTTTAGTTTACACTTAGCAGGTGTTTCATCTATACTTGGTGCTTTAAATTTTATTACTACTATTATAAACATGAGAGCTCCTGGTATGGCATTTCATGACTTACCGCTATTTGTTTGGTCTGTTTTTATTACAGCGTTCTTACTTCTTTTATCATTACCAGTACTTGCTGGTGCAATTACAATGCTTTTAACAGATAGAAACTTTAATACAAGTTTTTTTGACCCTACAGGAGGTGGAGATCCTATCTTATATCAGCATTTATTT
630	WB_Al_10_Jul_A_r5	284	TTTATCATCTATTGCTTACCACTCAAGTCCTGCTGTAGATCTTGCTATTTTTAGTTTACACTTAGCAGGTGTTTCATCTATACTTGGTGCTTTAAATTTTATTACTACTATTATAAACATGAGAGCTCCTGGTATGGCATTTCATGACTTACCGCTATTTGTTTGGTCTGTTTTTATTACAGCGTTCTTACTTCTTTTATCATTACCAGTACTTGCTGGTGCAATTACAATGCTTTTAACAGATAGAAACTTTAATACAAGTTTTTTTGACCCTACAGGAGGTGGAGATCCTATCTTATATCAGCATTTATTT
631	PG_Al_15_Aug_A_r3	388	TTTATCATCTATTGCTTACCACTCAAGTCCTGCTGTAGATCTTGCTATTTTTAGTTTACACTTAGCAGGTGTTTCATCTATACTTGGTGCTTTAAATTTTATTACTACTATTATAAACATGAGAGCTCCTGGTATGGCATTTCATGACTTACCGCTATTTGTTTGGTCTGTTTTTATTACAGCGTTCTTACTTCTTTTATCATTACCAGTACTTGCTGGTGCAATTACAATGCTTTTAACAGATAGAAACTTTAATACAAGTTTTTTTGACCCTACAGGAGGTGGAGATCCTATCTTATATCAGCATTTATTT
632	CI_Ac_6_Jul_B_r1	36	TTTATCATCTATTGCTTACCACTCAAGTCCTGCTGTAGATCTTGCTATTTTTAGTTTACACTTAGCAGGTGTTTCATCTATACTTGGTGCTTTAAATTTTATTACTACTATTATAAACATGAGAGCTCCTGGTATGGCATTTCATGACTTACCGCTATTTGTTTGGTCTGTTTTTATTACAGCGTTCTTACTTCTTTTATCATTACCAGTACTTGCTGGTGCAATTACAATGCTTTTAACAGATAGAAACTTTAATACAAGTTTTTTTGACCCTACAGGAGGTGGAGATCCTATCTTATATCAGCATTTATTT
633	WB_Ba_50_Aug_C_r5	155	TTTATCATCTATTGCTTACCACTCAAGTCCTGCTGTAGATCTTGCTATTTTTAGTTTACACTTAGCAGGTGTTTCATCTATACTTGGTGCTTTAAATTTTATTACTACTATTATAAACATGAGAGCTCCTGGTATGGCATTTCATGACTTACCGCTATTTGTTTGGTCTGTTTTTATTACAGCGTTCTTACTTCTTTTATCATTACCAGTACTTGCTGGTGCAATTACAATGCTTTTAACAGATAGAAACTTTAATACAAGTTTTTTTGACCCTACAGGAGGTGGAGATCCTATCTTATATCAGCATTTATTT
634	WB_Al_6_Aug_A_r5	29	TTTATCATCTATTGCTTACCACTCAAGTCCTGCTGTAGATCTTGCTATTTTTAGTTTACACTTAGCAGGTGTTTCATCTATACTTGGTGCTTTAAATTTTATTACTACTATTATAAACATGAGAGCTCCTGGTATGGCATTTCATGACTTACCGCTATTTGTTTGGTCTGTTTTTATTACAGCGTTCTTACTTCTTTTATCATTACCAGTACTTGCTGGTGCAATTACAATGCTTTTAACAGATAGAAACTTTAATACAAGTTTTTTTGACCCTACAGGAGGTGGAGATCCTATCTTATATCAGCATTTATTT
635	NR_Ac_1_Jul_B_r4	19	TTTATCATCTATTGCTTACCACTCAAGTCCTGCTGTAGATCTTGCTATTTTTAGTTTACACTTAGCAGGTGTTTCATCTATACTTGGTGCTTTAAATTTTATTACTACTATTATAAACATGAGAGCTCCTGGTATGGCATTTCATGACTTACCGCTATTTGTTTGGTCTGTTTTTATTACAGCGTTCTTACTTCTTTTATCATTACCAGTACTTGCTGGTGCAATTACAATGCTTTTAACAGATAGAAACTTTAATACAAGTTTTTTTGACCCTACAGGAGGTGGAGATCCTATCTTATATCAGCATTTATTT
636	CI_Eg_0_Jul_A_r2	10	TTTATCATCTATTGCTTACCACTCAAGTCCTGCTGTAGATCTTGCTATTTTTAGTTTACACTTAGCAGGTGTTTCATCTATACTTGGTGCTTTAAATTTTATTACTACTATTATAAACATGAGAGCTCCTGGTATGGCATTTCATGACTTACCGCTATTTGTTTGGTCTGTTTTTATTACAGCGTTCTTACTTCTTTTATCATTACCAGTACTTGCTGGTGCAATTACAATGCTTTTAACAGATAGAAACTTTAATACAAGTTTTTTTGACCCTACAGGAGGTGGAGATCCTATCTTATATCAGCATTTATTT
637	NR_Ba_50_Jul_A_r2	145	TTTATCATCTATTGCTTACCACTCAAGTCCTGCTGTAGATCTTGCTATTTTTAGTTTACACTTAGCAGGTGTTTCATCTATACTTGGTGCTTTAAATTTTATTACTACTATTATAAACATGAGAGCTCCTGGTATGGCATTTCATGACTTACCGCTATTTGTTTGGTCTGTTTTTATTACAGCGTTCTTACTTCTTTTATCATTACCAGTACTTGCTGGTGCAATTACAATGCTTTTAACAGATAGAAACTTTAATACAAGTTTTTTTGACCCTACAGGAGGTGGAGATCCTATCTTATATCAGCATTTATTT
638	NR_Eg_0_Jul_B_r2	40	TTTATCATCTATTGCTTACCACTCAAGTCCTGCTGTAGATCTTGCTATTTTTAGTTTACACTTAGCAGGTGTTTCATCTATACTTGGTGCTTTAAATTTTATTACTACTATTATAAACATGAGAGCTCCTGGTATGGCATTTCATGACTTACCGCTATTTGTTTGGTCTGTTTTTATTACAGCGTTCTTACTTCTTTTATCATTACCAGTACTTGCTGGTGCAATTACAATGCTTTTAACAGATAGAAACTTTAATACAAGTTTTTTTGACCCTACAGGAGGTGGAGATCCTATCTTATATCAGCATTTATTT
639	WB_Al_6_Aug_B_r5	373	TTTATCATCTATTGCTTACCACTCAAGTCCTGCTGTAGATCTTGCTATTTTTAGTTTACACTTAGCAGGTGTTTCATCTATACTTGGTGCTTTAAATTTTATTACTACTATTATAAACATGAGAGCTCCTGGTATGGCATTTCATGACTTACCGCTATTTGTTTGGTCTGTTTTTATTACAGCGTTCTTACTTCTTTTATCATTACCAGTACTTGCTGGTGCAATTACAATGCTTTTAACAGATAGAAACTTTAATACAAGTTTTTTTGACCCTACAGGAGGTGGAGATCCTATCTTATATCAGCATTTATTT
640	CI_Al_15_Aug_A_r3	5040	TTTATCATCTATTGCTTACCACTCAAGTCCTGCTGTAGATCTTGCTATTTTTAGTTTACACTTAGCAGGTGTTTCATCTATACTTGGTGCTTTAAATTTTATTACTACTATTATAAACATGAGAGCTCCTGGTATGGCATTTCATGACTTACCGCTATTTGTTTGGTCTGTTTTTATTACAGCGTTCTTACTTCTTTTATCATTACCAGTACTTGCTGGTGCAATTACAATGCTTTTAACAGATAGAAACTTTAATACAAGTTTTTTTGACCCTACAGGAGGTGGAGATCCTATCTTATATCAGCATTTATTT
641	CI_Ac_6_Jul_A_r1	15	TTTATCATCTATTGCTTACCACTCAAGTCCTGCTGTAGATCTTGCTATTTTTAGTTTACACTTAGCAGGTGTTTCATCTATACTTGGTGCTTTAAATTTTATTACTACTATTATAAACATGAGAGCTCCTGGTATGGCATTTCATGACTTACCGCTATTTGTTTGGTCTGTTTTTATTACAGCGTTCTTACTTCTTTTATCATTACCAGTACTTGCTGGTGCAATTACAATGCTTTTAACAGATAGAAACTTTAATACAAGTTTTTTTGACCCTACAGGAGGTGGAGATCCTATCTTATATCAGCATTTATTT
642	PG_Ba_50_Aug_B_r2	2	TTTATCATCTATTGCTTACCACTCAAGTCCTGCTGTAGATCTTGCTATTTTTAGTTTACACTTAGCAGGTGTTTCATCTATACTTGGTGCTTTAAATTTTATTACTACTATTATAAACATGAGAGCTCCTGGTATGGCATTTCATGACTTACCGCTATTTGTTTGGTCTGTTTTTATTACAGCGTTCTTACTTCTTTTATCATTACCAGTACTTGCTGGTGCAATTACAATGCTTTTAACAGATAGAAACTTTAATACAAGTTTTTTTGACCCTACAGGAGGTGGAGATCCTATCTTATATCAGCATTTATTT
643	CI_Ac_1_Jul_A_r1	99	TTTATCATCTATTGCTTACCACTCAAGTCCTGCTGTAGATCTTGCTATTTTTAGTTTACACTTAGCAGGTGTTTCATCTATACTTGGTGCTTTAAATTTTATTACTACTATTATAAACATGAGAGCTCCTGGTATGGCATTTCATGACTTACCGCTATTTGTTTGGTCTGTTTTTATTACAGCGTTCTTACTTCTTTTATCATTACCAGTACTTGCTGGTGCAATTACAATGCTTTTAACAGATAGAAACTTTAATACAAGTTTTTTTGACCCTACAGGAGGTGGAGATCCTATCTTATATCAGCATTTATTT
644	CI_Al_1_Jul_A_r1	131	TTTATCATCTATTGCTTACCACTCAAGTCCTGCTGTAGATCTTGCTATTTTTAGTTTACACTTAGCAGGTGTTTCATCTATACTTGGTGCTTTAAATTTTATTACTACTATTATAAACATGAGAGCTCCTGGTATGGCATTTCATGACTTACCGCTATTTGTTTGGTCTGTTTTTATTACAGCGTTCTTACTTCTTTTATCATTACCAGTACTTGCTGGTGCAATTACAATGCTTTTAACAGATAGAAACTTTAATACAAGTTTTTTTGACCCTACAGGAGGTGGAGATCCTATCTTATATCAGCATTTATTT
645	WB_Eg_0_Jul_B_r5	59	TTTATCATCTATTGCTTACCACTCAAGTCCTGCTGTAGATCTTGCTATTTTTAGTTTACACTTAGCAGGTGTTTCATCTATACTTGGTGCTTTAAATTTTATTACTACTATTATAAACATGAGAGCTCCTGGTATGGCATTTCATGACTTACCGCTATTTGTTTGGTCTGTTTTTATTACAGCGTTCTTACTTCTTTTATCATTACCAGTACTTGCTGGTGCAATTACAATGCTTTTAACAGATAGAAACTTTAATACAAGTTTTTTTGACCCTACAGGAGGTGGAGATCCTATCTTATATCAGCATTTATTT
646	WB_Al_6_Jul_B_r5	19	TTTATCATCTATTGCTTACCACTCAAGTCCTGCTGTAGATCTTGCTATTTTTAGTTTACACTTAGCAGGTGTTTCATCTATACTTGGTGCTTTAAATTTTATTACTACTATTATAAACATGAGAGCTCCTGGTATGGCATTTCATGACTTACCGCTATTTGTTTGGTCTGTTTTTATTACAGCGTTCTTACTTCTTTTATCATTACCAGTACTTGCTGGTGCAATTACAATGCTTTTAACAGATAGAAACTTTAATACAAGTTTTTTTGACCCTACAGGAGGTGGAGATCCTATCTTATATCAGCATTTATTT
647	WB_Ba_50_Aug_A_r5	13	TTTATCATCTATTGCTTACCACTCAAGTCCTGCTGTAGATCTTGCTATTTTTAGTTTACACTTAGCAGGTGTTTCATCTATACTTGGTGCTTTAAATTTTATTACTACTATTATAAACATGAGAGCTCCTGGTATGGCATTTCATGACTTACCGCTATTTGTTTGGTCTGTTTTTATTACAGCGTTCTTACTTCTTTTATCATTACCAGTACTTGCTGGTGCAATTACAATGCTTTTAACAGATAGAAACTTTAATACAAGTTTTTTTGACCCTACAGGAGGTGGAGATCCTATCTTATATCAGCATTTATTT
648	CI_Eg_0_Jul_A_r1	8	TTTATCATCTATTGCTTACCACTCAAGTCCTGCTGTAGATCTTGCTATTTTTAGTTTACACTTAGCAGGTGTTTCATCTATACTTGGTGCTTTAAATTTTATTACTACTATTATAAACATGAGAGCTCCTGGTATGGCATTTCATGACTTACCGCTATTTGTTTGGTCTGTTTTTATTACAGCGTTCTTACTTCTTTTATCATTACCAGTACTTGCTGGTGCAATTACAATGCTTTTAACAGATAGAAACTTTAATACAAGTTTTTTTGACCCTACAGGAGGTGGAGATCCTATCTTATATCAGCATTTATTT
649	CI_Al_3_Aug_B_r3	20	TTTATCATCTATTGCTTACCACTCAAGTCCTGCTGTAGATCTTGCTATTTTTAGTTTACACTTAGCAGGTGTTTCATCTATACTTGGTGCTTTAAATTTTATTACTACTATTATAAACATGAGAGCTCCTGGTATGGCATTTCATGACTTACCGCTATTTGTTTGGTCTGTTTTTATTACAGCGTTCTTACTTCTTTTATCATTACCAGTACTTGCTGGTGCAATTACAATGCTTTTAACAGATAGAAACTTTAATACAAGTTTTTTTGACCCTACAGGAGGTGGAGATCCTATCTTATATCAGCATTTATTT
650	NR_Eg_0_Jul_A_r2	6	TTTATCATCTATTGCTTACCACTCAAGTCCTGCTGTAGATCTTGCTATTTTTAGTTTACACTTAGCAGGTGTTTCATCTATACTTGGTGCTTTAAATTTTATTACTACTATTATAAACATGAGAGCTCCTGGTATGGCATTTCATGACTTACCGCTATTTGTTTGGTCTGTTTTTATTACAGCGTTCTTACTTCTTTTATCATTACCAGTACTTGCTGGTGCAATTACAATGCTTTTAACAGATAGAAACTTTAATACAAGTTTTTTTGACCCTACAGGAGGTGGAGATCCTATCTTATATCAGCATTTATTT
651	WB_Al_15_Jul_A_r5	41	TTTATCATCTATTGCTTACCACTCAAGTCCTGCTGTAGATCTTGCTATTTTTAGTTTACACTTAGCAGGTGTTTCATCTATACTTGGTGCTTTAAATTTTATTACTACTATTATAAACATGAGAGCTCCTGGTATGGCATTTCATGACTTACCGCTATTTGTTTGGTCTGTTTTTATTACAGCGTTCTTACTTCTTTTATCATTACCAGTACTTGCTGGTGCAATTACAATGCTTTTAACAGATAGAAACTTTAATACAAGTTTTTTTGACCCTACAGGAGGTGGAGATCCTATCTTATATCAGCATTTATTT
652	CI_Al_1_Jul_A_r1	151	ATTAAGCGGAAACATTGCTCATTCTGGAGGAGCTGTAGATCTTAGTATTTTTAGTTTACATATAGCTGGTGTTTCTTCTATAGCAGGAGCTTTAAATTTCATAACTACTTTATTTAATATGAAGTCTGAAGGATTAATTTTTAGTAGGTTAGGGTTATATCCTTGATCAGTATTAATTACTGCATTTTTATTATTATTATCTTTACCTGTCTTAGCTGGAGGTATTACAATGCTATTAACAGATAGAAATTTTGATACTAATTTTTTTGAAAGTGAAGGTGGTGGAGATCCTATTTTATTTCAACATCTTTTT
653	CI_Al_3_Jul_A_r1	153	ATTAAGCGGAAACATTGCTCATTCTGGAGGAGCTGTAGATCTTAGTATTTTTAGTTTACATATAGCTGGTGTTTCTTCTATAGCAGGAGCTTTAAATTTCATAACTACTTTATTTAATATGAAGTCTGAAGGATTAATTTTTAGTAGGTTAGGGTTATATCCTTGATCAGTATTAATTACTGCATTTTTATTATTATTATCTTTACCTGTCTTAGCTGGAGGTATTACAATGCTATTAACAGATAGAAATTTTGATACTAATTTTTTTGAAAGTGAAGGTGGTGGAGATCCTATTTTATTTCAACATCTTTTT
654	CI_Al_6_Jul_C_r1	165	ATTAAGCGGAAACATTGCTCATTCTGGAGGAGCTGTAGATCTTAGTATTTTTAGTTTACATATAGCTGGTGTTTCTTCTATAGCAGGAGCTTTAAATTTCATAACTACTTTATTTAATATGAAGTCTGAAGGATTAATTTTTAGTAGGTTAGGGTTATATCCTTGATCAGTATTAATTACTGCATTTTTATTATTATTATCTTTACCTGTCTTAGCTGGAGGTATTACAATGCTATTAACAGATAGAAATTTTGATACTAATTTTTTTGAAAGTGAAGGTGGTGGAGATCCTATTTTATTTCAACATCTTTTT
655	PG_Al_6_Jul_B_r1	196	ATTAAGCGGAAACATTGCTCATTCTGGAGGAGCTGTAGATCTTAGTATTTTTAGTTTACATATAGCTGGTGTTTCTTCTATAGCAGGAGCTTTAAATTTCATAACTACTTTATTTAATATGAAGTCTGAAGGATTAATTTTTAGTAGGTTAGGGTTATATCCTTGATCAGTATTAATTACTGCATTTTTATTATTATTATCTTTACCTGTCTTAGCTGGAGGTATTACAATGCTATTAACAGATAGAAATTTTGATACTAATTTTTTTGAAAGTGAAGGTGGTGGAGATCCTATTTTATTTCAACATCTTTTT
656	CI_Ba_50_Jul_C_r1	64	ATTAAGCGGAAACATTGCTCATTCTGGAGGAGCTGTAGATCTTAGTATTTTTAGTTTACATATAGCTGGTGTTTCTTCTATAGCAGGAGCTTTAAATTTCATAACTACTTTATTTAATATGAAGTCTGAAGGATTAATTTTTAGTAGGTTAGGGTTATATCCTTGATCAGTATTAATTACTGCATTTTTATTATTATTATCTTTACCTGTCTTAGCTGGAGGTATTACAATGCTATTAACAGATAGAAATTTTGATACTAATTTTTTTGAAAGTGAAGGTGGTGGAGATCCTATTTTATTTCAACATCTTTTT
657	CI_Eg_0_Jul_B_r1	68	ATTAAGCGGAAACATTGCTCATTCTGGAGGAGCTGTAGATCTTAGTATTTTTAGTTTACATATAGCTGGTGTTTCTTCTATAGCAGGAGCTTTAAATTTCATAACTACTTTATTTAATATGAAGTCTGAAGGATTAATTTTTAGTAGGTTAGGGTTATATCCTTGATCAGTATTAATTACTGCATTTTTATTATTATTATCTTTACCTGTCTTAGCTGGAGGTATTACAATGCTATTAACAGATAGAAATTTTGATACTAATTTTTTTGAAAGTGAAGGTGGTGGAGATCCTATTTTATTTCAACATCTTTTT
658	CI_Ac_3_Jul_C_r1	57	ATTAAGCGGAAACATTGCTCATTCTGGAGGAGCTGTAGATCTTAGTATTTTTAGTTTACATATAGCTGGTGTTTCTTCTATAGCAGGAGCTTTAAATTTCATAACTACTTTATTTAATATGAAGTCTGAAGGATTAATTTTTAGTAGGTTAGGGTTATATCCTTGATCAGTATTAATTACTGCATTTTTATTATTATTATCTTTACCTGTCTTAGCTGGAGGTATTACAATGCTATTAACAGATAGAAATTTTGATACTAATTTTTTTGAAAGTGAAGGTGGTGGAGATCCTATTTTATTTCAACATCTTTTT
659	CI_Eg_0_Jul_C_r1	59	ATTAAGCGGAAACATTGCTCATTCTGGAGGAGCTGTAGATCTTAGTATTTTTAGTTTACATATAGCTGGTGTTTCTTCTATAGCAGGAGCTTTAAATTTCATAACTACTTTATTTAATATGAAGTCTGAAGGATTAATTTTTAGTAGGTTAGGGTTATATCCTTGATCAGTATTAATTACTGCATTTTTATTATTATTATCTTTACCTGTCTTAGCTGGAGGTATTACAATGCTATTAACAGATAGAAATTTTGATACTAATTTTTTTGAAAGTGAAGGTGGTGGAGATCCTATTTTATTTCAACATCTTTTT
660	CI_Al_15_Jul_B_r2	156	ATTAAGCGGAAACATTGCTCATTCTGGAGGAGCTGTAGATCTTAGTATTTTTAGTTTACATATAGCTGGTGTTTCTTCTATAGCAGGAGCTTTAAATTTCATAACTACTTTATTTAATATGAAGTCTGAAGGATTAATTTTTAGTAGGTTAGGGTTATATCCTTGATCAGTATTAATTACTGCATTTTTATTATTATTATCTTTACCTGTCTTAGCTGGAGGTATTACAATGCTATTAACAGATAGAAATTTTGATACTAATTTTTTTGAAAGTGAAGGTGGTGGAGATCCTATTTTATTTCAACATCTTTTT
661	CI_Eg_0_Jul_A_r1	64	ATTAAGCGGAAACATTGCTCATTCTGGAGGAGCTGTAGATCTTAGTATTTTTAGTTTACATATAGCTGGTGTTTCTTCTATAGCAGGAGCTTTAAATTTCATAACTACTTTATTTAATATGAAGTCTGAAGGATTAATTTTTAGTAGGTTAGGGTTATATCCTTGATCAGTATTAATTACTGCATTTTTATTATTATTATCTTTACCTGTCTTAGCTGGAGGTATTACAATGCTATTAACAGATAGAAATTTTGATACTAATTTTTTTGAAAGTGAAGGTGGTGGAGATCCTATTTTATTTCAACATCTTTTT
662	CI_Eg_0_Jul_B_r2	174	ATTAAGCGGAAACATTGCTCATTCTGGAGGAGCTGTAGATCTTAGTATTTTTAGTTTACATATAGCTGGTGTTTCTTCTATAGCAGGAGCTTTAAATTTCATAACTACTTTATTTAATATGAAGTCTGAAGGATTAATTTTTAGTAGGTTAGGGTTATATCCTTGATCAGTATTAATTACTGCATTTTTATTATTATTATCTTTACCTGTCTTAGCTGGAGGTATTACAATGCTATTAACAGATAGAAATTTTGATACTAATTTTTTTGAAAGTGAAGGTGGTGGAGATCCTATTTTATTTCAACATCTTTTT
663	CI_Al_10_Jul_A_r1	165	ATTAAGCGGAAACATTGCTCATTCTGGAGGAGCTGTAGATCTTAGTATTTTTAGTTTACATATAGCTGGTGTTTCTTCTATAGCAGGAGCTTTAAATTTCATAACTACTTTATTTAATATGAAGTCTGAAGGATTAATTTTTAGTAGGTTAGGGTTATATCCTTGATCAGTATTAATTACTGCATTTTTATTATTATTATCTTTACCTGTCTTAGCTGGAGGTATTACAATGCTATTAACAGATAGAAATTTTGATACTAATTTTTTTGAAAGTGAAGGTGGTGGAGATCCTATTTTATTTCAACATCTTTTT
664	CI_Ac_3_Jul_B_r1	192	ATTAAGCGGAAACATTGCTCATTCTGGAGGAGCTGTAGATCTTAGTATTTTTAGTTTACATATAGCTGGTGTTTCTTCTATAGCAGGAGCTTTAAATTTCATAACTACTTTATTTAATATGAAGTCTGAAGGATTAATTTTTAGTAGGTTAGGGTTATATCCTTGATCAGTATTAATTACTGCATTTTTATTATTATTATCTTTACCTGTCTTAGCTGGAGGTATTACAATGCTATTAACAGATAGAAATTTTGATACTAATTTTTTTGAAAGTGAAGGTGGTGGAGATCCTATTTTATTTCAACATCTTTTT
665	CI_Ac_15_Jul_B_r1	172	ATTAAGCGGAAACATTGCTCATTCTGGAGGAGCTGTAGATCTTAGTATTTTTAGTTTACATATAGCTGGTGTTTCTTCTATAGCAGGAGCTTTAAATTTCATAACTACTTTATTTAATATGAAGTCTGAAGGATTAATTTTTAGTAGGTTAGGGTTATATCCTTGATCAGTATTAATTACTGCATTTTTATTATTATTATCTTTACCTGTCTTAGCTGGAGGTATTACAATGCTATTAACAGATAGAAATTTTGATACTAATTTTTTTGAAAGTGAAGGTGGTGGAGATCCTATTTTATTTCAACATCTTTTT
666	CI_Ac_6_Jul_A_r1	85	ATTAAGCGGAAACATTGCTCATTCTGGAGGAGCTGTAGATCTTAGTATTTTTAGTTTACATATAGCTGGTGTTTCTTCTATAGCAGGAGCTTTAAATTTCATAACTACTTTATTTAATATGAAGTCTGAAGGATTAATTTTTAGTAGGTTAGGGTTATATCCTTGATCAGTATTAATTACTGCATTTTTATTATTATTATCTTTACCTGTCTTAGCTGGAGGTATTACAATGCTATTAACAGATAGAAATTTTGATACTAATTTTTTTGAAAGTGAAGGTGGTGGAGATCCTATTTTATTTCAACATCTTTTT
667	PG_Al_3_May_B_r3	832	ATTAAGCGGAAACATTGCTCATTCTGGAGGAGCTGTAGATCTTAGTATTTTTAGTTTACATATAGCTGGTGTTTCTTCTATAGCAGGAGCTTTAAATTTCATAACTACTTTATTTAATATGAAGTCTGAAGGATTAATTTTTAGTAGGTTAGGGTTATATCCTTGATCAGTATTAATTACTGCATTTTTATTATTATTATCTTTACCTGTCTTAGCTGGAGGTATTACAATGCTATTAACAGATAGAAATTTTGATACTAATTTTTTTGAAAGTGAAGGTGGTGGAGATCCTATTTTATTTCAACATCTTTTT
668	CI_Al_6_Jul_B_r1	52	ATTAAGCGGAAACATTGCTCATTCTGGAGGAGCTGTAGATCTTAGTATTTTTAGTTTACATATAGCTGGTGTTTCTTCTATAGCAGGAGCTTTAAATTTCATAACTACTTTATTTAATATGAAGTCTGAAGGATTAATTTTTAGTAGGTTAGGGTTATATCCTTGATCAGTATTAATTACTGCATTTTTATTATTATTATCTTTACCTGTCTTAGCTGGAGGTATTACAATGCTATTAACAGATAGAAATTTTGATACTAATTTTTTTGAAAGTGAAGGTGGTGGAGATCCTATTTTATTTCAACATCTTTTT
669	CI_Eg_0_Jul_C_r2	272	ATTAAGCGGAAACATTGCTCATTCTGGAGGAGCTGTAGATCTTAGTATTTTTAGTTTACATATAGCTGGTGTTTCTTCTATAGCAGGAGCTTTAAATTTCATAACTACTTTATTTAATATGAAGTCTGAAGGATTAATTTTTAGTAGGTTAGGGTTATATCCTTGATCAGTATTAATTACTGCATTTTTATTATTATTATCTTTACCTGTCTTAGCTGGAGGTATTACAATGCTATTAACAGATAGAAATTTTGATACTAATTTTTTTGAAAGTGAAGGTGGTGGAGATCCTATTTTATTTCAACATCTTTTT
670	CI_Al_15_Jul_A_r2	85	ATTAAGCGGAAACATTGCTCATTCTGGAGGAGCTGTAGATCTTAGTATTTTTAGTTTACATATAGCTGGTGTTTCTTCTATAGCAGGAGCTTTAAATTTCATAACTACTTTATTTAATATGAAGTCTGAAGGATTAATTTTTAGTAGGTTAGGGTTATATCCTTGATCAGTATTAATTACTGCATTTTTATTATTATTATCTTTACCTGTCTTAGCTGGAGGTATTACAATGCTATTAACAGATAGAAATTTTGATACTAATTTTTTTGAAAGTGAAGGTGGTGGAGATCCTATTTTATTTCAACATCTTTTT
671	CI_Eg_0_Jul_A_r2	105	ATTAAGCGGAAACATTGCTCATTCTGGAGGAGCTGTAGATCTTAGTATTTTTAGTTTACATATAGCTGGTGTTTCTTCTATAGCAGGAGCTTTAAATTTCATAACTACTTTATTTAATATGAAGTCTGAAGGATTAATTTTTAGTAGGTTAGGGTTATATCCTTGATCAGTATTAATTACTGCATTTTTATTATTATTATCTTTACCTGTCTTAGCTGGAGGTATTACAATGCTATTAACAGATAGAAATTTTGATACTAATTTTTTTGAAAGTGAAGGTGGTGGAGATCCTATTTTATTTCAACATCTTTTT
672	CI_Ac_15_Jul_A_r1	76	ATTAAGCGGAAACATTGCTCATTCTGGAGGAGCTGTAGATCTTAGTATTTTTAGTTTACATATAGCTGGTGTTTCTTCTATAGCAGGAGCTTTAAATTTCATAACTACTTTATTTAATATGAAGTCTGAAGGATTAATTTTTAGTAGGTTAGGGTTATATCCTTGATCAGTATTAATTACTGCATTTTTATTATTATTATCTTTACCTGTCTTAGCTGGAGGTATTACAATGCTATTAACAGATAGAAATTTTGATACTAATTTTTTTGAAAGTGAAGGTGGTGGAGATCCTATTTTATTTCAACATCTTTTT
673	PG_Eg_0_May_B_r2	83	ATTAAGCGGAAACATTGCTCATTCTGGAGGAGCTGTAGATCTTAGTATTTTTAGTTTACATATAGCTGGTGTTTCTTCTATAGCAGGAGCTTTAAATTTCATAACTACTTTATTTAATATGAAGTCTGAAGGATTAATTTTTAGTAGGTTAGGGTTATATCCTTGATCAGTATTAATTACTGCATTTTTATTATTATTATCTTTACCTGTCTTAGCTGGAGGTATTACAATGCTATTAACAGATAGAAATTTTGATACTAATTTTTTTGAAAGTGAAGGTGGTGGAGATCCTATTTTATTTCAACATCTTTTT
674	CI_Al_10_Jul_B_r1	181	ATTAAGCGGAAACATTGCTCATTCTGGAGGAGCTGTAGATCTTAGTATTTTTAGTTTACATATAGCTGGTGTTTCTTCTATAGCAGGAGCTTTAAATTTCATAACTACTTTATTTAATATGAAGTCTGAAGGATTAATTTTTAGTAGGTTAGGGTTATATCCTTGATCAGTATTAATTACTGCATTTTTATTATTATTATCTTTACCTGTCTTAGCTGGAGGTATTACAATGCTATTAACAGATAGAAATTTTGATACTAATTTTTTTGAAAGTGAAGGTGGTGGAGATCCTATTTTATTTCAACATCTTTTT
675	CI_Al_1_Jul_B_r1	69	ATTAAGCGGAAACATTGCTCATTCTGGAGGAGCTGTAGATCTTAGTATTTTTAGTTTACATATAGCTGGTGTTTCTTCTATAGCAGGAGCTTTAAATTTCATAACTACTTTATTTAATATGAAGTCTGAAGGATTAATTTTTAGTAGGTTAGGGTTATATCCTTGATCAGTATTAATTACTGCATTTTTATTATTATTATCTTTACCTGTCTTAGCTGGAGGTATTACAATGCTATTAACAGATAGAAATTTTGATACTAATTTTTTTGAAAGTGAAGGTGGTGGAGATCCTATTTTATTTCAACATCTTTTT
676	CI_Al_15_Jul_C_r2	137	ATTAAGCGGAAACATTGCTCATTCTGGAGGAGCTGTAGATCTTAGTATTTTTAGTTTACATATAGCTGGTGTTTCTTCTATAGCAGGAGCTTTAAATTTCATAACTACTTTATTTAATATGAAGTCTGAAGGATTAATTTTTAGTAGGTTAGGGTTATATCCTTGATCAGTATTAATTACTGCATTTTTATTATTATTATCTTTACCTGTCTTAGCTGGAGGTATTACAATGCTATTAACAGATAGAAATTTTGATACTAATTTTTTTGAAAGTGAAGGTGGTGGAGATCCTATTTTATTTCAACATCTTTTT
677	PG_Al_15_May_B_r3	82	TCTTTCAGGTATTATTGCTCACTCAGGAGGTTCTGTTGACTTGGCAATTTTTAGTCTTCATTTATCTGGAGCAGCTTCTATTTTAGGAGCAATTAATTTTATTTGTACTATCGTAAATATGAGAACTGAAAGTTTACCATTCCACAAGTTACCTTTATTTGTTTGGTCAATTTTCATTACAGCAATTCTTTTATTACTATCATTACCAGTTTTAGCAGGTGCAATTACTATGTTATTAACTGATAGAAATTTCAACACGACTTTCTTTGATCCAGCAGGTGGTGGTGATCCTGTACTTTACCAACATTTATTC
678	PG_Al_10_May_C_r3	13	TCTTTCAGGTATTATTGCTCACTCAGGAGGTTCTGTTGACTTGGCAATTTTTAGTCTTCATTTATCTGGAGCAGCTTCTATTTTAGGAGCAATTAATTTTATTTGTACTATCGTAAATATGAGAACTGAAAGTTTACCATTCCACAAGTTACCTTTATTTGTTTGGTCAATTTTCATTACAGCAATTCTTTTATTACTATCATTACCAGTTTTAGCAGGTGCAATTACTATGTTATTAACTGATAGAAATTTCAACACGACTTTCTTTGATCCAGCAGGTGGTGGTGATCCTGTACTTTACCAACATTTATTC
679	PG_Al_6_May_B_r3	54	TCTTTCAGGTATTATTGCTCACTCAGGAGGTTCTGTTGACTTGGCAATTTTTAGTCTTCATTTATCTGGAGCAGCTTCTATTTTAGGAGCAATTAATTTTATTTGTACTATCGTAAATATGAGAACTGAAAGTTTACCATTCCACAAGTTACCTTTATTTGTTTGGTCAATTTTCATTACAGCAATTCTTTTATTACTATCATTACCAGTTTTAGCAGGTGCAATTACTATGTTATTAACTGATAGAAATTTCAACACGACTTTCTTTGATCCAGCAGGTGGTGGTGATCCTGTACTTTACCAACATTTATTC
680	PG_Al_10_May_B_r3	26	TCTTTCAGGTATTATTGCTCACTCAGGAGGTTCTGTTGACTTGGCAATTTTTAGTCTTCATTTATCTGGAGCAGCTTCTATTTTAGGAGCAATTAATTTTATTTGTACTATCGTAAATATGAGAACTGAAAGTTTACCATTCCACAAGTTACCTTTATTTGTTTGGTCAATTTTCATTACAGCAATTCTTTTATTACTATCATTACCAGTTTTAGCAGGTGCAATTACTATGTTATTAACTGATAGAAATTTCAACACGACTTTCTTTGATCCAGCAGGTGGTGGTGATCCTGTACTTTACCAACATTTATTC
681	PG_Eg_0_May_B_r2	31	TCTTTCAGGTATTATTGCTCACTCAGGAGGTTCTGTTGACTTGGCAATTTTTAGTCTTCATTTATCTGGAGCAGCTTCTATTTTAGGAGCAATTAATTTTATTTGTACTATCGTAAATATGAGAACTGAAAGTTTACCATTCCACAAGTTACCTTTATTTGTTTGGTCAATTTTCATTACAGCAATTCTTTTATTACTATCATTACCAGTTTTAGCAGGTGCAATTACTATGTTATTAACTGATAGAAATTTCAACACGACTTTCTTTGATCCAGCAGGTGGTGGTGATCCTGTACTTTACCAACATTTATTC
682	NR_Ba_50_Jul_B_r2	35	ACTATCTGCATTACCTCAAGGTATTTCAGGATCTGGTTTAGGTATGACTTTATGGTTAGTATCAATGACTTTATTCATTGTTTCTTCTTTATTAGGAGGTTTGAACTATATCGTTACTATCGTTAACTTAAGAACGAAGGGAATGAAAATGACTCGTTTACCATTAACTATTTGGGCGTTCTTATTTACTGCTATCTTAGGAGTATTATCTTTCCCAGTTTTAGTTTCTGCTGCAGCATTATTAATGATGGATAGATTAGGAGGAACAGCTTTCTTCTTATCTGATATCTATATTGGTGGTGAAGCTTTAGCTAGAAATGGTGGTTCTGTAGTTTTATTTGAGCACTTATTC
683	WB_Al_1_Jul_C_r5	4	ACTATCTGCATTACCTCAAGGTATTTCAGGATCTGGTTTAGGTATGACTTTATGGTTAGTATCAATGACTTTATTCATTGTTTCTTCTTTATTAGGAGGTTTGAACTATATCGTTACTATCGTTAACTTAAGAACGAAGGGAATGAAAATGACTCGTTTACCATTAACTATTTGGGCGTTCTTATTTACTGCTATCTTAGGAGTATTATCTTTCCCAGTTTTAGTTTCTGCTGCAGCATTATTAATGATGGATAGATTAGGAGGAACAGCTTTCTTCTTATCTGATATCTATATTGGTGGTGAAGCTTTAGCTAGAAATGGTGGTTCTGTAGTTTTATTTGAGCACTTATTC
684	WB_Ba_50_Aug_C_r5	4	ACTATCTGCATTACCTCAAGGTATTTCAGGATCTGGTTTAGGTATGACTTTATGGTTAGTATCAATGACTTTATTCATTGTTTCTTCTTTATTAGGAGGTTTGAACTATATCGTTACTATCGTTAACTTAAGAACGAAGGGAATGAAAATGACTCGTTTACCATTAACTATTTGGGCGTTCTTATTTACTGCTATCTTAGGAGTATTATCTTTCCCAGTTTTAGTTTCTGCTGCAGCATTATTAATGATGGATAGATTAGGAGGAACAGCTTTCTTCTTATCTGATATCTATATTGGTGGTGAAGCTTTAGCTAGAAATGGTGGTTCTGTAGTTTTATTTGAGCACTTATTC
685	WB_Al_3_Jul_C_r5	9	ACTATCTGCATTACCTCAAGGTATTTCAGGATCTGGTTTAGGTATGACTTTATGGTTAGTATCAATGACTTTATTCATTGTTTCTTCTTTATTAGGAGGTTTGAACTATATCGTTACTATCGTTAACTTAAGAACGAAGGGAATGAAAATGACTCGTTTACCATTAACTATTTGGGCGTTCTTATTTACTGCTATCTTAGGAGTATTATCTTTCCCAGTTTTAGTTTCTGCTGCAGCATTATTAATGATGGATAGATTAGGAGGAACAGCTTTCTTCTTATCTGATATCTATATTGGTGGTGAAGCTTTAGCTAGAAATGGTGGTTCTGTAGTTTTATTTGAGCACTTATTC
686	WB_Al_1_May_A_r5	5	ACTATCTGCATTACCTCAAGGTATTTCAGGATCTGGTTTAGGTATGACTTTATGGTTAGTATCAATGACTTTATTCATTGTTTCTTCTTTATTAGGAGGTTTGAACTATATCGTTACTATCGTTAACTTAAGAACGAAGGGAATGAAAATGACTCGTTTACCATTAACTATTTGGGCGTTCTTATTTACTGCTATCTTAGGAGTATTATCTTTCCCAGTTTTAGTTTCTGCTGCAGCATTATTAATGATGGATAGATTAGGAGGAACAGCTTTCTTCTTATCTGATATCTATATTGGTGGTGAAGCTTTAGCTAGAAATGGTGGTTCTGTAGTTTTATTTGAGCACTTATTC
687	NR_Eg_0_Jul_B_r2	31	ACTATCTGCATTACCTCAAGGTATTTCAGGATCTGGTTTAGGTATGACTTTATGGTTAGTATCAATGACTTTATTCATTGTTTCTTCTTTATTAGGAGGTTTGAACTATATCGTTACTATCGTTAACTTAAGAACGAAGGGAATGAAAATGACTCGTTTACCATTAACTATTTGGGCGTTCTTATTTACTGCTATCTTAGGAGTATTATCTTTCCCAGTTTTAGTTTCTGCTGCAGCATTATTAATGATGGATAGATTAGGAGGAACAGCTTTCTTCTTATCTGATATCTATATTGGTGGTGAAGCTTTAGCTAGAAATGGTGGTTCTGTAGTTTTATTTGAGCACTTATTC
688	WB_Al_1_Jul_B_r5	85	ACTATCTGCATTACCTCAAGGTATTTCAGGATCTGGTTTAGGTATGACTTTATGGTTAGTATCAATGACTTTATTCATTGTTTCTTCTTTATTAGGAGGTTTGAACTATATCGTTACTATCGTTAACTTAAGAACGAAGGGAATGAAAATGACTCGTTTACCATTAACTATTTGGGCGTTCTTATTTACTGCTATCTTAGGAGTATTATCTTTCCCAGTTTTAGTTTCTGCTGCAGCATTATTAATGATGGATAGATTAGGAGGAACAGCTTTCTTCTTATCTGATATCTATATTGGTGGTGAAGCTTTAGCTAGAAATGGTGGTTCTGTAGTTTTATTTGAGCACTTATTC
689	NR_Ba_50_Jul_A_r2	9	ACTATCTGCATTACCTCAAGGTATTTCAGGATCTGGTTTAGGTATGACTTTATGGTTAGTATCAATGACTTTATTCATTGTTTCTTCTTTATTAGGAGGTTTGAACTATATCGTTACTATCGTTAACTTAAGAACGAAGGGAATGAAAATGACTCGTTTACCATTAACTATTTGGGCGTTCTTATTTACTGCTATCTTAGGAGTATTATCTTTCCCAGTTTTAGTTTCTGCTGCAGCATTATTAATGATGGATAGATTAGGAGGAACAGCTTTCTTCTTATCTGATATCTATATTGGTGGTGAAGCTTTAGCTAGAAATGGTGGTTCTGTAGTTTTATTTGAGCACTTATTC
690	WB_Al_6_Jul_B_r5	11	ACTATCTGCATTACCTCAAGGTATTTCAGGATCTGGTTTAGGTATGACTTTATGGTTAGTATCAATGACTTTATTCATTGTTTCTTCTTTATTAGGAGGTTTGAACTATATCGTTACTATCGTTAACTTAAGAACGAAGGGAATGAAAATGACTCGTTTACCATTAACTATTTGGGCGTTCTTATTTACTGCTATCTTAGGAGTATTATCTTTCCCAGTTTTAGTTTCTGCTGCAGCATTATTAATGATGGATAGATTAGGAGGAACAGCTTTCTTCTTATCTGATATCTATATTGGTGGTGAAGCTTTAGCTAGAAATGGTGGTTCTGTAGTTTTATTTGAGCACTTATTC
691	NR_Eg_0_May_A_r2	6	TTTATCAAGTATTACAGCTCACTCAGGAGGATCTGTAGATTTAGCTATTTTTAGTCTACACCTTTCAGGAGCTTCTTCAATTTTAGGAGCTATTAATTTTATTTGTACAATTACCAATATGAGAACAAAAAATCTTGCTTTTCATAGATTACCGCTATTTGCTTGGGCTATCTTCATTACTGCATTTTTATTATTACTTTCTTTGCCAGTTTTAGCTGGAGCAATTACTATGCTATTAACAGATCGTAATTTTAATACTACTTTTTTCGACCCAGCGGGTGGTGGAGATCCAGTTCTTTACCAGCACCTTTTC
692	NR_Eg_0_May_B_r2	88	TTTATCAAGTATTACAGCTCACTCAGGAGGATCTGTAGATTTAGCTATTTTTAGTCTACACCTTTCAGGAGCTTCTTCAATTTTAGGAGCTATTAATTTTATTTGTACAATTACCAATATGAGAACAAAAAATCTTGCTTTTCATAGATTACCGCTATTTGCTTGGGCTATCTTCATTACTGCATTTTTATTATTACTTTCTTTGCCAGTTTTAGCTGGAGCAATTACTATGCTATTAACAGATCGTAATTTTAATACTACTTTTTTCGACCCAGCGGGTGGTGGAGATCCAGTTCTTTACCAGCACCTTTTC
693	NR_Ba_50_May_C_r2	12	TTTATCAAGTATTACAGCTCACTCAGGAGGATCTGTAGATTTAGCTATTTTTAGTCTACACCTTTCAGGAGCTTCTTCAATTTTAGGAGCTATTAATTTTATTTGTACAATTACCAATATGAGAACAAAAAATCTTGCTTTTCATAGATTACCGCTATTTGCTTGGGCTATCTTCATTACTGCATTTTTATTATTACTTTCTTTGCCAGTTTTAGCTGGAGCAATTACTATGCTATTAACAGATCGTAATTTTAATACTACTTTTTTCGACCCAGCGGGTGGTGGAGATCCAGTTCTTTACCAGCACCTTTTC
694	NR_Ba_50_May_A_r2	32	TTTATCAAGTATTACAGCTCACTCAGGAGGATCTGTAGATTTAGCTATTTTTAGTCTACACCTTTCAGGAGCTTCTTCAATTTTAGGAGCTATTAATTTTATTTGTACAATTACCAATATGAGAACAAAAAATCTTGCTTTTCATAGATTACCGCTATTTGCTTGGGCTATCTTCATTACTGCATTTTTATTATTACTTTCTTTGCCAGTTTTAGCTGGAGCAATTACTATGCTATTAACAGATCGTAATTTTAATACTACTTTTTTCGACCCAGCGGGTGGTGGAGATCCAGTTCTTTACCAGCACCTTTTC
695	SK_Al_3_Jul_C_r5	10	ATTAAGTAGTATTCAAGCTCATTCTGGAGGTTCTGTTGATTTAGCTATATTTAGTTTACATGTAGCTGGAATTTCTTCAATTTTAGGTGCTGTTAATTTTATTACTACAATATTTAATATGAGAGCGCCAGGTATGACACTTCATCGCTTGCCACTTTTTGCATGGGCTGTTTTAATCACTGCTGTTTTATTACTTCTTTCATTGCCAGTTTTGGCGGGAGCCATTACTATGTTATTAACTGACCGAAACTTTAACACAACATTTTTTGACCCTGCGGGTGGGGGAGACCCGGTTTTATATCAGCACTTATTT
696	SK_Al_6_Jul_A_r5	65	ATTAAGTAGTATTCAAGCTCATTCTGGAGGTTCTGTTGATTTAGCTATATTTAGTTTACATGTAGCTGGAATTTCTTCAATTTTAGGTGCTGTTAATTTTATTACTACAATATTTAATATGAGAGCGCCAGGTATGACACTTCATCGCTTGCCACTTTTTGCATGGGCTGTTTTAATCACTGCTGTTTTATTACTTCTTTCATTGCCAGTTTTGGCGGGAGCCATTACTATGTTATTAACTGACCGAAACTTTAACACAACATTTTTTGACCCTGCGGGTGGGGGAGACCCGGTTTTATATCAGCACTTATTT
697	SK_Al_6_Jul_C_r5	2	ATTAAGTAGTATTCAAGCTCATTCTGGAGGTTCTGTTGATTTAGCTATATTTAGTTTACATGTAGCTGGAATTTCTTCAATTTTAGGTGCTGTTAATTTTATTACTACAATATTTAATATGAGAGCGCCAGGTATGACACTTCATCGCTTGCCACTTTTTGCATGGGCTGTTTTAATCACTGCTGTTTTATTACTTCTTTCATTGCCAGTTTTGGCGGGAGCCATTACTATGTTATTAACTGACCGAAACTTTAACACAACATTTTTTGACCCTGCGGGTGGGGGAGACCCGGTTTTATATCAGCACTTATTT
698	SK_Al_15_Jul_A_r5	67	ATTAAGTAGTATTCAAGCTCATTCTGGAGGTTCTGTTGATTTAGCTATATTTAGTTTACATGTAGCTGGAATTTCTTCAATTTTAGGTGCTGTTAATTTTATTACTACAATATTTAATATGAGAGCGCCAGGTATGACACTTCATCGCTTGCCACTTTTTGCATGGGCTGTTTTAATCACTGCTGTTTTATTACTTCTTTCATTGCCAGTTTTGGCGGGAGCCATTACTATGTTATTAACTGACCGAAACTTTAACACAACATTTTTTGACCCTGCGGGTGGGGGAGACCCGGTTTTATATCAGCACTTATTT
699	PG_Ac_10_Jul_A_r1	4	ATTAAGTAGTATTCAAGCTCATTCTGGAGGTTCTGTTGATTTAGCTATATTTAGTTTACATGTAGCTGGAATTTCTTCAATTTTAGGTGCTGTTAATTTTATTACTACAATATTTAATATGAGAGCGCCAGGTATGACACTTCATCGCTTGCCACTTTTTGCATGGGCTGTTTTAATCACTGCTGTTTTATTACTTCTTTCATTGCCAGTTTTGGCGGGAGCCATTACTATGTTATTAACTGACCGAAACTTTAACACAACATTTTTTGACCCTGCGGGTGGGGGAGACCCGGTTTTATATCAGCACTTATTT
700	SK_Ba_50_Jul_C_r2	4	ATTAAGTAGTATTCAAGCTCATTCTGGAGGTTCTGTTGATTTAGCTATATTTAGTTTACATGTAGCTGGAATTTCTTCAATTTTAGGTGCTGTTAATTTTATTACTACAATATTTAATATGAGAGCGCCAGGTATGACACTTCATCGCTTGCCACTTTTTGCATGGGCTGTTTTAATCACTGCTGTTTTATTACTTCTTTCATTGCCAGTTTTGGCGGGAGCCATTACTATGTTATTAACTGACCGAAACTTTAACACAACATTTTTTGACCCTGCGGGTGGGGGAGACCCGGTTTTATATCAGCACTTATTT
701	SK_Al_10_Jul_C_r4	3	ATTAAGTAGTATTCAAGCTCATTCTGGAGGTTCTGTTGATTTAGCTATATTTAGTTTACATGTAGCTGGAATTTCTTCAATTTTAGGTGCTGTTAATTTTATTACTACAATATTTAATATGAGAGCGCCAGGTATGACACTTCATCGCTTGCCACTTTTTGCATGGGCTGTTTTAATCACTGCTGTTTTATTACTTCTTTCATTGCCAGTTTTGGCGGGAGCCATTACTATGTTATTAACTGACCGAAACTTTAACACAACATTTTTTGACCCTGCGGGTGGGGGAGACCCGGTTTTATATCAGCACTTATTT
702	SK_Ba_50_Jul_B_r2	6	ATTAAGTAGTATTCAAGCTCATTCTGGAGGTTCTGTTGATTTAGCTATATTTAGTTTACATGTAGCTGGAATTTCTTCAATTTTAGGTGCTGTTAATTTTATTACTACAATATTTAATATGAGAGCGCCAGGTATGACACTTCATCGCTTGCCACTTTTTGCATGGGCTGTTTTAATCACTGCTGTTTTATTACTTCTTTCATTGCCAGTTTTGGCGGGAGCCATTACTATGTTATTAACTGACCGAAACTTTAACACAACATTTTTTGACCCTGCGGGTGGGGGAGACCCGGTTTTATATCAGCACTTATTT
703	SK_Al_15_Jul_C_r5	9	ATTAAGTAGTATTCAAGCTCATTCTGGAGGTTCTGTTGATTTAGCTATATTTAGTTTACATGTAGCTGGAATTTCTTCAATTTTAGGTGCTGTTAATTTTATTACTACAATATTTAATATGAGAGCGCCAGGTATGACACTTCATCGCTTGCCACTTTTTGCATGGGCTGTTTTAATCACTGCTGTTTTATTACTTCTTTCATTGCCAGTTTTGGCGGGAGCCATTACTATGTTATTAACTGACCGAAACTTTAACACAACATTTTTTGACCCTGCGGGTGGGGGAGACCCGGTTTTATATCAGCACTTATTT
704	SK_Eg_0_Jul_B_r2	18	ATTAAGTAGTATTCAAGCTCATTCTGGAGGTTCTGTTGATTTAGCTATATTTAGTTTACATGTAGCTGGAATTTCTTCAATTTTAGGTGCTGTTAATTTTATTACTACAATATTTAATATGAGAGCGCCAGGTATGACACTTCATCGCTTGCCACTTTTTGCATGGGCTGTTTTAATCACTGCTGTTTTATTACTTCTTTCATTGCCAGTTTTGGCGGGAGCCATTACTATGTTATTAACTGACCGAAACTTTAACACAACATTTTTTGACCCTGCGGGTGGGGGAGACCCGGTTTTATATCAGCACTTATTT
705	SK_Eg_0_Jul_C_r2	2	ATTAAGTAGTATTCAAGCTCATTCTGGAGGTTCTGTTGATTTAGCTATATTTAGTTTACATGTAGCTGGAATTTCTTCAATTTTAGGTGCTGTTAATTTTATTACTACAATATTTAATATGAGAGCGCCAGGTATGACACTTCATCGCTTGCCACTTTTTGCATGGGCTGTTTTAATCACTGCTGTTTTATTACTTCTTTCATTGCCAGTTTTGGCGGGAGCCATTACTATGTTATTAACTGACCGAAACTTTAACACAACATTTTTTGACCCTGCGGGTGGGGGAGACCCGGTTTTATATCAGCACTTATTT
706	SK_Al_3_Jul_A_r5	2	ATTAAGTAGTATTCAAGCTCATTCTGGAGGTTCTGTTGATTTAGCTATATTTAGTTTACATGTAGCTGGAATTTCTTCAATTTTAGGTGCTGTTAATTTTATTACTACAATATTTAATATGAGAGCGCCAGGTATGACACTTCATCGCTTGCCACTTTTTGCATGGGCTGTTTTAATCACTGCTGTTTTATTACTTCTTTCATTGCCAGTTTTGGCGGGAGCCATTACTATGTTATTAACTGACCGAAACTTTAACACAACATTTTTTGACCCTGCGGGTGGGGGAGACCCGGTTTTATATCAGCACTTATTT
707	SK_Eg_0_Jul_A_r2	7	ATTAAGTAGTATTCAAGCTCATTCTGGAGGTTCTGTTGATTTAGCTATATTTAGTTTACATGTAGCTGGAATTTCTTCAATTTTAGGTGCTGTTAATTTTATTACTACAATATTTAATATGAGAGCGCCAGGTATGACACTTCATCGCTTGCCACTTTTTGCATGGGCTGTTTTAATCACTGCTGTTTTATTACTTCTTTCATTGCCAGTTTTGGCGGGAGCCATTACTATGTTATTAACTGACCGAAACTTTAACACAACATTTTTTGACCCTGCGGGTGGGGGAGACCCGGTTTTATATCAGCACTTATTT
708	CI_Ac_3_Jul_B_r1	42	TCTTTCAGGAATTATTGCTCACTCAGGTGGTGCAGTAGACTTAGCAATTTTTAGTCTTCACTTATCTGGAGCAGCTTCTATCTTAGGTGCAATTAATTTTATTTGTACAATTGTTAATATGAGAACTGAGAGTCTTCCGTTTCATAAACTACCTCTATTCGTATGGGCTGTTTTCATTACTGCAATTTTACTATTGTTATCTCTACCAGTATTAGCAGGTGCTATTACTATGTTATTGACTGATAGAAATTTCAATACTACATTTTTTGATCCTGCAGGTGGAGGTGATCCTGTGCTGTATCAGCATTTATTT
709	SK_Eg_0_May_B_r2	121	TCTTTCAGGAATTATTGCTCACTCAGGTGGTGCAGTAGACTTAGCAATTTTTAGTCTTCACTTATCTGGAGCAGCTTCTATCTTAGGTGCAATTAATTTTATTTGTACAATTGTTAATATGAGAACTGAGAGTCTTCCGTTTCATAAACTACCTCTATTCGTATGGGCTGTTTTCATTACTGCAATTTTACTATTGTTATCTCTACCAGTATTAGCAGGTGCTATTACTATGTTATTGACTGATAGAAATTTCAATACTACATTTTTTGATCCTGCAGGTGGAGGTGATCCTGTGCTGTATCAGCATTTATTT
710	PG_Al_6_May_A_r3	592	TCTTTCAGGAATTATTGCTCACTCAGGTGGTGCAGTAGACTTAGCAATTTTTAGTCTTCACTTATCTGGAGCAGCTTCTATCTTAGGTGCAATTAATTTTATTTGTACAATTGTTAATATGAGAACTGAGAGTCTTCCGTTTCATAAACTACCTCTATTCGTATGGGCTGTTTTCATTACTGCAATTTTACTATTGTTATCTCTACCAGTATTAGCAGGTGCTATTACTATGTTATTGACTGATAGAAATTTCAATACTACATTTTTTGATCCTGCAGGTGGAGGTGATCCTGTGCTGTATCAGCATTTATTT
711	CI_Al_1_May_A_r3	499	TCTTTCAGGAATTATTGCTCACTCAGGTGGTGCAGTAGACTTAGCAATTTTTAGTCTTCACTTATCTGGAGCAGCTTCTATCTTAGGTGCAATTAATTTTATTTGTACAATTGTTAATATGAGAACTGAGAGTCTTCCGTTTCATAAACTACCTCTATTCGTATGGGCTGTTTTCATTACTGCAATTTTACTATTGTTATCTCTACCAGTATTAGCAGGTGCTATTACTATGTTATTGACTGATAGAAATTTCAATACTACATTTTTTGATCCTGCAGGTGGAGGTGATCCTGTGCTGTATCAGCATTTATTT
712	NR_Eg_0_Jul_B_r2	40	TCTTTCAGGAATTATTGCTCACTCAGGTGGTGCAGTAGACTTAGCAATTTTTAGTCTTCACTTATCTGGAGCAGCTTCTATCTTAGGTGCAATTAATTTTATTTGTACAATTGTTAATATGAGAACTGAGAGTCTTCCGTTTCATAAACTACCTCTATTCGTATGGGCTGTTTTCATTACTGCAATTTTACTATTGTTATCTCTACCAGTATTAGCAGGTGCTATTACTATGTTATTGACTGATAGAAATTTCAATACTACATTTTTTGATCCTGCAGGTGGAGGTGATCCTGTGCTGTATCAGCATTTATTT
713	CI_Eg_0_May_C_r2	175	TCTTTCAGGAATTATTGCTCACTCAGGTGGTGCAGTAGACTTAGCAATTTTTAGTCTTCACTTATCTGGAGCAGCTTCTATCTTAGGTGCAATTAATTTTATTTGTACAATTGTTAATATGAGAACTGAGAGTCTTCCGTTTCATAAACTACCTCTATTCGTATGGGCTGTTTTCATTACTGCAATTTTACTATTGTTATCTCTACCAGTATTAGCAGGTGCTATTACTATGTTATTGACTGATAGAAATTTCAATACTACATTTTTTGATCCTGCAGGTGGAGGTGATCCTGTGCTGTATCAGCATTTATTT
714	CI_Eg_0_May_A_r2	325	TCTTTCAGGAATTATTGCTCACTCAGGTGGTGCAGTAGACTTAGCAATTTTTAGTCTTCACTTATCTGGAGCAGCTTCTATCTTAGGTGCAATTAATTTTATTTGTACAATTGTTAATATGAGAACTGAGAGTCTTCCGTTTCATAAACTACCTCTATTCGTATGGGCTGTTTTCATTACTGCAATTTTACTATTGTTATCTCTACCAGTATTAGCAGGTGCTATTACTATGTTATTGACTGATAGAAATTTCAATACTACATTTTTTGATCCTGCAGGTGGAGGTGATCCTGTGCTGTATCAGCATTTATTT
715	CI_Ba_50_May_C_r2	164	TCTTTCAGGAATTATTGCTCACTCAGGTGGTGCAGTAGACTTAGCAATTTTTAGTCTTCACTTATCTGGAGCAGCTTCTATCTTAGGTGCAATTAATTTTATTTGTACAATTGTTAATATGAGAACTGAGAGTCTTCCGTTTCATAAACTACCTCTATTCGTATGGGCTGTTTTCATTACTGCAATTTTACTATTGTTATCTCTACCAGTATTAGCAGGTGCTATTACTATGTTATTGACTGATAGAAATTTCAATACTACATTTTTTGATCCTGCAGGTGGAGGTGATCCTGTGCTGTATCAGCATTTATTT
716	SK_Eg_0_Jul_A_r2	118	TCTTTCAGGAATTATTGCTCACTCAGGTGGTGCAGTAGACTTAGCAATTTTTAGTCTTCACTTATCTGGAGCAGCTTCTATCTTAGGTGCAATTAATTTTATTTGTACAATTGTTAATATGAGAACTGAGAGTCTTCCGTTTCATAAACTACCTCTATTCGTATGGGCTGTTTTCATTACTGCAATTTTACTATTGTTATCTCTACCAGTATTAGCAGGTGCTATTACTATGTTATTGACTGATAGAAATTTCAATACTACATTTTTTGATCCTGCAGGTGGAGGTGATCCTGTGCTGTATCAGCATTTATTT
717	PG_Al_3_May_A_r3	1002	TCTTTCAGGAATTATTGCTCACTCAGGTGGTGCAGTAGACTTAGCAATTTTTAGTCTTCACTTATCTGGAGCAGCTTCTATCTTAGGTGCAATTAATTTTATTTGTACAATTGTTAATATGAGAACTGAGAGTCTTCCGTTTCATAAACTACCTCTATTCGTATGGGCTGTTTTCATTACTGCAATTTTACTATTGTTATCTCTACCAGTATTAGCAGGTGCTATTACTATGTTATTGACTGATAGAAATTTCAATACTACATTTTTTGATCCTGCAGGTGGAGGTGATCCTGTGCTGTATCAGCATTTATTT
718	PG_Al_1_May_B_r3	1072	TCTTTCAGGAATTATTGCTCACTCAGGTGGTGCAGTAGACTTAGCAATTTTTAGTCTTCACTTATCTGGAGCAGCTTCTATCTTAGGTGCAATTAATTTTATTTGTACAATTGTTAATATGAGAACTGAGAGTCTTCCGTTTCATAAACTACCTCTATTCGTATGGGCTGTTTTCATTACTGCAATTTTACTATTGTTATCTCTACCAGTATTAGCAGGTGCTATTACTATGTTATTGACTGATAGAAATTTCAATACTACATTTTTTGATCCTGCAGGTGGAGGTGATCCTGTGCTGTATCAGCATTTATTT
719	CI_Ac_10_Jul_A_r1	19	TCTTTCAGGAATTATTGCTCACTCAGGTGGTGCAGTAGACTTAGCAATTTTTAGTCTTCACTTATCTGGAGCAGCTTCTATCTTAGGTGCAATTAATTTTATTTGTACAATTGTTAATATGAGAACTGAGAGTCTTCCGTTTCATAAACTACCTCTATTCGTATGGGCTGTTTTCATTACTGCAATTTTACTATTGTTATCTCTACCAGTATTAGCAGGTGCTATTACTATGTTATTGACTGATAGAAATTTCAATACTACATTTTTTGATCCTGCAGGTGGAGGTGATCCTGTGCTGTATCAGCATTTATTT
720	CI_Al_6_May_B_r3	116	TCTTTCAGGAATTATTGCTCACTCAGGTGGTGCAGTAGACTTAGCAATTTTTAGTCTTCACTTATCTGGAGCAGCTTCTATCTTAGGTGCAATTAATTTTATTTGTACAATTGTTAATATGAGAACTGAGAGTCTTCCGTTTCATAAACTACCTCTATTCGTATGGGCTGTTTTCATTACTGCAATTTTACTATTGTTATCTCTACCAGTATTAGCAGGTGCTATTACTATGTTATTGACTGATAGAAATTTCAATACTACATTTTTTGATCCTGCAGGTGGAGGTGATCCTGTGCTGTATCAGCATTTATTT
721	CI_Al_15_Jul_B_r2	44	TCTTTCAGGAATTATTGCTCACTCAGGTGGTGCAGTAGACTTAGCAATTTTTAGTCTTCACTTATCTGGAGCAGCTTCTATCTTAGGTGCAATTAATTTTATTTGTACAATTGTTAATATGAGAACTGAGAGTCTTCCGTTTCATAAACTACCTCTATTCGTATGGGCTGTTTTCATTACTGCAATTTTACTATTGTTATCTCTACCAGTATTAGCAGGTGCTATTACTATGTTATTGACTGATAGAAATTTCAATACTACATTTTTTGATCCTGCAGGTGGAGGTGATCCTGTGCTGTATCAGCATTTATTT
722	CI_Al_6_May_A_r3	1032	TCTTTCAGGAATTATTGCTCACTCAGGTGGTGCAGTAGACTTAGCAATTTTTAGTCTTCACTTATCTGGAGCAGCTTCTATCTTAGGTGCAATTAATTTTATTTGTACAATTGTTAATATGAGAACTGAGAGTCTTCCGTTTCATAAACTACCTCTATTCGTATGGGCTGTTTTCATTACTGCAATTTTACTATTGTTATCTCTACCAGTATTAGCAGGTGCTATTACTATGTTATTGACTGATAGAAATTTCAATACTACATTTTTTGATCCTGCAGGTGGAGGTGATCCTGTGCTGTATCAGCATTTATTT
723	PG_Eg_0_May_B_r2	237	TCTTTCAGGAATTATTGCTCACTCAGGTGGTGCAGTAGACTTAGCAATTTTTAGTCTTCACTTATCTGGAGCAGCTTCTATCTTAGGTGCAATTAATTTTATTTGTACAATTGTTAATATGAGAACTGAGAGTCTTCCGTTTCATAAACTACCTCTATTCGTATGGGCTGTTTTCATTACTGCAATTTTACTATTGTTATCTCTACCAGTATTAGCAGGTGCTATTACTATGTTATTGACTGATAGAAATTTCAATACTACATTTTTTGATCCTGCAGGTGGAGGTGATCCTGTGCTGTATCAGCATTTATTT
724	CI_Ba_50_May_B_r2	160	TCTTTCAGGAATTATTGCTCACTCAGGTGGTGCAGTAGACTTAGCAATTTTTAGTCTTCACTTATCTGGAGCAGCTTCTATCTTAGGTGCAATTAATTTTATTTGTACAATTGTTAATATGAGAACTGAGAGTCTTCCGTTTCATAAACTACCTCTATTCGTATGGGCTGTTTTCATTACTGCAATTTTACTATTGTTATCTCTACCAGTATTAGCAGGTGCTATTACTATGTTATTGACTGATAGAAATTTCAATACTACATTTTTTGATCCTGCAGGTGGAGGTGATCCTGTGCTGTATCAGCATTTATTT
725	NR_Eg_0_May_C_r2	239	TCTTTCAGGAATTATTGCTCACTCAGGTGGTGCAGTAGACTTAGCAATTTTTAGTCTTCACTTATCTGGAGCAGCTTCTATCTTAGGTGCAATTAATTTTATTTGTACAATTGTTAATATGAGAACTGAGAGTCTTCCGTTTCATAAACTACCTCTATTCGTATGGGCTGTTTTCATTACTGCAATTTTACTATTGTTATCTCTACCAGTATTAGCAGGTGCTATTACTATGTTATTGACTGATAGAAATTTCAATACTACATTTTTTGATCCTGCAGGTGGAGGTGATCCTGTGCTGTATCAGCATTTATTT
726	CI_Al_6_May_C_r3	671	TCTTTCAGGAATTATTGCTCACTCAGGTGGTGCAGTAGACTTAGCAATTTTTAGTCTTCACTTATCTGGAGCAGCTTCTATCTTAGGTGCAATTAATTTTATTTGTACAATTGTTAATATGAGAACTGAGAGTCTTCCGTTTCATAAACTACCTCTATTCGTATGGGCTGTTTTCATTACTGCAATTTTACTATTGTTATCTCTACCAGTATTAGCAGGTGCTATTACTATGTTATTGACTGATAGAAATTTCAATACTACATTTTTTGATCCTGCAGGTGGAGGTGATCCTGTGCTGTATCAGCATTTATTT
727	PG_Al_10_May_A_r3	819	TCTTTCAGGAATTATTGCTCACTCAGGTGGTGCAGTAGACTTAGCAATTTTTAGTCTTCACTTATCTGGAGCAGCTTCTATCTTAGGTGCAATTAATTTTATTTGTACAATTGTTAATATGAGAACTGAGAGTCTTCCGTTTCATAAACTACCTCTATTCGTATGGGCTGTTTTCATTACTGCAATTTTACTATTGTTATCTCTACCAGTATTAGCAGGTGCTATTACTATGTTATTGACTGATAGAAATTTCAATACTACATTTTTTGATCCTGCAGGTGGAGGTGATCCTGTGCTGTATCAGCATTTATTT
728	CI_Al_6_Jul_C_r1	70	TCTTTCAGGAATTATTGCTCACTCAGGTGGTGCAGTAGACTTAGCAATTTTTAGTCTTCACTTATCTGGAGCAGCTTCTATCTTAGGTGCAATTAATTTTATTTGTACAATTGTTAATATGAGAACTGAGAGTCTTCCGTTTCATAAACTACCTCTATTCGTATGGGCTGTTTTCATTACTGCAATTTTACTATTGTTATCTCTACCAGTATTAGCAGGTGCTATTACTATGTTATTGACTGATAGAAATTTCAATACTACATTTTTTGATCCTGCAGGTGGAGGTGATCCTGTGCTGTATCAGCATTTATTT
729	PG_Al_3_Aug_A_r3	3	TCTTTCAGGAATTATTGCTCACTCAGGTGGTGCAGTAGACTTAGCAATTTTTAGTCTTCACTTATCTGGAGCAGCTTCTATCTTAGGTGCAATTAATTTTATTTGTACAATTGTTAATATGAGAACTGAGAGTCTTCCGTTTCATAAACTACCTCTATTCGTATGGGCTGTTTTCATTACTGCAATTTTACTATTGTTATCTCTACCAGTATTAGCAGGTGCTATTACTATGTTATTGACTGATAGAAATTTCAATACTACATTTTTTGATCCTGCAGGTGGAGGTGATCCTGTGCTGTATCAGCATTTATTT
730	CI_Al_1_May_B_r3	462	TCTTTCAGGAATTATTGCTCACTCAGGTGGTGCAGTAGACTTAGCAATTTTTAGTCTTCACTTATCTGGAGCAGCTTCTATCTTAGGTGCAATTAATTTTATTTGTACAATTGTTAATATGAGAACTGAGAGTCTTCCGTTTCATAAACTACCTCTATTCGTATGGGCTGTTTTCATTACTGCAATTTTACTATTGTTATCTCTACCAGTATTAGCAGGTGCTATTACTATGTTATTGACTGATAGAAATTTCAATACTACATTTTTTGATCCTGCAGGTGGAGGTGATCCTGTGCTGTATCAGCATTTATTT
731	CI_Al_3_May_C_r3	3995	TCTTTCAGGAATTATTGCTCACTCAGGTGGTGCAGTAGACTTAGCAATTTTTAGTCTTCACTTATCTGGAGCAGCTTCTATCTTAGGTGCAATTAATTTTATTTGTACAATTGTTAATATGAGAACTGAGAGTCTTCCGTTTCATAAACTACCTCTATTCGTATGGGCTGTTTTCATTACTGCAATTTTACTATTGTTATCTCTACCAGTATTAGCAGGTGCTATTACTATGTTATTGACTGATAGAAATTTCAATACTACATTTTTTGATCCTGCAGGTGGAGGTGATCCTGTGCTGTATCAGCATTTATTT
732	CI_Ba_50_May_A_r2	753	TCTTTCAGGAATTATTGCTCACTCAGGTGGTGCAGTAGACTTAGCAATTTTTAGTCTTCACTTATCTGGAGCAGCTTCTATCTTAGGTGCAATTAATTTTATTTGTACAATTGTTAATATGAGAACTGAGAGTCTTCCGTTTCATAAACTACCTCTATTCGTATGGGCTGTTTTCATTACTGCAATTTTACTATTGTTATCTCTACCAGTATTAGCAGGTGCTATTACTATGTTATTGACTGATAGAAATTTCAATACTACATTTTTTGATCCTGCAGGTGGAGGTGATCCTGTGCTGTATCAGCATTTATTT
733	PG_Eg_0_May_A_r2	480	TCTTTCAGGAATTATTGCTCACTCAGGTGGTGCAGTAGACTTAGCAATTTTTAGTCTTCACTTATCTGGAGCAGCTTCTATCTTAGGTGCAATTAATTTTATTTGTACAATTGTTAATATGAGAACTGAGAGTCTTCCGTTTCATAAACTACCTCTATTCGTATGGGCTGTTTTCATTACTGCAATTTTACTATTGTTATCTCTACCAGTATTAGCAGGTGCTATTACTATGTTATTGACTGATAGAAATTTCAATACTACATTTTTTGATCCTGCAGGTGGAGGTGATCCTGTGCTGTATCAGCATTTATTT
734	SK_Ba_50_May_B_r2	91	TCTTTCAGGAATTATTGCTCACTCAGGTGGTGCAGTAGACTTAGCAATTTTTAGTCTTCACTTATCTGGAGCAGCTTCTATCTTAGGTGCAATTAATTTTATTTGTACAATTGTTAATATGAGAACTGAGAGTCTTCCGTTTCATAAACTACCTCTATTCGTATGGGCTGTTTTCATTACTGCAATTTTACTATTGTTATCTCTACCAGTATTAGCAGGTGCTATTACTATGTTATTGACTGATAGAAATTTCAATACTACATTTTTTGATCCTGCAGGTGGAGGTGATCCTGTGCTGTATCAGCATTTATTT
735	CI_Al_3_May_B_r3	958	TCTTTCAGGAATTATTGCTCACTCAGGTGGTGCAGTAGACTTAGCAATTTTTAGTCTTCACTTATCTGGAGCAGCTTCTATCTTAGGTGCAATTAATTTTATTTGTACAATTGTTAATATGAGAACTGAGAGTCTTCCGTTTCATAAACTACCTCTATTCGTATGGGCTGTTTTCATTACTGCAATTTTACTATTGTTATCTCTACCAGTATTAGCAGGTGCTATTACTATGTTATTGACTGATAGAAATTTCAATACTACATTTTTTGATCCTGCAGGTGGAGGTGATCCTGTGCTGTATCAGCATTTATTT
736	CI_Ba_50_Jul_B_r1	5	TCTTTCAGGAATTATTGCTCACTCAGGTGGTGCAGTAGACTTAGCAATTTTTAGTCTTCACTTATCTGGAGCAGCTTCTATCTTAGGTGCAATTAATTTTATTTGTACAATTGTTAATATGAGAACTGAGAGTCTTCCGTTTCATAAACTACCTCTATTCGTATGGGCTGTTTTCATTACTGCAATTTTACTATTGTTATCTCTACCAGTATTAGCAGGTGCTATTACTATGTTATTGACTGATAGAAATTTCAATACTACATTTTTTGATCCTGCAGGTGGAGGTGATCCTGTGCTGTATCAGCATTTATTT
737	CI_Ac_6_Jul_B_r1	43	TCTTTCAGGAATTATTGCTCACTCAGGTGGTGCAGTAGACTTAGCAATTTTTAGTCTTCACTTATCTGGAGCAGCTTCTATCTTAGGTGCAATTAATTTTATTTGTACAATTGTTAATATGAGAACTGAGAGTCTTCCGTTTCATAAACTACCTCTATTCGTATGGGCTGTTTTCATTACTGCAATTTTACTATTGTTATCTCTACCAGTATTAGCAGGTGCTATTACTATGTTATTGACTGATAGAAATTTCAATACTACATTTTTTGATCCTGCAGGTGGAGGTGATCCTGTGCTGTATCAGCATTTATTT
738	PG_Al_15_May_A_r3	668	TCTTTCAGGAATTATTGCTCACTCAGGTGGTGCAGTAGACTTAGCAATTTTTAGTCTTCACTTATCTGGAGCAGCTTCTATCTTAGGTGCAATTAATTTTATTTGTACAATTGTTAATATGAGAACTGAGAGTCTTCCGTTTCATAAACTACCTCTATTCGTATGGGCTGTTTTCATTACTGCAATTTTACTATTGTTATCTCTACCAGTATTAGCAGGTGCTATTACTATGTTATTGACTGATAGAAATTTCAATACTACATTTTTTGATCCTGCAGGTGGAGGTGATCCTGTGCTGTATCAGCATTTATTT
739	PG_Al_6_Jul_A_r1	23	TCTTTCAGGAATTATTGCTCACTCAGGTGGTGCAGTAGACTTAGCAATTTTTAGTCTTCACTTATCTGGAGCAGCTTCTATCTTAGGTGCAATTAATTTTATTTGTACAATTGTTAATATGAGAACTGAGAGTCTTCCGTTTCATAAACTACCTCTATTCGTATGGGCTGTTTTCATTACTGCAATTTTACTATTGTTATCTCTACCAGTATTAGCAGGTGCTATTACTATGTTATTGACTGATAGAAATTTCAATACTACATTTTTTGATCCTGCAGGTGGAGGTGATCCTGTGCTGTATCAGCATTTATTT
740	CI_Al_1_Jul_B_r1	22	TCTTTCAGGAATTATTGCTCACTCAGGTGGTGCAGTAGACTTAGCAATTTTTAGTCTTCACTTATCTGGAGCAGCTTCTATCTTAGGTGCAATTAATTTTATTTGTACAATTGTTAATATGAGAACTGAGAGTCTTCCGTTTCATAAACTACCTCTATTCGTATGGGCTGTTTTCATTACTGCAATTTTACTATTGTTATCTCTACCAGTATTAGCAGGTGCTATTACTATGTTATTGACTGATAGAAATTTCAATACTACATTTTTTGATCCTGCAGGTGGAGGTGATCCTGTGCTGTATCAGCATTTATTT
741	NR_Ba_50_May_A_r2	438	TCTTTCAGGAATTATTGCTCACTCAGGTGGTGCAGTAGACTTAGCAATTTTTAGTCTTCACTTATCTGGAGCAGCTTCTATCTTAGGTGCAATTAATTTTATTTGTACAATTGTTAATATGAGAACTGAGAGTCTTCCGTTTCATAAACTACCTCTATTCGTATGGGCTGTTTTCATTACTGCAATTTTACTATTGTTATCTCTACCAGTATTAGCAGGTGCTATTACTATGTTATTGACTGATAGAAATTTCAATACTACATTTTTTGATCCTGCAGGTGGAGGTGATCCTGTGCTGTATCAGCATTTATTT
742	PG_Al_6_May_C_r3	327	TCTTTCAGGAATTATTGCTCACTCAGGTGGTGCAGTAGACTTAGCAATTTTTAGTCTTCACTTATCTGGAGCAGCTTCTATCTTAGGTGCAATTAATTTTATTTGTACAATTGTTAATATGAGAACTGAGAGTCTTCCGTTTCATAAACTACCTCTATTCGTATGGGCTGTTTTCATTACTGCAATTTTACTATTGTTATCTCTACCAGTATTAGCAGGTGCTATTACTATGTTATTGACTGATAGAAATTTCAATACTACATTTTTTGATCCTGCAGGTGGAGGTGATCCTGTGCTGTATCAGCATTTATTT
743	CI_Al_3_Aug_B_r3	139	TCTTTCAGGAATTATTGCTCACTCAGGTGGTGCAGTAGACTTAGCAATTTTTAGTCTTCACTTATCTGGAGCAGCTTCTATCTTAGGTGCAATTAATTTTATTTGTACAATTGTTAATATGAGAACTGAGAGTCTTCCGTTTCATAAACTACCTCTATTCGTATGGGCTGTTTTCATTACTGCAATTTTACTATTGTTATCTCTACCAGTATTAGCAGGTGCTATTACTATGTTATTGACTGATAGAAATTTCAATACTACATTTTTTGATCCTGCAGGTGGAGGTGATCCTGTGCTGTATCAGCATTTATTT
744	PG_Al_15_May_C_r3	1775	TCTTTCAGGAATTATTGCTCACTCAGGTGGTGCAGTAGACTTAGCAATTTTTAGTCTTCACTTATCTGGAGCAGCTTCTATCTTAGGTGCAATTAATTTTATTTGTACAATTGTTAATATGAGAACTGAGAGTCTTCCGTTTCATAAACTACCTCTATTCGTATGGGCTGTTTTCATTACTGCAATTTTACTATTGTTATCTCTACCAGTATTAGCAGGTGCTATTACTATGTTATTGACTGATAGAAATTTCAATACTACATTTTTTGATCCTGCAGGTGGAGGTGATCCTGTGCTGTATCAGCATTTATTT
745	SK_Eg_0_May_A_r2	816	TCTTTCAGGAATTATTGCTCACTCAGGTGGTGCAGTAGACTTAGCAATTTTTAGTCTTCACTTATCTGGAGCAGCTTCTATCTTAGGTGCAATTAATTTTATTTGTACAATTGTTAATATGAGAACTGAGAGTCTTCCGTTTCATAAACTACCTCTATTCGTATGGGCTGTTTTCATTACTGCAATTTTACTATTGTTATCTCTACCAGTATTAGCAGGTGCTATTACTATGTTATTGACTGATAGAAATTTCAATACTACATTTTTTGATCCTGCAGGTGGAGGTGATCCTGTGCTGTATCAGCATTTATTT
746	CI_Ba_50_Jul_A_r1	6	TCTTTCAGGAATTATTGCTCACTCAGGTGGTGCAGTAGACTTAGCAATTTTTAGTCTTCACTTATCTGGAGCAGCTTCTATCTTAGGTGCAATTAATTTTATTTGTACAATTGTTAATATGAGAACTGAGAGTCTTCCGTTTCATAAACTACCTCTATTCGTATGGGCTGTTTTCATTACTGCAATTTTACTATTGTTATCTCTACCAGTATTAGCAGGTGCTATTACTATGTTATTGACTGATAGAAATTTCAATACTACATTTTTTGATCCTGCAGGTGGAGGTGATCCTGTGCTGTATCAGCATTTATTT
747	PG_Al_15_Jul_B_r1	29	TCTTTCAGGAATTATTGCTCACTCAGGTGGTGCAGTAGACTTAGCAATTTTTAGTCTTCACTTATCTGGAGCAGCTTCTATCTTAGGTGCAATTAATTTTATTTGTACAATTGTTAATATGAGAACTGAGAGTCTTCCGTTTCATAAACTACCTCTATTCGTATGGGCTGTTTTCATTACTGCAATTTTACTATTGTTATCTCTACCAGTATTAGCAGGTGCTATTACTATGTTATTGACTGATAGAAATTTCAATACTACATTTTTTGATCCTGCAGGTGGAGGTGATCCTGTGCTGTATCAGCATTTATTT
748	PG_Al_10_May_C_r3	481	TCTTTCAGGAATTATTGCTCACTCAGGTGGTGCAGTAGACTTAGCAATTTTTAGTCTTCACTTATCTGGAGCAGCTTCTATCTTAGGTGCAATTAATTTTATTTGTACAATTGTTAATATGAGAACTGAGAGTCTTCCGTTTCATAAACTACCTCTATTCGTATGGGCTGTTTTCATTACTGCAATTTTACTATTGTTATCTCTACCAGTATTAGCAGGTGCTATTACTATGTTATTGACTGATAGAAATTTCAATACTACATTTTTTGATCCTGCAGGTGGAGGTGATCCTGTGCTGTATCAGCATTTATTT
749	CI_Ac_6_Jul_A_r1	22	TCTTTCAGGAATTATTGCTCACTCAGGTGGTGCAGTAGACTTAGCAATTTTTAGTCTTCACTTATCTGGAGCAGCTTCTATCTTAGGTGCAATTAATTTTATTTGTACAATTGTTAATATGAGAACTGAGAGTCTTCCGTTTCATAAACTACCTCTATTCGTATGGGCTGTTTTCATTACTGCAATTTTACTATTGTTATCTCTACCAGTATTAGCAGGTGCTATTACTATGTTATTGACTGATAGAAATTTCAATACTACATTTTTTGATCCTGCAGGTGGAGGTGATCCTGTGCTGTATCAGCATTTATTT
750	CI_Al_3_May_A_r3	620	TCTTTCAGGAATTATTGCTCACTCAGGTGGTGCAGTAGACTTAGCAATTTTTAGTCTTCACTTATCTGGAGCAGCTTCTATCTTAGGTGCAATTAATTTTATTTGTACAATTGTTAATATGAGAACTGAGAGTCTTCCGTTTCATAAACTACCTCTATTCGTATGGGCTGTTTTCATTACTGCAATTTTACTATTGTTATCTCTACCAGTATTAGCAGGTGCTATTACTATGTTATTGACTGATAGAAATTTCAATACTACATTTTTTGATCCTGCAGGTGGAGGTGATCCTGTGCTGTATCAGCATTTATTT
751	CI_Al_1_May_C_r3	631	TCTTTCAGGAATTATTGCTCACTCAGGTGGTGCAGTAGACTTAGCAATTTTTAGTCTTCACTTATCTGGAGCAGCTTCTATCTTAGGTGCAATTAATTTTATTTGTACAATTGTTAATATGAGAACTGAGAGTCTTCCGTTTCATAAACTACCTCTATTCGTATGGGCTGTTTTCATTACTGCAATTTTACTATTGTTATCTCTACCAGTATTAGCAGGTGCTATTACTATGTTATTGACTGATAGAAATTTCAATACTACATTTTTTGATCCTGCAGGTGGAGGTGATCCTGTGCTGTATCAGCATTTATTT
752	PG_Al_1_May_A_r3	565	TCTTTCAGGAATTATTGCTCACTCAGGTGGTGCAGTAGACTTAGCAATTTTTAGTCTTCACTTATCTGGAGCAGCTTCTATCTTAGGTGCAATTAATTTTATTTGTACAATTGTTAATATGAGAACTGAGAGTCTTCCGTTTCATAAACTACCTCTATTCGTATGGGCTGTTTTCATTACTGCAATTTTACTATTGTTATCTCTACCAGTATTAGCAGGTGCTATTACTATGTTATTGACTGATAGAAATTTCAATACTACATTTTTTGATCCTGCAGGTGGAGGTGATCCTGTGCTGTATCAGCATTTATTT
753	SK_Ba_50_May_C_r2	330	TCTTTCAGGAATTATTGCTCACTCAGGTGGTGCAGTAGACTTAGCAATTTTTAGTCTTCACTTATCTGGAGCAGCTTCTATCTTAGGTGCAATTAATTTTATTTGTACAATTGTTAATATGAGAACTGAGAGTCTTCCGTTTCATAAACTACCTCTATTCGTATGGGCTGTTTTCATTACTGCAATTTTACTATTGTTATCTCTACCAGTATTAGCAGGTGCTATTACTATGTTATTGACTGATAGAAATTTCAATACTACATTTTTTGATCCTGCAGGTGGAGGTGATCCTGTGCTGTATCAGCATTTATTT
754	CI_Ac_3_Jul_C_r1	33	TCTTTCAGGAATTATTGCTCACTCAGGTGGTGCAGTAGACTTAGCAATTTTTAGTCTTCACTTATCTGGAGCAGCTTCTATCTTAGGTGCAATTAATTTTATTTGTACAATTGTTAATATGAGAACTGAGAGTCTTCCGTTTCATAAACTACCTCTATTCGTATGGGCTGTTTTCATTACTGCAATTTTACTATTGTTATCTCTACCAGTATTAGCAGGTGCTATTACTATGTTATTGACTGATAGAAATTTCAATACTACATTTTTTGATCCTGCAGGTGGAGGTGATCCTGTGCTGTATCAGCATTTATTT
755	PG_Al_10_Jul_A_r1	5	TCTTTCAGGAATTATTGCTCACTCAGGTGGTGCAGTAGACTTAGCAATTTTTAGTCTTCACTTATCTGGAGCAGCTTCTATCTTAGGTGCAATTAATTTTATTTGTACAATTGTTAATATGAGAACTGAGAGTCTTCCGTTTCATAAACTACCTCTATTCGTATGGGCTGTTTTCATTACTGCAATTTTACTATTGTTATCTCTACCAGTATTAGCAGGTGCTATTACTATGTTATTGACTGATAGAAATTTCAATACTACATTTTTTGATCCTGCAGGTGGAGGTGATCCTGTGCTGTATCAGCATTTATTT
756	CI_Ac_10_Jul_C_r1	78	TCTTTCAGGAATTATTGCTCACTCAGGTGGTGCAGTAGACTTAGCAATTTTTAGTCTTCACTTATCTGGAGCAGCTTCTATCTTAGGTGCAATTAATTTTATTTGTACAATTGTTAATATGAGAACTGAGAGTCTTCCGTTTCATAAACTACCTCTATTCGTATGGGCTGTTTTCATTACTGCAATTTTACTATTGTTATCTCTACCAGTATTAGCAGGTGCTATTACTATGTTATTGACTGATAGAAATTTCAATACTACATTTTTTGATCCTGCAGGTGGAGGTGATCCTGTGCTGTATCAGCATTTATTT
757	PG_Ba_50_May_A_r2	120	TCTTTCAGGAATTATTGCTCACTCAGGTGGTGCAGTAGACTTAGCAATTTTTAGTCTTCACTTATCTGGAGCAGCTTCTATCTTAGGTGCAATTAATTTTATTTGTACAATTGTTAATATGAGAACTGAGAGTCTTCCGTTTCATAAACTACCTCTATTCGTATGGGCTGTTTTCATTACTGCAATTTTACTATTGTTATCTCTACCAGTATTAGCAGGTGCTATTACTATGTTATTGACTGATAGAAATTTCAATACTACATTTTTTGATCCTGCAGGTGGAGGTGATCCTGTGCTGTATCAGCATTTATTT
758	PG_Al_15_May_B_r3	470	TCTTTCAGGAATTATTGCTCACTCAGGTGGTGCAGTAGACTTAGCAATTTTTAGTCTTCACTTATCTGGAGCAGCTTCTATCTTAGGTGCAATTAATTTTATTTGTACAATTGTTAATATGAGAACTGAGAGTCTTCCGTTTCATAAACTACCTCTATTCGTATGGGCTGTTTTCATTACTGCAATTTTACTATTGTTATCTCTACCAGTATTAGCAGGTGCTATTACTATGTTATTGACTGATAGAAATTTCAATACTACATTTTTTGATCCTGCAGGTGGAGGTGATCCTGTGCTGTATCAGCATTTATTT
759	NR_Eg_0_May_A_r2	78	TCTTTCAGGAATTATTGCTCACTCAGGTGGTGCAGTAGACTTAGCAATTTTTAGTCTTCACTTATCTGGAGCAGCTTCTATCTTAGGTGCAATTAATTTTATTTGTACAATTGTTAATATGAGAACTGAGAGTCTTCCGTTTCATAAACTACCTCTATTCGTATGGGCTGTTTTCATTACTGCAATTTTACTATTGTTATCTCTACCAGTATTAGCAGGTGCTATTACTATGTTATTGACTGATAGAAATTTCAATACTACATTTTTTGATCCTGCAGGTGGAGGTGATCCTGTGCTGTATCAGCATTTATTT
760	SK_Ba_50_May_A_r2	295	TCTTTCAGGAATTATTGCTCACTCAGGTGGTGCAGTAGACTTAGCAATTTTTAGTCTTCACTTATCTGGAGCAGCTTCTATCTTAGGTGCAATTAATTTTATTTGTACAATTGTTAATATGAGAACTGAGAGTCTTCCGTTTCATAAACTACCTCTATTCGTATGGGCTGTTTTCATTACTGCAATTTTACTATTGTTATCTCTACCAGTATTAGCAGGTGCTATTACTATGTTATTGACTGATAGAAATTTCAATACTACATTTTTTGATCCTGCAGGTGGAGGTGATCCTGTGCTGTATCAGCATTTATTT
761	PG_Al_6_May_B_r3	963	TCTTTCAGGAATTATTGCTCACTCAGGTGGTGCAGTAGACTTAGCAATTTTTAGTCTTCACTTATCTGGAGCAGCTTCTATCTTAGGTGCAATTAATTTTATTTGTACAATTGTTAATATGAGAACTGAGAGTCTTCCGTTTCATAAACTACCTCTATTCGTATGGGCTGTTTTCATTACTGCAATTTTACTATTGTTATCTCTACCAGTATTAGCAGGTGCTATTACTATGTTATTGACTGATAGAAATTTCAATACTACATTTTTTGATCCTGCAGGTGGAGGTGATCCTGTGCTGTATCAGCATTTATTT
762	CI_Ac_15_Jul_C_r1	34	TCTTTCAGGAATTATTGCTCACTCAGGTGGTGCAGTAGACTTAGCAATTTTTAGTCTTCACTTATCTGGAGCAGCTTCTATCTTAGGTGCAATTAATTTTATTTGTACAATTGTTAATATGAGAACTGAGAGTCTTCCGTTTCATAAACTACCTCTATTCGTATGGGCTGTTTTCATTACTGCAATTTTACTATTGTTATCTCTACCAGTATTAGCAGGTGCTATTACTATGTTATTGACTGATAGAAATTTCAATACTACATTTTTTGATCCTGCAGGTGGAGGTGATCCTGTGCTGTATCAGCATTTATTT
763	PG_Al_10_May_B_r3	1029	TCTTTCAGGAATTATTGCTCACTCAGGTGGTGCAGTAGACTTAGCAATTTTTAGTCTTCACTTATCTGGAGCAGCTTCTATCTTAGGTGCAATTAATTTTATTTGTACAATTGTTAATATGAGAACTGAGAGTCTTCCGTTTCATAAACTACCTCTATTCGTATGGGCTGTTTTCATTACTGCAATTTTACTATTGTTATCTCTACCAGTATTAGCAGGTGCTATTACTATGTTATTGACTGATAGAAATTTCAATACTACATTTTTTGATCCTGCAGGTGGAGGTGATCCTGTGCTGTATCAGCATTTATTT
764	PG_Ba_50_May_C_r2	425	TCTTTCAGGAATTATTGCTCACTCAGGTGGTGCAGTAGACTTAGCAATTTTTAGTCTTCACTTATCTGGAGCAGCTTCTATCTTAGGTGCAATTAATTTTATTTGTACAATTGTTAATATGAGAACTGAGAGTCTTCCGTTTCATAAACTACCTCTATTCGTATGGGCTGTTTTCATTACTGCAATTTTACTATTGTTATCTCTACCAGTATTAGCAGGTGCTATTACTATGTTATTGACTGATAGAAATTTCAATACTACATTTTTTGATCCTGCAGGTGGAGGTGATCCTGTGCTGTATCAGCATTTATTT
765	PG_Al_15_Jul_A_r1	100	TCTTTCAGGAATTATTGCTCACTCAGGTGGTGCAGTAGACTTAGCAATTTTTAGTCTTCACTTATCTGGAGCAGCTTCTATCTTAGGTGCAATTAATTTTATTTGTACAATTGTTAATATGAGAACTGAGAGTCTTCCGTTTCATAAACTACCTCTATTCGTATGGGCTGTTTTCATTACTGCAATTTTACTATTGTTATCTCTACCAGTATTAGCAGGTGCTATTACTATGTTATTGACTGATAGAAATTTCAATACTACATTTTTTGATCCTGCAGGTGGAGGTGATCCTGTGCTGTATCAGCATTTATTT
766	PG_Al_10_Jul_C_r1	8	TCTTTCAGGAATTATTGCTCACTCAGGTGGTGCAGTAGACTTAGCAATTTTTAGTCTTCACTTATCTGGAGCAGCTTCTATCTTAGGTGCAATTAATTTTATTTGTACAATTGTTAATATGAGAACTGAGAGTCTTCCGTTTCATAAACTACCTCTATTCGTATGGGCTGTTTTCATTACTGCAATTTTACTATTGTTATCTCTACCAGTATTAGCAGGTGCTATTACTATGTTATTGACTGATAGAAATTTCAATACTACATTTTTTGATCCTGCAGGTGGAGGTGATCCTGTGCTGTATCAGCATTTATTT
767	CI_Al_10_May_B_r3	2055	TCTTTCAGGAATTATTGCTCACTCAGGTGGTGCAGTAGACTTAGCAATTTTTAGTCTTCACTTATCTGGAGCAGCTTCTATCTTAGGTGCAATTAATTTTATTTGTACAATTGTTAATATGAGAACTGAGAGTCTTCCGTTTCATAAACTACCTCTATTCGTATGGGCTGTTTTCATTACTGCAATTTTACTATTGTTATCTCTACCAGTATTAGCAGGTGCTATTACTATGTTATTGACTGATAGAAATTTCAATACTACATTTTTTGATCCTGCAGGTGGAGGTGATCCTGTGCTGTATCAGCATTTATTT
768	CI_Eg_0_May_B_r2	379	TCTTTCAGGAATTATTGCTCACTCAGGTGGTGCAGTAGACTTAGCAATTTTTAGTCTTCACTTATCTGGAGCAGCTTCTATCTTAGGTGCAATTAATTTTATTTGTACAATTGTTAATATGAGAACTGAGAGTCTTCCGTTTCATAAACTACCTCTATTCGTATGGGCTGTTTTCATTACTGCAATTTTACTATTGTTATCTCTACCAGTATTAGCAGGTGCTATTACTATGTTATTGACTGATAGAAATTTCAATACTACATTTTTTGATCCTGCAGGTGGAGGTGATCCTGTGCTGTATCAGCATTTATTT
769	NR_Ba_50_May_C_r2	1627	TCTTTCAGGAATTATTGCTCACTCAGGTGGTGCAGTAGACTTAGCAATTTTTAGTCTTCACTTATCTGGAGCAGCTTCTATCTTAGGTGCAATTAATTTTATTTGTACAATTGTTAATATGAGAACTGAGAGTCTTCCGTTTCATAAACTACCTCTATTCGTATGGGCTGTTTTCATTACTGCAATTTTACTATTGTTATCTCTACCAGTATTAGCAGGTGCTATTACTATGTTATTGACTGATAGAAATTTCAATACTACATTTTTTGATCCTGCAGGTGGAGGTGATCCTGTGCTGTATCAGCATTTATTT
770	CI_Al_10_May_C_r3	631	TCTTTCAGGAATTATTGCTCACTCAGGTGGTGCAGTAGACTTAGCAATTTTTAGTCTTCACTTATCTGGAGCAGCTTCTATCTTAGGTGCAATTAATTTTATTTGTACAATTGTTAATATGAGAACTGAGAGTCTTCCGTTTCATAAACTACCTCTATTCGTATGGGCTGTTTTCATTACTGCAATTTTACTATTGTTATCTCTACCAGTATTAGCAGGTGCTATTACTATGTTATTGACTGATAGAAATTTCAATACTACATTTTTTGATCCTGCAGGTGGAGGTGATCCTGTGCTGTATCAGCATTTATTT
771	CI_Al_10_May_A_r3	1519	TCTTTCAGGAATTATTGCTCACTCAGGTGGTGCAGTAGACTTAGCAATTTTTAGTCTTCACTTATCTGGAGCAGCTTCTATCTTAGGTGCAATTAATTTTATTTGTACAATTGTTAATATGAGAACTGAGAGTCTTCCGTTTCATAAACTACCTCTATTCGTATGGGCTGTTTTCATTACTGCAATTTTACTATTGTTATCTCTACCAGTATTAGCAGGTGCTATTACTATGTTATTGACTGATAGAAATTTCAATACTACATTTTTTGATCCTGCAGGTGGAGGTGATCCTGTGCTGTATCAGCATTTATTT
772	PG_Al_1_May_C_r3	167	TCTTTCAGGAATTATTGCTCACTCAGGTGGTGCAGTAGACTTAGCAATTTTTAGTCTTCACTTATCTGGAGCAGCTTCTATCTTAGGTGCAATTAATTTTATTTGTACAATTGTTAATATGAGAACTGAGAGTCTTCCGTTTCATAAACTACCTCTATTCGTATGGGCTGTTTTCATTACTGCAATTTTACTATTGTTATCTCTACCAGTATTAGCAGGTGCTATTACTATGTTATTGACTGATAGAAATTTCAATACTACATTTTTTGATCCTGCAGGTGGAGGTGATCCTGTGCTGTATCAGCATTTATTT
773	PG_Ba_50_Jul_C_r2	26	TTTAAGTACTCAATTGAGTCACTCTGGAGGAGCCGTGGATTTGGCTATTTTTAGTCTTCACGTGTCTGGAGCAAGTTCAATCCTTGGGGCGATTAACTTCATCACAACAATCTTAAACATGAGAGCACCTGGGATGAGTTTTCATGACATGCCATTATTTGTGTGGTCTGTTTTGATTACTGCAGTTCTTCTCCTTCTGTCATTGCCAGTTCTTGCAGGAGCTATTACAATGCTTCTGACAGATCGAAACTTCCAAACAACCTTCTTTGATCCAGCTGGAGGGGGAGATCCAATTTTGTTTCAACACCTTTTC
774	PG_Ac_6_Jul_A_r1	4	TTTAAGTACTCAATTGAGTCACTCTGGAGGAGCCGTGGATTTGGCTATTTTTAGTCTTCACGTGTCTGGAGCAAGTTCAATCCTTGGGGCGATTAACTTCATCACAACAATCTTAAACATGAGAGCACCTGGGATGAGTTTTCATGACATGCCATTATTTGTGTGGTCTGTTTTGATTACTGCAGTTCTTCTCCTTCTGTCATTGCCAGTTCTTGCAGGAGCTATTACAATGCTTCTGACAGATCGAAACTTCCAAACAACCTTCTTTGATCCAGCTGGAGGGGGAGATCCAATTTTGTTTCAACACCTTTTC
775	PG_Ac_15_Jul_A_r1	6	TTTAAGTACTCAATTGAGTCACTCTGGAGGAGCCGTGGATTTGGCTATTTTTAGTCTTCACGTGTCTGGAGCAAGTTCAATCCTTGGGGCGATTAACTTCATCACAACAATCTTAAACATGAGAGCACCTGGGATGAGTTTTCATGACATGCCATTATTTGTGTGGTCTGTTTTGATTACTGCAGTTCTTCTCCTTCTGTCATTGCCAGTTCTTGCAGGAGCTATTACAATGCTTCTGACAGATCGAAACTTCCAAACAACCTTCTTTGATCCAGCTGGAGGGGGAGATCCAATTTTGTTTCAACACCTTTTC
776	SK_Eg_0_Jul_C_r2	8	TTTAAGTACTCAATTGAGTCACTCTGGAGGAGCCGTGGATTTGGCTATTTTTAGTCTTCACGTGTCTGGAGCAAGTTCAATCCTTGGGGCGATTAACTTCATCACAACAATCTTAAACATGAGAGCACCTGGGATGAGTTTTCATGACATGCCATTATTTGTGTGGTCTGTTTTGATTACTGCAGTTCTTCTCCTTCTGTCATTGCCAGTTCTTGCAGGAGCTATTACAATGCTTCTGACAGATCGAAACTTCCAAACAACCTTCTTTGATCCAGCTGGAGGGGGAGATCCAATTTTGTTTCAACACCTTTTC
777	SK_Al_3_Jul_C_r5	65	TTTAAGTACTCAATTGAGTCACTCTGGAGGAGCCGTGGATTTGGCTATTTTTAGTCTTCACGTGTCTGGAGCAAGTTCAATCCTTGGGGCGATTAACTTCATCACAACAATCTTAAACATGAGAGCACCTGGGATGAGTTTTCATGACATGCCATTATTTGTGTGGTCTGTTTTGATTACTGCAGTTCTTCTCCTTCTGTCATTGCCAGTTCTTGCAGGAGCTATTACAATGCTTCTGACAGATCGAAACTTCCAAACAACCTTCTTTGATCCAGCTGGAGGGGGAGATCCAATTTTGTTTCAACACCTTTTC
778	PG_Ac_1_Jul_A_r1	5	TTTAAGTACTCAATTGAGTCACTCTGGAGGAGCCGTGGATTTGGCTATTTTTAGTCTTCACGTGTCTGGAGCAAGTTCAATCCTTGGGGCGATTAACTTCATCACAACAATCTTAAACATGAGAGCACCTGGGATGAGTTTTCATGACATGCCATTATTTGTGTGGTCTGTTTTGATTACTGCAGTTCTTCTCCTTCTGTCATTGCCAGTTCTTGCAGGAGCTATTACAATGCTTCTGACAGATCGAAACTTCCAAACAACCTTCTTTGATCCAGCTGGAGGGGGAGATCCAATTTTGTTTCAACACCTTTTC
779	PG_Ba_50_Jul_C_r1	24	TTTAAGTACTCAATTGAGTCACTCTGGAGGAGCCGTGGATTTGGCTATTTTTAGTCTTCACGTGTCTGGAGCAAGTTCAATCCTTGGGGCGATTAACTTCATCACAACAATCTTAAACATGAGAGCACCTGGGATGAGTTTTCATGACATGCCATTATTTGTGTGGTCTGTTTTGATTACTGCAGTTCTTCTCCTTCTGTCATTGCCAGTTCTTGCAGGAGCTATTACAATGCTTCTGACAGATCGAAACTTCCAAACAACCTTCTTTGATCCAGCTGGAGGGGGAGATCCAATTTTGTTTCAACACCTTTTC
780	PG_Ac_6_Jul_C_r1	7	TTTAAGTACTCAATTGAGTCACTCTGGAGGAGCCGTGGATTTGGCTATTTTTAGTCTTCACGTGTCTGGAGCAAGTTCAATCCTTGGGGCGATTAACTTCATCACAACAATCTTAAACATGAGAGCACCTGGGATGAGTTTTCATGACATGCCATTATTTGTGTGGTCTGTTTTGATTACTGCAGTTCTTCTCCTTCTGTCATTGCCAGTTCTTGCAGGAGCTATTACAATGCTTCTGACAGATCGAAACTTCCAAACAACCTTCTTTGATCCAGCTGGAGGGGGAGATCCAATTTTGTTTCAACACCTTTTC
781	PG_Eg_0_May_A_r2	206	ACTTTCTGGGTCTTTAGGTCATGGGTCTGCTTCGGTTGATCTTGTGATTTTCTCCCTTCATTTAGCGGGTATGTCTTCTATTCTTGGGGCAATTAATTTTATTACTACTATCTTAAATATGCGAGCACCAGGCATTATCTTTGAACGATTAAGTCTCTTTGTTTGATCTATTCTAGTGACAGCTTTCCTACTTCTTCTATCTCTACCTGTCTTGGCAGGTGCTATTACTATACTGTTAACAGATCGAAATTTTAATACTAGCTTCTTCGATCCTGCAGGTGGAGGTGACCCTATTCTTTATCAGCATCTATTC
782	PG_Eg_0_May_B_r2	223	ACTTTCTGGGTCTTTAGGTCATGGGTCTGCTTCGGTTGATCTTGTGATTTTCTCCCTTCATTTAGCGGGTATGTCTTCTATTCTTGGGGCAATTAATTTTATTACTACTATCTTAAATATGCGAGCACCAGGCATTATCTTTGAACGATTAAGTCTCTTTGTTTGATCTATTCTAGTGACAGCTTTCCTACTTCTTCTATCTCTACCTGTCTTGGCAGGTGCTATTACTATACTGTTAACAGATCGAAATTTTAATACTAGCTTCTTCGATCCTGCAGGTGGAGGTGACCCTATTCTTTATCAGCATCTATTC
783	PG_Eg_0_May_C_r2	194	ACTTTCTGGGTCTTTAGGTCATGGGTCTGCTTCGGTTGATCTTGTGATTTTCTCCCTTCATTTAGCGGGTATGTCTTCTATTCTTGGGGCAATTAATTTTATTACTACTATCTTAAATATGCGAGCACCAGGCATTATCTTTGAACGATTAAGTCTCTTTGTTTGATCTATTCTAGTGACAGCTTTCCTACTTCTTCTATCTCTACCTGTCTTGGCAGGTGCTATTACTATACTGTTAACAGATCGAAATTTTAATACTAGCTTCTTCGATCCTGCAGGTGGAGGTGACCCTATTCTTTATCAGCATCTATTC
784	WB_Al_15_May_A_r5	415	GTTGTCGAGAACTCTAGGGCACAATGGTATGAGCTTAGATTTAGCTATTTTCTCATTACACTTGGCTGGGGCTAGCTCAATTCTGGGGGCTTTAAACTTTATAACAACTATAATAAAATTTAAGGGTATCCTTGGATGGAACCAGATAGCTTTATTTGTTTGAAGAATATTTATCACAGCTTATTTACTACTTTTATCCCTTCCAGTTTTAGCTGGAGGACTAACAATGTTGCTCACAGATCGTAACTTTAATACTTGCTTTTTTGACCCAGCTGGAGGAGGGGACCCAATCTTATTCCAGCATATCTTT
785	WB_Al_15_May_C_r5	163	GTTGTCGAGAACTCTAGGGCACAATGGTATGAGCTTAGATTTAGCTATTTTCTCATTACACTTGGCTGGGGCTAGCTCAATTCTGGGGGCTTTAAACTTTATAACAACTATAATAAAATTTAAGGGTATCCTTGGATGGAACCAGATAGCTTTATTTGTTTGAAGAATATTTATCACAGCTTATTTACTACTTTTATCCCTTCCAGTTTTAGCTGGAGGACTAACAATGTTGCTCACAGATCGTAACTTTAATACTTGCTTTTTTGACCCAGCTGGAGGAGGGGACCCAATCTTATTCCAGCATATCTTT
786	WB_Al_15_May_B_r5	296	GTTGTCGAGAACTCTAGGGCACAATGGTATGAGCTTAGATTTAGCTATTTTCTCATTACACTTGGCTGGGGCTAGCTCAATTCTGGGGGCTTTAAACTTTATAACAACTATAATAAAATTTAAGGGTATCCTTGGATGGAACCAGATAGCTTTATTTGTTTGAAGAATATTTATCACAGCTTATTTACTACTTTTATCCCTTCCAGTTTTAGCTGGAGGACTAACAATGTTGCTCACAGATCGTAACTTTAATACTTGCTTTTTTGACCCAGCTGGAGGAGGGGACCCAATCTTATTCCAGCATATCTTT
787	PG_Eg_0_Jul_A_r1	136	ATTGTCTGGTTTACTTTCTCATCCAGGAGCATCTGTAGATTTAGCAATTTTTAGCTTACATTTAGCAGGTGCATCTTCTATTATGGGAGCTCTTAACTTTATTACTACAATTTTTAATATGCGTGGTAATGGTATTTATATGCACAAATTAGCATTATTTCCATGGGGTGTTTTAATTACCGCATTCTTATTAGTATTATCTTTACCTGTATTCGCAGGCGCAATTACGATGCTATTAACTGATCGTAATTTTAATACAACATTTTTTGTAGCAAGCGGTGGTGGAGACCCAGTTTTATACCAACATTTATTT
788	PG_Al_15_Jul_B_r1	363	ATTGTCTGGTTTACTTTCTCATCCAGGAGCATCTGTAGATTTAGCAATTTTTAGCTTACATTTAGCAGGTGCATCTTCTATTATGGGAGCTCTTAACTTTATTACTACAATTTTTAATATGCGTGGTAATGGTATTTATATGCACAAATTAGCATTATTTCCATGGGGTGTTTTAATTACCGCATTCTTATTAGTATTATCTTTACCTGTATTCGCAGGCGCAATTACGATGCTATTAACTGATCGTAATTTTAATACAACATTTTTTGTAGCAAGCGGTGGTGGAGACCCAGTTTTATACCAACATTTATTT
789	PG_Ac_1_Jul_B_r1	944	ATTGTCTGGTTTACTTTCTCATCCAGGAGCATCTGTAGATTTAGCAATTTTTAGCTTACATTTAGCAGGTGCATCTTCTATTATGGGAGCTCTTAACTTTATTACTACAATTTTTAATATGCGTGGTAATGGTATTTATATGCACAAATTAGCATTATTTCCATGGGGTGTTTTAATTACCGCATTCTTATTAGTATTATCTTTACCTGTATTCGCAGGCGCAATTACGATGCTATTAACTGATCGTAATTTTAATACAACATTTTTTGTAGCAAGCGGTGGTGGAGACCCAGTTTTATACCAACATTTATTT
790	SK_Eg_0_May_B_r2	786	ATTGTCTGGTTTACTTTCTCATCCAGGAGCATCTGTAGATTTAGCAATTTTTAGCTTACATTTAGCAGGTGCATCTTCTATTATGGGAGCTCTTAACTTTATTACTACAATTTTTAATATGCGTGGTAATGGTATTTATATGCACAAATTAGCATTATTTCCATGGGGTGTTTTAATTACCGCATTCTTATTAGTATTATCTTTACCTGTATTCGCAGGCGCAATTACGATGCTATTAACTGATCGTAATTTTAATACAACATTTTTTGTAGCAAGCGGTGGTGGAGACCCAGTTTTATACCAACATTTATTT
791	PG_Al_1_May_A_r3	1055	ATTGTCTGGTTTACTTTCTCATCCAGGAGCATCTGTAGATTTAGCAATTTTTAGCTTACATTTAGCAGGTGCATCTTCTATTATGGGAGCTCTTAACTTTATTACTACAATTTTTAATATGCGTGGTAATGGTATTTATATGCACAAATTAGCATTATTTCCATGGGGTGTTTTAATTACCGCATTCTTATTAGTATTATCTTTACCTGTATTCGCAGGCGCAATTACGATGCTATTAACTGATCGTAATTTTAATACAACATTTTTTGTAGCAAGCGGTGGTGGAGACCCAGTTTTATACCAACATTTATTT
792	PG_Ac_6_Jul_A_r1	452	ATTGTCTGGTTTACTTTCTCATCCAGGAGCATCTGTAGATTTAGCAATTTTTAGCTTACATTTAGCAGGTGCATCTTCTATTATGGGAGCTCTTAACTTTATTACTACAATTTTTAATATGCGTGGTAATGGTATTTATATGCACAAATTAGCATTATTTCCATGGGGTGTTTTAATTACCGCATTCTTATTAGTATTATCTTTACCTGTATTCGCAGGCGCAATTACGATGCTATTAACTGATCGTAATTTTAATACAACATTTTTTGTAGCAAGCGGTGGTGGAGACCCAGTTTTATACCAACATTTATTT
793	PG_Al_15_Jul_A_r1	302	ATTGTCTGGTTTACTTTCTCATCCAGGAGCATCTGTAGATTTAGCAATTTTTAGCTTACATTTAGCAGGTGCATCTTCTATTATGGGAGCTCTTAACTTTATTACTACAATTTTTAATATGCGTGGTAATGGTATTTATATGCACAAATTAGCATTATTTCCATGGGGTGTTTTAATTACCGCATTCTTATTAGTATTATCTTTACCTGTATTCGCAGGCGCAATTACGATGCTATTAACTGATCGTAATTTTAATACAACATTTTTTGTAGCAAGCGGTGGTGGAGACCCAGTTTTATACCAACATTTATTT
794	PG_Al_3_Jul_A_r1	1879	ATTGTCTGGTTTACTTTCTCATCCAGGAGCATCTGTAGATTTAGCAATTTTTAGCTTACATTTAGCAGGTGCATCTTCTATTATGGGAGCTCTTAACTTTATTACTACAATTTTTAATATGCGTGGTAATGGTATTTATATGCACAAATTAGCATTATTTCCATGGGGTGTTTTAATTACCGCATTCTTATTAGTATTATCTTTACCTGTATTCGCAGGCGCAATTACGATGCTATTAACTGATCGTAATTTTAATACAACATTTTTTGTAGCAAGCGGTGGTGGAGACCCAGTTTTATACCAACATTTATTT
795	SK_Ba_50_May_A_r2	397	ATTGTCTGGTTTACTTTCTCATCCAGGAGCATCTGTAGATTTAGCAATTTTTAGCTTACATTTAGCAGGTGCATCTTCTATTATGGGAGCTCTTAACTTTATTACTACAATTTTTAATATGCGTGGTAATGGTATTTATATGCACAAATTAGCATTATTTCCATGGGGTGTTTTAATTACCGCATTCTTATTAGTATTATCTTTACCTGTATTCGCAGGCGCAATTACGATGCTATTAACTGATCGTAATTTTAATACAACATTTTTTGTAGCAAGCGGTGGTGGAGACCCAGTTTTATACCAACATTTATTT
796	PG_Ba_50_Jul_A_r1	237	ATTGTCTGGTTTACTTTCTCATCCAGGAGCATCTGTAGATTTAGCAATTTTTAGCTTACATTTAGCAGGTGCATCTTCTATTATGGGAGCTCTTAACTTTATTACTACAATTTTTAATATGCGTGGTAATGGTATTTATATGCACAAATTAGCATTATTTCCATGGGGTGTTTTAATTACCGCATTCTTATTAGTATTATCTTTACCTGTATTCGCAGGCGCAATTACGATGCTATTAACTGATCGTAATTTTAATACAACATTTTTTGTAGCAAGCGGTGGTGGAGACCCAGTTTTATACCAACATTTATTT
797	PG_Al_6_Jul_B_r1	1034	ATTGTCTGGTTTACTTTCTCATCCAGGAGCATCTGTAGATTTAGCAATTTTTAGCTTACATTTAGCAGGTGCATCTTCTATTATGGGAGCTCTTAACTTTATTACTACAATTTTTAATATGCGTGGTAATGGTATTTATATGCACAAATTAGCATTATTTCCATGGGGTGTTTTAATTACCGCATTCTTATTAGTATTATCTTTACCTGTATTCGCAGGCGCAATTACGATGCTATTAACTGATCGTAATTTTAATACAACATTTTTTGTAGCAAGCGGTGGTGGAGACCCAGTTTTATACCAACATTTATTT
798	PG_Al_15_Jul_C_r1	228	ATTGTCTGGTTTACTTTCTCATCCAGGAGCATCTGTAGATTTAGCAATTTTTAGCTTACATTTAGCAGGTGCATCTTCTATTATGGGAGCTCTTAACTTTATTACTACAATTTTTAATATGCGTGGTAATGGTATTTATATGCACAAATTAGCATTATTTCCATGGGGTGTTTTAATTACCGCATTCTTATTAGTATTATCTTTACCTGTATTCGCAGGCGCAATTACGATGCTATTAACTGATCGTAATTTTAATACAACATTTTTTGTAGCAAGCGGTGGTGGAGACCCAGTTTTATACCAACATTTATTT
799	PG_Ac_1_Jul_A_r1	659	ATTGTCTGGTTTACTTTCTCATCCAGGAGCATCTGTAGATTTAGCAATTTTTAGCTTACATTTAGCAGGTGCATCTTCTATTATGGGAGCTCTTAACTTTATTACTACAATTTTTAATATGCGTGGTAATGGTATTTATATGCACAAATTAGCATTATTTCCATGGGGTGTTTTAATTACCGCATTCTTATTAGTATTATCTTTACCTGTATTCGCAGGCGCAATTACGATGCTATTAACTGATCGTAATTTTAATACAACATTTTTTGTAGCAAGCGGTGGTGGAGACCCAGTTTTATACCAACATTTATTT
800	PG_Eg_0_May_B_r2	1558	ATTGTCTGGTTTACTTTCTCATCCAGGAGCATCTGTAGATTTAGCAATTTTTAGCTTACATTTAGCAGGTGCATCTTCTATTATGGGAGCTCTTAACTTTATTACTACAATTTTTAATATGCGTGGTAATGGTATTTATATGCACAAATTAGCATTATTTCCATGGGGTGTTTTAATTACCGCATTCTTATTAGTATTATCTTTACCTGTATTCGCAGGCGCAATTACGATGCTATTAACTGATCGTAATTTTAATACAACATTTTTTGTAGCAAGCGGTGGTGGAGACCCAGTTTTATACCAACATTTATTT
801	PG_Ba_50_May_A_r2	1308	ATTGTCTGGTTTACTTTCTCATCCAGGAGCATCTGTAGATTTAGCAATTTTTAGCTTACATTTAGCAGGTGCATCTTCTATTATGGGAGCTCTTAACTTTATTACTACAATTTTTAATATGCGTGGTAATGGTATTTATATGCACAAATTAGCATTATTTCCATGGGGTGTTTTAATTACCGCATTCTTATTAGTATTATCTTTACCTGTATTCGCAGGCGCAATTACGATGCTATTAACTGATCGTAATTTTAATACAACATTTTTTGTAGCAAGCGGTGGTGGAGACCCAGTTTTATACCAACATTTATTT
802	PG_Al_10_Jul_A_r1	1427	ATTGTCTGGTTTACTTTCTCATCCAGGAGCATCTGTAGATTTAGCAATTTTTAGCTTACATTTAGCAGGTGCATCTTCTATTATGGGAGCTCTTAACTTTATTACTACAATTTTTAATATGCGTGGTAATGGTATTTATATGCACAAATTAGCATTATTTCCATGGGGTGTTTTAATTACCGCATTCTTATTAGTATTATCTTTACCTGTATTCGCAGGCGCAATTACGATGCTATTAACTGATCGTAATTTTAATACAACATTTTTTGTAGCAAGCGGTGGTGGAGACCCAGTTTTATACCAACATTTATTT
803	PG_Al_6_May_C_r3	1577	ATTGTCTGGTTTACTTTCTCATCCAGGAGCATCTGTAGATTTAGCAATTTTTAGCTTACATTTAGCAGGTGCATCTTCTATTATGGGAGCTCTTAACTTTATTACTACAATTTTTAATATGCGTGGTAATGGTATTTATATGCACAAATTAGCATTATTTCCATGGGGTGTTTTAATTACCGCATTCTTATTAGTATTATCTTTACCTGTATTCGCAGGCGCAATTACGATGCTATTAACTGATCGTAATTTTAATACAACATTTTTTGTAGCAAGCGGTGGTGGAGACCCAGTTTTATACCAACATTTATTT
804	PG_Ba_50_May_C_r2	2379	ATTGTCTGGTTTACTTTCTCATCCAGGAGCATCTGTAGATTTAGCAATTTTTAGCTTACATTTAGCAGGTGCATCTTCTATTATGGGAGCTCTTAACTTTATTACTACAATTTTTAATATGCGTGGTAATGGTATTTATATGCACAAATTAGCATTATTTCCATGGGGTGTTTTAATTACCGCATTCTTATTAGTATTATCTTTACCTGTATTCGCAGGCGCAATTACGATGCTATTAACTGATCGTAATTTTAATACAACATTTTTTGTAGCAAGCGGTGGTGGAGACCCAGTTTTATACCAACATTTATTT
805	CI_Al_1_Jul_C_r1	60	ATTGTCTGGTTTACTTTCTCATCCAGGAGCATCTGTAGATTTAGCAATTTTTAGCTTACATTTAGCAGGTGCATCTTCTATTATGGGAGCTCTTAACTTTATTACTACAATTTTTAATATGCGTGGTAATGGTATTTATATGCACAAATTAGCATTATTTCCATGGGGTGTTTTAATTACCGCATTCTTATTAGTATTATCTTTACCTGTATTCGCAGGCGCAATTACGATGCTATTAACTGATCGTAATTTTAATACAACATTTTTTGTAGCAAGCGGTGGTGGAGACCCAGTTTTATACCAACATTTATTT
806	CI_Ba_50_Jul_C_r1	3	ATTGTCTGGTTTACTTTCTCATCCAGGAGCATCTGTAGATTTAGCAATTTTTAGCTTACATTTAGCAGGTGCATCTTCTATTATGGGAGCTCTTAACTTTATTACTACAATTTTTAATATGCGTGGTAATGGTATTTATATGCACAAATTAGCATTATTTCCATGGGGTGTTTTAATTACCGCATTCTTATTAGTATTATCTTTACCTGTATTCGCAGGCGCAATTACGATGCTATTAACTGATCGTAATTTTAATACAACATTTTTTGTAGCAAGCGGTGGTGGAGACCCAGTTTTATACCAACATTTATTT
807	PG_Al_15_May_C_r3	2835	ATTGTCTGGTTTACTTTCTCATCCAGGAGCATCTGTAGATTTAGCAATTTTTAGCTTACATTTAGCAGGTGCATCTTCTATTATGGGAGCTCTTAACTTTATTACTACAATTTTTAATATGCGTGGTAATGGTATTTATATGCACAAATTAGCATTATTTCCATGGGGTGTTTTAATTACCGCATTCTTATTAGTATTATCTTTACCTGTATTCGCAGGCGCAATTACGATGCTATTAACTGATCGTAATTTTAATACAACATTTTTTGTAGCAAGCGGTGGTGGAGACCCAGTTTTATACCAACATTTATTT
808	PG_Ba_50_Jul_A_r2	201	ATTGTCTGGTTTACTTTCTCATCCAGGAGCATCTGTAGATTTAGCAATTTTTAGCTTACATTTAGCAGGTGCATCTTCTATTATGGGAGCTCTTAACTTTATTACTACAATTTTTAATATGCGTGGTAATGGTATTTATATGCACAAATTAGCATTATTTCCATGGGGTGTTTTAATTACCGCATTCTTATTAGTATTATCTTTACCTGTATTCGCAGGCGCAATTACGATGCTATTAACTGATCGTAATTTTAATACAACATTTTTTGTAGCAAGCGGTGGTGGAGACCCAGTTTTATACCAACATTTATTT
809	PG_Al_10_Jul_C_r1	557	ATTGTCTGGTTTACTTTCTCATCCAGGAGCATCTGTAGATTTAGCAATTTTTAGCTTACATTTAGCAGGTGCATCTTCTATTATGGGAGCTCTTAACTTTATTACTACAATTTTTAATATGCGTGGTAATGGTATTTATATGCACAAATTAGCATTATTTCCATGGGGTGTTTTAATTACCGCATTCTTATTAGTATTATCTTTACCTGTATTCGCAGGCGCAATTACGATGCTATTAACTGATCGTAATTTTAATACAACATTTTTTGTAGCAAGCGGTGGTGGAGACCCAGTTTTATACCAACATTTATTT
810	SK_Ba_50_May_B_r2	800	ATTGTCTGGTTTACTTTCTCATCCAGGAGCATCTGTAGATTTAGCAATTTTTAGCTTACATTTAGCAGGTGCATCTTCTATTATGGGAGCTCTTAACTTTATTACTACAATTTTTAATATGCGTGGTAATGGTATTTATATGCACAAATTAGCATTATTTCCATGGGGTGTTTTAATTACCGCATTCTTATTAGTATTATCTTTACCTGTATTCGCAGGCGCAATTACGATGCTATTAACTGATCGTAATTTTAATACAACATTTTTTGTAGCAAGCGGTGGTGGAGACCCAGTTTTATACCAACATTTATTT
811	PG_Al_1_May_B_r3	2818	ATTGTCTGGTTTACTTTCTCATCCAGGAGCATCTGTAGATTTAGCAATTTTTAGCTTACATTTAGCAGGTGCATCTTCTATTATGGGAGCTCTTAACTTTATTACTACAATTTTTAATATGCGTGGTAATGGTATTTATATGCACAAATTAGCATTATTTCCATGGGGTGTTTTAATTACCGCATTCTTATTAGTATTATCTTTACCTGTATTCGCAGGCGCAATTACGATGCTATTAACTGATCGTAATTTTAATACAACATTTTTTGTAGCAAGCGGTGGTGGAGACCCAGTTTTATACCAACATTTATTT
812	PG_Al_1_Jul_B_r1	1113	ATTGTCTGGTTTACTTTCTCATCCAGGAGCATCTGTAGATTTAGCAATTTTTAGCTTACATTTAGCAGGTGCATCTTCTATTATGGGAGCTCTTAACTTTATTACTACAATTTTTAATATGCGTGGTAATGGTATTTATATGCACAAATTAGCATTATTTCCATGGGGTGTTTTAATTACCGCATTCTTATTAGTATTATCTTTACCTGTATTCGCAGGCGCAATTACGATGCTATTAACTGATCGTAATTTTAATACAACATTTTTTGTAGCAAGCGGTGGTGGAGACCCAGTTTTATACCAACATTTATTT
813	PG_Al_3_May_B_r3	1079	ATTGTCTGGTTTACTTTCTCATCCAGGAGCATCTGTAGATTTAGCAATTTTTAGCTTACATTTAGCAGGTGCATCTTCTATTATGGGAGCTCTTAACTTTATTACTACAATTTTTAATATGCGTGGTAATGGTATTTATATGCACAAATTAGCATTATTTCCATGGGGTGTTTTAATTACCGCATTCTTATTAGTATTATCTTTACCTGTATTCGCAGGCGCAATTACGATGCTATTAACTGATCGTAATTTTAATACAACATTTTTTGTAGCAAGCGGTGGTGGAGACCCAGTTTTATACCAACATTTATTT
814	CI_Al_3_Aug_B_r3	1090	ATTGTCTGGTTTACTTTCTCATCCAGGAGCATCTGTAGATTTAGCAATTTTTAGCTTACATTTAGCAGGTGCATCTTCTATTATGGGAGCTCTTAACTTTATTACTACAATTTTTAATATGCGTGGTAATGGTATTTATATGCACAAATTAGCATTATTTCCATGGGGTGTTTTAATTACCGCATTCTTATTAGTATTATCTTTACCTGTATTCGCAGGCGCAATTACGATGCTATTAACTGATCGTAATTTTAATACAACATTTTTTGTAGCAAGCGGTGGTGGAGACCCAGTTTTATACCAACATTTATTT
815	PG_Eg_0_Jul_C_r1	819	ATTGTCTGGTTTACTTTCTCATCCAGGAGCATCTGTAGATTTAGCAATTTTTAGCTTACATTTAGCAGGTGCATCTTCTATTATGGGAGCTCTTAACTTTATTACTACAATTTTTAATATGCGTGGTAATGGTATTTATATGCACAAATTAGCATTATTTCCATGGGGTGTTTTAATTACCGCATTCTTATTAGTATTATCTTTACCTGTATTCGCAGGCGCAATTACGATGCTATTAACTGATCGTAATTTTAATACAACATTTTTTGTAGCAAGCGGTGGTGGAGACCCAGTTTTATACCAACATTTATTT
816	PG_Eg_0_May_A_r2	869	ATTGTCTGGTTTACTTTCTCATCCAGGAGCATCTGTAGATTTAGCAATTTTTAGCTTACATTTAGCAGGTGCATCTTCTATTATGGGAGCTCTTAACTTTATTACTACAATTTTTAATATGCGTGGTAATGGTATTTATATGCACAAATTAGCATTATTTCCATGGGGTGTTTTAATTACCGCATTCTTATTAGTATTATCTTTACCTGTATTCGCAGGCGCAATTACGATGCTATTAACTGATCGTAATTTTAATACAACATTTTTTGTAGCAAGCGGTGGTGGAGACCCAGTTTTATACCAACATTTATTT
817	PG_Al_3_May_A_r3	575	ATTGTCTGGTTTACTTTCTCATCCAGGAGCATCTGTAGATTTAGCAATTTTTAGCTTACATTTAGCAGGTGCATCTTCTATTATGGGAGCTCTTAACTTTATTACTACAATTTTTAATATGCGTGGTAATGGTATTTATATGCACAAATTAGCATTATTTCCATGGGGTGTTTTAATTACCGCATTCTTATTAGTATTATCTTTACCTGTATTCGCAGGCGCAATTACGATGCTATTAACTGATCGTAATTTTAATACAACATTTTTTGTAGCAAGCGGTGGTGGAGACCCAGTTTTATACCAACATTTATTT
818	PG_Ac_15_Jul_B_r1	868	ATTGTCTGGTTTACTTTCTCATCCAGGAGCATCTGTAGATTTAGCAATTTTTAGCTTACATTTAGCAGGTGCATCTTCTATTATGGGAGCTCTTAACTTTATTACTACAATTTTTAATATGCGTGGTAATGGTATTTATATGCACAAATTAGCATTATTTCCATGGGGTGTTTTAATTACCGCATTCTTATTAGTATTATCTTTACCTGTATTCGCAGGCGCAATTACGATGCTATTAACTGATCGTAATTTTAATACAACATTTTTTGTAGCAAGCGGTGGTGGAGACCCAGTTTTATACCAACATTTATTT
819	PG_Al_15_May_B_r3	747	ATTGTCTGGTTTACTTTCTCATCCAGGAGCATCTGTAGATTTAGCAATTTTTAGCTTACATTTAGCAGGTGCATCTTCTATTATGGGAGCTCTTAACTTTATTACTACAATTTTTAATATGCGTGGTAATGGTATTTATATGCACAAATTAGCATTATTTCCATGGGGTGTTTTAATTACCGCATTCTTATTAGTATTATCTTTACCTGTATTCGCAGGCGCAATTACGATGCTATTAACTGATCGTAATTTTAATACAACATTTTTTGTAGCAAGCGGTGGTGGAGACCCAGTTTTATACCAACATTTATTT
820	SK_Ba_50_May_C_r2	666	ATTGTCTGGTTTACTTTCTCATCCAGGAGCATCTGTAGATTTAGCAATTTTTAGCTTACATTTAGCAGGTGCATCTTCTATTATGGGAGCTCTTAACTTTATTACTACAATTTTTAATATGCGTGGTAATGGTATTTATATGCACAAATTAGCATTATTTCCATGGGGTGTTTTAATTACCGCATTCTTATTAGTATTATCTTTACCTGTATTCGCAGGCGCAATTACGATGCTATTAACTGATCGTAATTTTAATACAACATTTTTTGTAGCAAGCGGTGGTGGAGACCCAGTTTTATACCAACATTTATTT
821	PG_Ba_50_May_B_r2	1788	ATTGTCTGGTTTACTTTCTCATCCAGGAGCATCTGTAGATTTAGCAATTTTTAGCTTACATTTAGCAGGTGCATCTTCTATTATGGGAGCTCTTAACTTTATTACTACAATTTTTAATATGCGTGGTAATGGTATTTATATGCACAAATTAGCATTATTTCCATGGGGTGTTTTAATTACCGCATTCTTATTAGTATTATCTTTACCTGTATTCGCAGGCGCAATTACGATGCTATTAACTGATCGTAATTTTAATACAACATTTTTTGTAGCAAGCGGTGGTGGAGACCCAGTTTTATACCAACATTTATTT
822	PG_Al_10_May_B_r3	1407	ATTGTCTGGTTTACTTTCTCATCCAGGAGCATCTGTAGATTTAGCAATTTTTAGCTTACATTTAGCAGGTGCATCTTCTATTATGGGAGCTCTTAACTTTATTACTACAATTTTTAATATGCGTGGTAATGGTATTTATATGCACAAATTAGCATTATTTCCATGGGGTGTTTTAATTACCGCATTCTTATTAGTATTATCTTTACCTGTATTCGCAGGCGCAATTACGATGCTATTAACTGATCGTAATTTTAATACAACATTTTTTGTAGCAAGCGGTGGTGGAGACCCAGTTTTATACCAACATTTATTT
823	PG_Ac_15_Jul_A_r1	1107	ATTGTCTGGTTTACTTTCTCATCCAGGAGCATCTGTAGATTTAGCAATTTTTAGCTTACATTTAGCAGGTGCATCTTCTATTATGGGAGCTCTTAACTTTATTACTACAATTTTTAATATGCGTGGTAATGGTATTTATATGCACAAATTAGCATTATTTCCATGGGGTGTTTTAATTACCGCATTCTTATTAGTATTATCTTTACCTGTATTCGCAGGCGCAATTACGATGCTATTAACTGATCGTAATTTTAATACAACATTTTTTGTAGCAAGCGGTGGTGGAGACCCAGTTTTATACCAACATTTATTT
824	PG_Al_1_Jul_C_r1	865	ATTGTCTGGTTTACTTTCTCATCCAGGAGCATCTGTAGATTTAGCAATTTTTAGCTTACATTTAGCAGGTGCATCTTCTATTATGGGAGCTCTTAACTTTATTACTACAATTTTTAATATGCGTGGTAATGGTATTTATATGCACAAATTAGCATTATTTCCATGGGGTGTTTTAATTACCGCATTCTTATTAGTATTATCTTTACCTGTATTCGCAGGCGCAATTACGATGCTATTAACTGATCGTAATTTTAATACAACATTTTTTGTAGCAAGCGGTGGTGGAGACCCAGTTTTATACCAACATTTATTT
825	CI_Al_6_Jul_B_r1	3	ATTGTCTGGTTTACTTTCTCATCCAGGAGCATCTGTAGATTTAGCAATTTTTAGCTTACATTTAGCAGGTGCATCTTCTATTATGGGAGCTCTTAACTTTATTACTACAATTTTTAATATGCGTGGTAATGGTATTTATATGCACAAATTAGCATTATTTCCATGGGGTGTTTTAATTACCGCATTCTTATTAGTATTATCTTTACCTGTATTCGCAGGCGCAATTACGATGCTATTAACTGATCGTAATTTTAATACAACATTTTTTGTAGCAAGCGGTGGTGGAGACCCAGTTTTATACCAACATTTATTT
826	PG_Ac_6_Jul_B_r1	669	ATTGTCTGGTTTACTTTCTCATCCAGGAGCATCTGTAGATTTAGCAATTTTTAGCTTACATTTAGCAGGTGCATCTTCTATTATGGGAGCTCTTAACTTTATTACTACAATTTTTAATATGCGTGGTAATGGTATTTATATGCACAAATTAGCATTATTTCCATGGGGTGTTTTAATTACCGCATTCTTATTAGTATTATCTTTACCTGTATTCGCAGGCGCAATTACGATGCTATTAACTGATCGTAATTTTAATACAACATTTTTTGTAGCAAGCGGTGGTGGAGACCCAGTTTTATACCAACATTTATTT
827	SK_Eg_0_May_A_r2	959	ATTGTCTGGTTTACTTTCTCATCCAGGAGCATCTGTAGATTTAGCAATTTTTAGCTTACATTTAGCAGGTGCATCTTCTATTATGGGAGCTCTTAACTTTATTACTACAATTTTTAATATGCGTGGTAATGGTATTTATATGCACAAATTAGCATTATTTCCATGGGGTGTTTTAATTACCGCATTCTTATTAGTATTATCTTTACCTGTATTCGCAGGCGCAATTACGATGCTATTAACTGATCGTAATTTTAATACAACATTTTTTGTAGCAAGCGGTGGTGGAGACCCAGTTTTATACCAACATTTATTT
828	PG_Ac_15_Jul_C_r1	376	ATTGTCTGGTTTACTTTCTCATCCAGGAGCATCTGTAGATTTAGCAATTTTTAGCTTACATTTAGCAGGTGCATCTTCTATTATGGGAGCTCTTAACTTTATTACTACAATTTTTAATATGCGTGGTAATGGTATTTATATGCACAAATTAGCATTATTTCCATGGGGTGTTTTAATTACCGCATTCTTATTAGTATTATCTTTACCTGTATTCGCAGGCGCAATTACGATGCTATTAACTGATCGTAATTTTAATACAACATTTTTTGTAGCAAGCGGTGGTGGAGACCCAGTTTTATACCAACATTTATTT
829	PG_Al_3_Jul_C_r1	480	ATTGTCTGGTTTACTTTCTCATCCAGGAGCATCTGTAGATTTAGCAATTTTTAGCTTACATTTAGCAGGTGCATCTTCTATTATGGGAGCTCTTAACTTTATTACTACAATTTTTAATATGCGTGGTAATGGTATTTATATGCACAAATTAGCATTATTTCCATGGGGTGTTTTAATTACCGCATTCTTATTAGTATTATCTTTACCTGTATTCGCAGGCGCAATTACGATGCTATTAACTGATCGTAATTTTAATACAACATTTTTTGTAGCAAGCGGTGGTGGAGACCCAGTTTTATACCAACATTTATTT
830	PG_Al_6_May_B_r3	579	ATTGTCTGGTTTACTTTCTCATCCAGGAGCATCTGTAGATTTAGCAATTTTTAGCTTACATTTAGCAGGTGCATCTTCTATTATGGGAGCTCTTAACTTTATTACTACAATTTTTAATATGCGTGGTAATGGTATTTATATGCACAAATTAGCATTATTTCCATGGGGTGTTTTAATTACCGCATTCTTATTAGTATTATCTTTACCTGTATTCGCAGGCGCAATTACGATGCTATTAACTGATCGTAATTTTAATACAACATTTTTTGTAGCAAGCGGTGGTGGAGACCCAGTTTTATACCAACATTTATTT
831	PG_Al_6_May_A_r3	1109	ATTGTCTGGTTTACTTTCTCATCCAGGAGCATCTGTAGATTTAGCAATTTTTAGCTTACATTTAGCAGGTGCATCTTCTATTATGGGAGCTCTTAACTTTATTACTACAATTTTTAATATGCGTGGTAATGGTATTTATATGCACAAATTAGCATTATTTCCATGGGGTGTTTTAATTACCGCATTCTTATTAGTATTATCTTTACCTGTATTCGCAGGCGCAATTACGATGCTATTAACTGATCGTAATTTTAATACAACATTTTTTGTAGCAAGCGGTGGTGGAGACCCAGTTTTATACCAACATTTATTT
832	PG_Al_1_May_C_r3	3198	ATTGTCTGGTTTACTTTCTCATCCAGGAGCATCTGTAGATTTAGCAATTTTTAGCTTACATTTAGCAGGTGCATCTTCTATTATGGGAGCTCTTAACTTTATTACTACAATTTTTAATATGCGTGGTAATGGTATTTATATGCACAAATTAGCATTATTTCCATGGGGTGTTTTAATTACCGCATTCTTATTAGTATTATCTTTACCTGTATTCGCAGGCGCAATTACGATGCTATTAACTGATCGTAATTTTAATACAACATTTTTTGTAGCAAGCGGTGGTGGAGACCCAGTTTTATACCAACATTTATTT
833	PG_Al_10_May_C_r3	1338	ATTGTCTGGTTTACTTTCTCATCCAGGAGCATCTGTAGATTTAGCAATTTTTAGCTTACATTTAGCAGGTGCATCTTCTATTATGGGAGCTCTTAACTTTATTACTACAATTTTTAATATGCGTGGTAATGGTATTTATATGCACAAATTAGCATTATTTCCATGGGGTGTTTTAATTACCGCATTCTTATTAGTATTATCTTTACCTGTATTCGCAGGCGCAATTACGATGCTATTAACTGATCGTAATTTTAATACAACATTTTTTGTAGCAAGCGGTGGTGGAGACCCAGTTTTATACCAACATTTATTT
834	PG_Eg_0_May_C_r2	1152	ATTGTCTGGTTTACTTTCTCATCCAGGAGCATCTGTAGATTTAGCAATTTTTAGCTTACATTTAGCAGGTGCATCTTCTATTATGGGAGCTCTTAACTTTATTACTACAATTTTTAATATGCGTGGTAATGGTATTTATATGCACAAATTAGCATTATTTCCATGGGGTGTTTTAATTACCGCATTCTTATTAGTATTATCTTTACCTGTATTCGCAGGCGCAATTACGATGCTATTAACTGATCGTAATTTTAATACAACATTTTTTGTAGCAAGCGGTGGTGGAGACCCAGTTTTATACCAACATTTATTT
835	PG_Al_1_Jul_A_r1	291	ATTGTCTGGTTTACTTTCTCATCCAGGAGCATCTGTAGATTTAGCAATTTTTAGCTTACATTTAGCAGGTGCATCTTCTATTATGGGAGCTCTTAACTTTATTACTACAATTTTTAATATGCGTGGTAATGGTATTTATATGCACAAATTAGCATTATTTCCATGGGGTGTTTTAATTACCGCATTCTTATTAGTATTATCTTTACCTGTATTCGCAGGCGCAATTACGATGCTATTAACTGATCGTAATTTTAATACAACATTTTTTGTAGCAAGCGGTGGTGGAGACCCAGTTTTATACCAACATTTATTT
836	PG_Al_3_May_C_r3	251	ATTGTCTGGTTTACTTTCTCATCCAGGAGCATCTGTAGATTTAGCAATTTTTAGCTTACATTTAGCAGGTGCATCTTCTATTATGGGAGCTCTTAACTTTATTACTACAATTTTTAATATGCGTGGTAATGGTATTTATATGCACAAATTAGCATTATTTCCATGGGGTGTTTTAATTACCGCATTCTTATTAGTATTATCTTTACCTGTATTCGCAGGCGCAATTACGATGCTATTAACTGATCGTAATTTTAATACAACATTTTTTGTAGCAAGCGGTGGTGGAGACCCAGTTTTATACCAACATTTATTT
837	PG_Ac_1_Jul_C_r1	615	ATTGTCTGGTTTACTTTCTCATCCAGGAGCATCTGTAGATTTAGCAATTTTTAGCTTACATTTAGCAGGTGCATCTTCTATTATGGGAGCTCTTAACTTTATTACTACAATTTTTAATATGCGTGGTAATGGTATTTATATGCACAAATTAGCATTATTTCCATGGGGTGTTTTAATTACCGCATTCTTATTAGTATTATCTTTACCTGTATTCGCAGGCGCAATTACGATGCTATTAACTGATCGTAATTTTAATACAACATTTTTTGTAGCAAGCGGTGGTGGAGACCCAGTTTTATACCAACATTTATTT
838	PG_Al_10_Jul_B_r1	1073	ATTGTCTGGTTTACTTTCTCATCCAGGAGCATCTGTAGATTTAGCAATTTTTAGCTTACATTTAGCAGGTGCATCTTCTATTATGGGAGCTCTTAACTTTATTACTACAATTTTTAATATGCGTGGTAATGGTATTTATATGCACAAATTAGCATTATTTCCATGGGGTGTTTTAATTACCGCATTCTTATTAGTATTATCTTTACCTGTATTCGCAGGCGCAATTACGATGCTATTAACTGATCGTAATTTTAATACAACATTTTTTGTAGCAAGCGGTGGTGGAGACCCAGTTTTATACCAACATTTATTT
839	PG_Al_10_May_A_r3	543	ATTGTCTGGTTTACTTTCTCATCCAGGAGCATCTGTAGATTTAGCAATTTTTAGCTTACATTTAGCAGGTGCATCTTCTATTATGGGAGCTCTTAACTTTATTACTACAATTTTTAATATGCGTGGTAATGGTATTTATATGCACAAATTAGCATTATTTCCATGGGGTGTTTTAATTACCGCATTCTTATTAGTATTATCTTTACCTGTATTCGCAGGCGCAATTACGATGCTATTAACTGATCGTAATTTTAATACAACATTTTTTGTAGCAAGCGGTGGTGGAGACCCAGTTTTATACCAACATTTATTT
840	PG_Eg_0_Jul_B_r1	556	ATTGTCTGGTTTACTTTCTCATCCAGGAGCATCTGTAGATTTAGCAATTTTTAGCTTACATTTAGCAGGTGCATCTTCTATTATGGGAGCTCTTAACTTTATTACTACAATTTTTAATATGCGTGGTAATGGTATTTATATGCACAAATTAGCATTATTTCCATGGGGTGTTTTAATTACCGCATTCTTATTAGTATTATCTTTACCTGTATTCGCAGGCGCAATTACGATGCTATTAACTGATCGTAATTTTAATACAACATTTTTTGTAGCAAGCGGTGGTGGAGACCCAGTTTTATACCAACATTTATTT
841	PG_Ac_10_Jul_A_r1	265	ATTGTCTGGTTTACTTTCTCATCCAGGAGCATCTGTAGATTTAGCAATTTTTAGCTTACATTTAGCAGGTGCATCTTCTATTATGGGAGCTCTTAACTTTATTACTACAATTTTTAATATGCGTGGTAATGGTATTTATATGCACAAATTAGCATTATTTCCATGGGGTGTTTTAATTACCGCATTCTTATTAGTATTATCTTTACCTGTATTCGCAGGCGCAATTACGATGCTATTAACTGATCGTAATTTTAATACAACATTTTTTGTAGCAAGCGGTGGTGGAGACCCAGTTTTATACCAACATTTATTT
842	PG_Al_6_Jul_C_r1	721	ATTGTCTGGTTTACTTTCTCATCCAGGAGCATCTGTAGATTTAGCAATTTTTAGCTTACATTTAGCAGGTGCATCTTCTATTATGGGAGCTCTTAACTTTATTACTACAATTTTTAATATGCGTGGTAATGGTATTTATATGCACAAATTAGCATTATTTCCATGGGGTGTTTTAATTACCGCATTCTTATTAGTATTATCTTTACCTGTATTCGCAGGCGCAATTACGATGCTATTAACTGATCGTAATTTTAATACAACATTTTTTGTAGCAAGCGGTGGTGGAGACCCAGTTTTATACCAACATTTATTT
843	PG_Al_15_May_A_r3	1985	ATTGTCTGGTTTACTTTCTCATCCAGGAGCATCTGTAGATTTAGCAATTTTTAGCTTACATTTAGCAGGTGCATCTTCTATTATGGGAGCTCTTAACTTTATTACTACAATTTTTAATATGCGTGGTAATGGTATTTATATGCACAAATTAGCATTATTTCCATGGGGTGTTTTAATTACCGCATTCTTATTAGTATTATCTTTACCTGTATTCGCAGGCGCAATTACGATGCTATTAACTGATCGTAATTTTAATACAACATTTTTTGTAGCAAGCGGTGGTGGAGACCCAGTTTTATACCAACATTTATTT
844	PG_Ac_6_Jul_C_r1	1244	ATTGTCTGGTTTACTTTCTCATCCAGGAGCATCTGTAGATTTAGCAATTTTTAGCTTACATTTAGCAGGTGCATCTTCTATTATGGGAGCTCTTAACTTTATTACTACAATTTTTAATATGCGTGGTAATGGTATTTATATGCACAAATTAGCATTATTTCCATGGGGTGTTTTAATTACCGCATTCTTATTAGTATTATCTTTACCTGTATTCGCAGGCGCAATTACGATGCTATTAACTGATCGTAATTTTAATACAACATTTTTTGTAGCAAGCGGTGGTGGAGACCCAGTTTTATACCAACATTTATTT
845	CI_Ac_6_Jul_C_r1	5	ATTGTCTGGTTTACTTTCTCATCCAGGAGCATCTGTAGATTTAGCAATTTTTAGCTTACATTTAGCAGGTGCATCTTCTATTATGGGAGCTCTTAACTTTATTACTACAATTTTTAATATGCGTGGTAATGGTATTTATATGCACAAATTAGCATTATTTCCATGGGGTGTTTTAATTACCGCATTCTTATTAGTATTATCTTTACCTGTATTCGCAGGCGCAATTACGATGCTATTAACTGATCGTAATTTTAATACAACATTTTTTGTAGCAAGCGGTGGTGGAGACCCAGTTTTATACCAACATTTATTT
846	PG_Ac_10_Jul_B_r1	644	ATTGTCTGGTTTACTTTCTCATCCAGGAGCATCTGTAGATTTAGCAATTTTTAGCTTACATTTAGCAGGTGCATCTTCTATTATGGGAGCTCTTAACTTTATTACTACAATTTTTAATATGCGTGGTAATGGTATTTATATGCACAAATTAGCATTATTTCCATGGGGTGTTTTAATTACCGCATTCTTATTAGTATTATCTTTACCTGTATTCGCAGGCGCAATTACGATGCTATTAACTGATCGTAATTTTAATACAACATTTTTTGTAGCAAGCGGTGGTGGAGACCCAGTTTTATACCAACATTTATTT
847	PG_Ac_10_Jul_C_r1	91	ATTGTCTGGTTTACTTTCTCATCCAGGAGCATCTGTAGATTTAGCAATTTTTAGCTTACATTTAGCAGGTGCATCTTCTATTATGGGAGCTCTTAACTTTATTACTACAATTTTTAATATGCGTGGTAATGGTATTTATATGCACAAATTAGCATTATTTCCATGGGGTGTTTTAATTACCGCATTCTTATTAGTATTATCTTTACCTGTATTCGCAGGCGCAATTACGATGCTATTAACTGATCGTAATTTTAATACAACATTTTTTGTAGCAAGCGGTGGTGGAGACCCAGTTTTATACCAACATTTATTT
848	PG_Al_6_Jul_A_r1	160	ATTGTCTGGTTTACTTTCTCATCCAGGAGCATCTGTAGATTTAGCAATTTTTAGCTTACATTTAGCAGGTGCATCTTCTATTATGGGAGCTCTTAACTTTATTACTACAATTTTTAATATGCGTGGTAATGGTATTTATATGCACAAATTAGCATTATTTCCATGGGGTGTTTTAATTACCGCATTCTTATTAGTATTATCTTTACCTGTATTCGCAGGCGCAATTACGATGCTATTAACTGATCGTAATTTTAATACAACATTTTTTGTAGCAAGCGGTGGTGGAGACCCAGTTTTATACCAACATTTATTT
849	WB_Al_3_May_C_r5	7	TTTATCTGATTTAAAGTTTCATAGAGGAATTTCAGTTGACATGGCAATCTTTAGATTACATATTGCTGGGGTCTCTTCTATTTTAGGTAGAATTAATTTTTTATCTACAATTATTTGTTCTCGAACAACTAAAATAATTTCTATGGATCGTTTACCTTTAATACTATGAGCTATGTTAGTAACAGCGATTCTATTAGTCACTAGGCTTCCAGTCTTAGCTGGAGCTATTACAATGCTTTTAACAGATCGTAATTTTAATACCTCCTTTTTCGATCCGGCTGGAGGGGGAAATCCTGTCCTTTATCAGCACTTATTT
850	WB_Al_10_May_C_r5	25	TTTATCTGATTTAAAGTTTCATAGAGGAATTTCAGTTGACATGGCAATCTTTAGATTACATATTGCTGGGGTCTCTTCTATTTTAGGTAGAATTAATTTTTTATCTACAATTATTTGTTCTCGAACAACTAAAATAATTTCTATGGATCGTTTACCTTTAATACTATGAGCTATGTTAGTAACAGCGATTCTATTAGTCACTAGGCTTCCAGTCTTAGCTGGAGCTATTACAATGCTTTTAACAGATCGTAATTTTAATACCTCCTTTTTCGATCCGGCTGGAGGGGGAAATCCTGTCCTTTATCAGCACTTATTT
851	WB_Al_3_Jul_B_r5	305	TTTATCTGATTTAAAGTTTCATAGAGGAATTTCAGTTGACATGGCAATCTTTAGATTACATATTGCTGGGGTCTCTTCTATTTTAGGTAGAATTAATTTTTTATCTACAATTATTTGTTCTCGAACAACTAAAATAATTTCTATGGATCGTTTACCTTTAATACTATGAGCTATGTTAGTAACAGCGATTCTATTAGTCACTAGGCTTCCAGTCTTAGCTGGAGCTATTACAATGCTTTTAACAGATCGTAATTTTAATACCTCCTTTTTCGATCCGGCTGGAGGGGGAAATCCTGTCCTTTATCAGCACTTATTT
852	WB_Ba_50_Aug_B_r5	107	TTTATCTGATTTAAAGTTTCATAGAGGAATTTCAGTTGACATGGCAATCTTTAGATTACATATTGCTGGGGTCTCTTCTATTTTAGGTAGAATTAATTTTTTATCTACAATTATTTGTTCTCGAACAACTAAAATAATTTCTATGGATCGTTTACCTTTAATACTATGAGCTATGTTAGTAACAGCGATTCTATTAGTCACTAGGCTTCCAGTCTTAGCTGGAGCTATTACAATGCTTTTAACAGATCGTAATTTTAATACCTCCTTTTTCGATCCGGCTGGAGGGGGAAATCCTGTCCTTTATCAGCACTTATTT
853	WB_Ba_50_Aug_A_r5	41	TTTATCTGATTTAAAGTTTCATAGAGGAATTTCAGTTGACATGGCAATCTTTAGATTACATATTGCTGGGGTCTCTTCTATTTTAGGTAGAATTAATTTTTTATCTACAATTATTTGTTCTCGAACAACTAAAATAATTTCTATGGATCGTTTACCTTTAATACTATGAGCTATGTTAGTAACAGCGATTCTATTAGTCACTAGGCTTCCAGTCTTAGCTGGAGCTATTACAATGCTTTTAACAGATCGTAATTTTAATACCTCCTTTTTCGATCCGGCTGGAGGGGGAAATCCTGTCCTTTATCAGCACTTATTT
854	WB_Al_3_Jul_C_r5	465	TTTATCTGATTTAAAGTTTCATAGAGGAATTTCAGTTGACATGGCAATCTTTAGATTACATATTGCTGGGGTCTCTTCTATTTTAGGTAGAATTAATTTTTTATCTACAATTATTTGTTCTCGAACAACTAAAATAATTTCTATGGATCGTTTACCTTTAATACTATGAGCTATGTTAGTAACAGCGATTCTATTAGTCACTAGGCTTCCAGTCTTAGCTGGAGCTATTACAATGCTTTTAACAGATCGTAATTTTAATACCTCCTTTTTCGATCCGGCTGGAGGGGGAAATCCTGTCCTTTATCAGCACTTATTT
855	WB_Al_3_May_A_r5	32	TTTATCTGATTTAAAGTTTCATAGAGGAATTTCAGTTGACATGGCAATCTTTAGATTACATATTGCTGGGGTCTCTTCTATTTTAGGTAGAATTAATTTTTTATCTACAATTATTTGTTCTCGAACAACTAAAATAATTTCTATGGATCGTTTACCTTTAATACTATGAGCTATGTTAGTAACAGCGATTCTATTAGTCACTAGGCTTCCAGTCTTAGCTGGAGCTATTACAATGCTTTTAACAGATCGTAATTTTAATACCTCCTTTTTCGATCCGGCTGGAGGGGGAAATCCTGTCCTTTATCAGCACTTATTT
856	WB_Al_10_May_B_r5	13	TTTATCTGATTTAAAGTTTCATAGAGGAATTTCAGTTGACATGGCAATCTTTAGATTACATATTGCTGGGGTCTCTTCTATTTTAGGTAGAATTAATTTTTTATCTACAATTATTTGTTCTCGAACAACTAAAATAATTTCTATGGATCGTTTACCTTTAATACTATGAGCTATGTTAGTAACAGCGATTCTATTAGTCACTAGGCTTCCAGTCTTAGCTGGAGCTATTACAATGCTTTTAACAGATCGTAATTTTAATACCTCCTTTTTCGATCCGGCTGGAGGGGGAAATCCTGTCCTTTATCAGCACTTATTT
857	WB_Eg_0_Jul_A_r5	15	TTTATCTGATTTAAAGTTTCATAGAGGAATTTCAGTTGACATGGCAATCTTTAGATTACATATTGCTGGGGTCTCTTCTATTTTAGGTAGAATTAATTTTTTATCTACAATTATTTGTTCTCGAACAACTAAAATAATTTCTATGGATCGTTTACCTTTAATACTATGAGCTATGTTAGTAACAGCGATTCTATTAGTCACTAGGCTTCCAGTCTTAGCTGGAGCTATTACAATGCTTTTAACAGATCGTAATTTTAATACCTCCTTTTTCGATCCGGCTGGAGGGGGAAATCCTGTCCTTTATCAGCACTTATTT
858	WB_Ba_50_Aug_C_r5	213	TTTATCTGATTTAAAGTTTCATAGAGGAATTTCAGTTGACATGGCAATCTTTAGATTACATATTGCTGGGGTCTCTTCTATTTTAGGTAGAATTAATTTTTTATCTACAATTATTTGTTCTCGAACAACTAAAATAATTTCTATGGATCGTTTACCTTTAATACTATGAGCTATGTTAGTAACAGCGATTCTATTAGTCACTAGGCTTCCAGTCTTAGCTGGAGCTATTACAATGCTTTTAACAGATCGTAATTTTAATACCTCCTTTTTCGATCCGGCTGGAGGGGGAAATCCTGTCCTTTATCAGCACTTATTT
859	NR_Eg_0_May_B_r2	922	ACTATCTGGTGTTATTGCTCACTCTGGTGGATCTGTTGATTTAGCTATCTTCAGTCTTCACTTATCTGGAGCTGCTTCTATTTTAGGAGCAATTAATTTTATCTGTACTATTGTAAACATGCGAACTGAAAGTTTACCATTCCACAAACTACCTTTGTTTGTATGGGCTGTTTTCATTACTGCTATCTTATTACTACTATCTTTACCTGTATTAGCTGGTGCAATCACAATGTTATTAACAGATCGAAACTTTAATACCACCTTCTTTGATCCTGCTGGAGGAGGTGACCCTGTTTTATTCCAACATTTGTTT
860	NR_Eg_0_May_A_r2	459	ACTATCTGGTGTTATTGCTCACTCTGGTGGATCTGTTGATTTAGCTATCTTCAGTCTTCACTTATCTGGAGCTGCTTCTATTTTAGGAGCAATTAATTTTATCTGTACTATTGTAAACATGCGAACTGAAAGTTTACCATTCCACAAACTACCTTTGTTTGTATGGGCTGTTTTCATTACTGCTATCTTATTACTACTATCTTTACCTGTATTAGCTGGTGCAATCACAATGTTATTAACAGATCGAAACTTTAATACCACCTTCTTTGATCCTGCTGGAGGAGGTGACCCTGTTTTATTCCAACATTTGTTT
861	NR_Ba_50_Jul_C_r2	55	ACTATCTGGTGTTATTGCTCACTCTGGTGGATCTGTTGATTTAGCTATCTTCAGTCTTCACTTATCTGGAGCTGCTTCTATTTTAGGAGCAATTAATTTTATCTGTACTATTGTAAACATGCGAACTGAAAGTTTACCATTCCACAAACTACCTTTGTTTGTATGGGCTGTTTTCATTACTGCTATCTTATTACTACTATCTTTACCTGTATTAGCTGGTGCAATCACAATGTTATTAACAGATCGAAACTTTAATACCACCTTCTTTGATCCTGCTGGAGGAGGTGACCCTGTTTTATTCCAACATTTGTTT
862	NR_Ba_50_May_C_r2	516	ACTATCTGGTGTTATTGCTCACTCTGGTGGATCTGTTGATTTAGCTATCTTCAGTCTTCACTTATCTGGAGCTGCTTCTATTTTAGGAGCAATTAATTTTATCTGTACTATTGTAAACATGCGAACTGAAAGTTTACCATTCCACAAACTACCTTTGTTTGTATGGGCTGTTTTCATTACTGCTATCTTATTACTACTATCTTTACCTGTATTAGCTGGTGCAATCACAATGTTATTAACAGATCGAAACTTTAATACCACCTTCTTTGATCCTGCTGGAGGAGGTGACCCTGTTTTATTCCAACATTTGTTT
863	NR_Ba_50_May_B_r2	386	ACTATCTGGTGTTATTGCTCACTCTGGTGGATCTGTTGATTTAGCTATCTTCAGTCTTCACTTATCTGGAGCTGCTTCTATTTTAGGAGCAATTAATTTTATCTGTACTATTGTAAACATGCGAACTGAAAGTTTACCATTCCACAAACTACCTTTGTTTGTATGGGCTGTTTTCATTACTGCTATCTTATTACTACTATCTTTACCTGTATTAGCTGGTGCAATCACAATGTTATTAACAGATCGAAACTTTAATACCACCTTCTTTGATCCTGCTGGAGGAGGTGACCCTGTTTTATTCCAACATTTGTTT
864	NR_Eg_0_May_C_r2	906	ACTATCTGGTGTTATTGCTCACTCTGGTGGATCTGTTGATTTAGCTATCTTCAGTCTTCACTTATCTGGAGCTGCTTCTATTTTAGGAGCAATTAATTTTATCTGTACTATTGTAAACATGCGAACTGAAAGTTTACCATTCCACAAACTACCTTTGTTTGTATGGGCTGTTTTCATTACTGCTATCTTATTACTACTATCTTTACCTGTATTAGCTGGTGCAATCACAATGTTATTAACAGATCGAAACTTTAATACCACCTTCTTTGATCCTGCTGGAGGAGGTGACCCTGTTTTATTCCAACATTTGTTT
865	NR_Ba_50_Jul_A_r2	5	ACTATCTGGTGTTATTGCTCACTCTGGTGGATCTGTTGATTTAGCTATCTTCAGTCTTCACTTATCTGGAGCTGCTTCTATTTTAGGAGCAATTAATTTTATCTGTACTATTGTAAACATGCGAACTGAAAGTTTACCATTCCACAAACTACCTTTGTTTGTATGGGCTGTTTTCATTACTGCTATCTTATTACTACTATCTTTACCTGTATTAGCTGGTGCAATCACAATGTTATTAACAGATCGAAACTTTAATACCACCTTCTTTGATCCTGCTGGAGGAGGTGACCCTGTTTTATTCCAACATTTGTTT
866	NR_Ba_50_May_A_r2	213	ACTATCTGGTGTTATTGCTCACTCTGGTGGATCTGTTGATTTAGCTATCTTCAGTCTTCACTTATCTGGAGCTGCTTCTATTTTAGGAGCAATTAATTTTATCTGTACTATTGTAAACATGCGAACTGAAAGTTTACCATTCCACAAACTACCTTTGTTTGTATGGGCTGTTTTCATTACTGCTATCTTATTACTACTATCTTTACCTGTATTAGCTGGTGCAATCACAATGTTATTAACAGATCGAAACTTTAATACCACCTTCTTTGATCCTGCTGGAGGAGGTGACCCTGTTTTATTCCAACATTTGTTT
867	NR_Eg_0_Jul_C_r2	23	ACTATCTGGTGTTATTGCTCACTCTGGTGGATCTGTTGATTTAGCTATCTTCAGTCTTCACTTATCTGGAGCTGCTTCTATTTTAGGAGCAATTAATTTTATCTGTACTATTGTAAACATGCGAACTGAAAGTTTACCATTCCACAAACTACCTTTGTTTGTATGGGCTGTTTTCATTACTGCTATCTTATTACTACTATCTTTACCTGTATTAGCTGGTGCAATCACAATGTTATTAACAGATCGAAACTTTAATACCACCTTCTTTGATCCTGCTGGAGGAGGTGACCCTGTTTTATTCCAACATTTGTTT
868	SK_Al_6_Jul_C_r5	3	ATTAAGTGCAATTCAAAGTCACTCAGGAGGGTCTGTTGATTTAGCAATTTTCAGTCTTCACGTTTCAGGAGCAAGTAGTATTCTTGGTGCAATTAATTTTATTACCACTATTTTTAATATGCGTGGACCTGGAATGACTCTTCACCGTATGCCTTTATTTGTGTGGGCTGTTCTTATTACAGCAGTTCTGCTTTTACTTTCTCTTCCAGTTCTTGCAGGTGCAATTACAATGCTTTTAACAGATCGAAACTTTAATACAAGTTTCTTTGATCCAGCAGGAGGAGGTGACCCAATTCTTTTCCAACATCTTTTT
869	SK_Al_3_Jul_A_r5	3	ATTAAGTGCAATTCAAAGTCACTCAGGAGGGTCTGTTGATTTAGCAATTTTCAGTCTTCACGTTTCAGGAGCAAGTAGTATTCTTGGTGCAATTAATTTTATTACCACTATTTTTAATATGCGTGGACCTGGAATGACTCTTCACCGTATGCCTTTATTTGTGTGGGCTGTTCTTATTACAGCAGTTCTGCTTTTACTTTCTCTTCCAGTTCTTGCAGGTGCAATTACAATGCTTTTAACAGATCGAAACTTTAATACAAGTTTCTTTGATCCAGCAGGAGGAGGTGACCCAATTCTTTTCCAACATCTTTTT
870	PG_Ba_50_Aug_B_r2	2	ATTAAGTGCAATTCAAAGTCACTCAGGAGGGTCTGTTGATTTAGCAATTTTCAGTCTTCACGTTTCAGGAGCAAGTAGTATTCTTGGTGCAATTAATTTTATTACCACTATTTTTAATATGCGTGGACCTGGAATGACTCTTCACCGTATGCCTTTATTTGTGTGGGCTGTTCTTATTACAGCAGTTCTGCTTTTACTTTCTCTTCCAGTTCTTGCAGGTGCAATTACAATGCTTTTAACAGATCGAAACTTTAATACAAGTTTCTTTGATCCAGCAGGAGGAGGTGACCCAATTCTTTTCCAACATCTTTTT
871	SK_Eg_0_Jul_C_r2	40	ATTAAGTGCAATTCAAAGTCACTCAGGAGGGTCTGTTGATTTAGCAATTTTCAGTCTTCACGTTTCAGGAGCAAGTAGTATTCTTGGTGCAATTAATTTTATTACCACTATTTTTAATATGCGTGGACCTGGAATGACTCTTCACCGTATGCCTTTATTTGTGTGGGCTGTTCTTATTACAGCAGTTCTGCTTTTACTTTCTCTTCCAGTTCTTGCAGGTGCAATTACAATGCTTTTAACAGATCGAAACTTTAATACAAGTTTCTTTGATCCAGCAGGAGGAGGTGACCCAATTCTTTTCCAACATCTTTTT
872	SK_Al_6_Jul_B_r5	3	ATTAAGTGCAATTCAAAGTCACTCAGGAGGGTCTGTTGATTTAGCAATTTTCAGTCTTCACGTTTCAGGAGCAAGTAGTATTCTTGGTGCAATTAATTTTATTACCACTATTTTTAATATGCGTGGACCTGGAATGACTCTTCACCGTATGCCTTTATTTGTGTGGGCTGTTCTTATTACAGCAGTTCTGCTTTTACTTTCTCTTCCAGTTCTTGCAGGTGCAATTACAATGCTTTTAACAGATCGAAACTTTAATACAAGTTTCTTTGATCCAGCAGGAGGAGGTGACCCAATTCTTTTCCAACATCTTTTT
873	SK_Ba_50_Jul_B_r2	4	ATTAAGTGCAATTCAAAGTCACTCAGGAGGGTCTGTTGATTTAGCAATTTTCAGTCTTCACGTTTCAGGAGCAAGTAGTATTCTTGGTGCAATTAATTTTATTACCACTATTTTTAATATGCGTGGACCTGGAATGACTCTTCACCGTATGCCTTTATTTGTGTGGGCTGTTCTTATTACAGCAGTTCTGCTTTTACTTTCTCTTCCAGTTCTTGCAGGTGCAATTACAATGCTTTTAACAGATCGAAACTTTAATACAAGTTTCTTTGATCCAGCAGGAGGAGGTGACCCAATTCTTTTCCAACATCTTTTT
874	SK_Ba_50_Jul_A_r2	5	ATTAAGTGCAATTCAAAGTCACTCAGGAGGGTCTGTTGATTTAGCAATTTTCAGTCTTCACGTTTCAGGAGCAAGTAGTATTCTTGGTGCAATTAATTTTATTACCACTATTTTTAATATGCGTGGACCTGGAATGACTCTTCACCGTATGCCTTTATTTGTGTGGGCTGTTCTTATTACAGCAGTTCTGCTTTTACTTTCTCTTCCAGTTCTTGCAGGTGCAATTACAATGCTTTTAACAGATCGAAACTTTAATACAAGTTTCTTTGATCCAGCAGGAGGAGGTGACCCAATTCTTTTCCAACATCTTTTT
875	CI_Al_10_May_C_r3	72	TTTATCAAGTATAAATTCACACTCAGGAGCTTCTGTAGACTTAGCAATTTTTAGTTTACATTTATCAGGAGCTGCTTCAATTTTAGGCGCTATTAATTTTATTTGTACTATATTTAATATGCGTGTAAAAGGTTTATATATGCATTTGTTGCCGTTATTTGTTTGGTCAGTTCTTATTACTGCTTTTTTATTATTATTGTCATTGCCTGTATTAGCAGGAGCAATTACTATGCTATTAACAGACCGTAATTTTAATACAACATTTTTTGATCCTGCTGGTGGCGGTGACCCTGTATTATTCCAGCATTTATTT
876	CI_Al_10_May_B_r3	20	TTTATCAAGTATAAATTCACACTCAGGAGCTTCTGTAGACTTAGCAATTTTTAGTTTACATTTATCAGGAGCTGCTTCAATTTTAGGCGCTATTAATTTTATTTGTACTATATTTAATATGCGTGTAAAAGGTTTATATATGCATTTGTTGCCGTTATTTGTTTGGTCAGTTCTTATTACTGCTTTTTTATTATTATTGTCATTGCCTGTATTAGCAGGAGCAATTACTATGCTATTAACAGACCGTAATTTTAATACAACATTTTTTGATCCTGCTGGTGGCGGTGACCCTGTATTATTCCAGCATTTATTT
877	CI_Al_6_May_B_r3	3	TTTATCAAGTATAAATTCACACTCAGGAGCTTCTGTAGACTTAGCAATTTTTAGTTTACATTTATCAGGAGCTGCTTCAATTTTAGGCGCTATTAATTTTATTTGTACTATATTTAATATGCGTGTAAAAGGTTTATATATGCATTTGTTGCCGTTATTTGTTTGGTCAGTTCTTATTACTGCTTTTTTATTATTATTGTCATTGCCTGTATTAGCAGGAGCAATTACTATGCTATTAACAGACCGTAATTTTAATACAACATTTTTTGATCCTGCTGGTGGCGGTGACCCTGTATTATTCCAGCATTTATTT
878	CI_Al_6_May_A_r3	70	TTTATCAAGTATAAATTCACACTCAGGAGCTTCTGTAGACTTAGCAATTTTTAGTTTACATTTATCAGGAGCTGCTTCAATTTTAGGCGCTATTAATTTTATTTGTACTATATTTAATATGCGTGTAAAAGGTTTATATATGCATTTGTTGCCGTTATTTGTTTGGTCAGTTCTTATTACTGCTTTTTTATTATTATTGTCATTGCCTGTATTAGCAGGAGCAATTACTATGCTATTAACAGACCGTAATTTTAATACAACATTTTTTGATCCTGCTGGTGGCGGTGACCCTGTATTATTCCAGCATTTATTT
879	CI_Ba_50_Jul_A_r1	11	TTTATCAAGTATAAATTCACACTCAGGAGCTTCTGTAGACTTAGCAATTTTTAGTTTACATTTATCAGGAGCTGCTTCAATTTTAGGCGCTATTAATTTTATTTGTACTATATTTAATATGCGTGTAAAAGGTTTATATATGCATTTGTTGCCGTTATTTGTTTGGTCAGTTCTTATTACTGCTTTTTTATTATTATTGTCATTGCCTGTATTAGCAGGAGCAATTACTATGCTATTAACAGACCGTAATTTTAATACAACATTTTTTGATCCTGCTGGTGGCGGTGACCCTGTATTATTCCAGCATTTATTT
880	CI_Al_3_Jul_C_r1	2	TTTATCAAGTATAAATTCACACTCAGGAGCTTCTGTAGACTTAGCAATTTTTAGTTTACATTTATCAGGAGCTGCTTCAATTTTAGGCGCTATTAATTTTATTTGTACTATATTTAATATGCGTGTAAAAGGTTTATATATGCATTTGTTGCCGTTATTTGTTTGGTCAGTTCTTATTACTGCTTTTTTATTATTATTGTCATTGCCTGTATTAGCAGGAGCAATTACTATGCTATTAACAGACCGTAATTTTAATACAACATTTTTTGATCCTGCTGGTGGCGGTGACCCTGTATTATTCCAGCATTTATTT
881	CI_Ac_10_Jul_A_r1	23	TTTATCAAGTATAAATTCACACTCAGGAGCTTCTGTAGACTTAGCAATTTTTAGTTTACATTTATCAGGAGCTGCTTCAATTTTAGGCGCTATTAATTTTATTTGTACTATATTTAATATGCGTGTAAAAGGTTTATATATGCATTTGTTGCCGTTATTTGTTTGGTCAGTTCTTATTACTGCTTTTTTATTATTATTGTCATTGCCTGTATTAGCAGGAGCAATTACTATGCTATTAACAGACCGTAATTTTAATACAACATTTTTTGATCCTGCTGGTGGCGGTGACCCTGTATTATTCCAGCATTTATTT
882	CI_Al_3_Aug_C_r3	31	TTTATCAAGTATAAATTCACACTCAGGAGCTTCTGTAGACTTAGCAATTTTTAGTTTACATTTATCAGGAGCTGCTTCAATTTTAGGCGCTATTAATTTTATTTGTACTATATTTAATATGCGTGTAAAAGGTTTATATATGCATTTGTTGCCGTTATTTGTTTGGTCAGTTCTTATTACTGCTTTTTTATTATTATTGTCATTGCCTGTATTAGCAGGAGCAATTACTATGCTATTAACAGACCGTAATTTTAATACAACATTTTTTGATCCTGCTGGTGGCGGTGACCCTGTATTATTCCAGCATTTATTT
883	CI_Al_3_Aug_B_r3	50	TTTATCAAGTATAAATTCACACTCAGGAGCTTCTGTAGACTTAGCAATTTTTAGTTTACATTTATCAGGAGCTGCTTCAATTTTAGGCGCTATTAATTTTATTTGTACTATATTTAATATGCGTGTAAAAGGTTTATATATGCATTTGTTGCCGTTATTTGTTTGGTCAGTTCTTATTACTGCTTTTTTATTATTATTGTCATTGCCTGTATTAGCAGGAGCAATTACTATGCTATTAACAGACCGTAATTTTAATACAACATTTTTTGATCCTGCTGGTGGCGGTGACCCTGTATTATTCCAGCATTTATTT
884	CI_Eg_0_Aug_A_r2	298	TTTATCAAGTATAAATTCACACTCAGGAGCTTCTGTAGACTTAGCAATTTTTAGTTTACATTTATCAGGAGCTGCTTCAATTTTAGGCGCTATTAATTTTATTTGTACTATATTTAATATGCGTGTAAAAGGTTTATATATGCATTTGTTGCCGTTATTTGTTTGGTCAGTTCTTATTACTGCTTTTTTATTATTATTGTCATTGCCTGTATTAGCAGGAGCAATTACTATGCTATTAACAGACCGTAATTTTAATACAACATTTTTTGATCCTGCTGGTGGCGGTGACCCTGTATTATTCCAGCATTTATTT
885	CI_Al_6_Jul_C_r1	40	TTTATCAAGTATAAATTCACACTCAGGAGCTTCTGTAGACTTAGCAATTTTTAGTTTACATTTATCAGGAGCTGCTTCAATTTTAGGCGCTATTAATTTTATTTGTACTATATTTAATATGCGTGTAAAAGGTTTATATATGCATTTGTTGCCGTTATTTGTTTGGTCAGTTCTTATTACTGCTTTTTTATTATTATTGTCATTGCCTGTATTAGCAGGAGCAATTACTATGCTATTAACAGACCGTAATTTTAATACAACATTTTTTGATCCTGCTGGTGGCGGTGACCCTGTATTATTCCAGCATTTATTT
886	CI_Al_10_Jul_B_r1	59	TTTATCAAGTATAAATTCACACTCAGGAGCTTCTGTAGACTTAGCAATTTTTAGTTTACATTTATCAGGAGCTGCTTCAATTTTAGGCGCTATTAATTTTATTTGTACTATATTTAATATGCGTGTAAAAGGTTTATATATGCATTTGTTGCCGTTATTTGTTTGGTCAGTTCTTATTACTGCTTTTTTATTATTATTGTCATTGCCTGTATTAGCAGGAGCAATTACTATGCTATTAACAGACCGTAATTTTAATACAACATTTTTTGATCCTGCTGGTGGCGGTGACCCTGTATTATTCCAGCATTTATTT
887	CI_Ba_50_Jul_C_r1	14	TTTATCAAGTATAAATTCACACTCAGGAGCTTCTGTAGACTTAGCAATTTTTAGTTTACATTTATCAGGAGCTGCTTCAATTTTAGGCGCTATTAATTTTATTTGTACTATATTTAATATGCGTGTAAAAGGTTTATATATGCATTTGTTGCCGTTATTTGTTTGGTCAGTTCTTATTACTGCTTTTTTATTATTATTGTCATTGCCTGTATTAGCAGGAGCAATTACTATGCTATTAACAGACCGTAATTTTAATACAACATTTTTTGATCCTGCTGGTGGCGGTGACCCTGTATTATTCCAGCATTTATTT
888	CI_Al_6_Jul_B_r1	31	TTTATCAAGTATAAATTCACACTCAGGAGCTTCTGTAGACTTAGCAATTTTTAGTTTACATTTATCAGGAGCTGCTTCAATTTTAGGCGCTATTAATTTTATTTGTACTATATTTAATATGCGTGTAAAAGGTTTATATATGCATTTGTTGCCGTTATTTGTTTGGTCAGTTCTTATTACTGCTTTTTTATTATTATTGTCATTGCCTGTATTAGCAGGAGCAATTACTATGCTATTAACAGACCGTAATTTTAATACAACATTTTTTGATCCTGCTGGTGGCGGTGACCCTGTATTATTCCAGCATTTATTT
889	CI_Al_6_May_C_r3	19	TTTATCAAGTATAAATTCACACTCAGGAGCTTCTGTAGACTTAGCAATTTTTAGTTTACATTTATCAGGAGCTGCTTCAATTTTAGGCGCTATTAATTTTATTTGTACTATATTTAATATGCGTGTAAAAGGTTTATATATGCATTTGTTGCCGTTATTTGTTTGGTCAGTTCTTATTACTGCTTTTTTATTATTATTGTCATTGCCTGTATTAGCAGGAGCAATTACTATGCTATTAACAGACCGTAATTTTAATACAACATTTTTTGATCCTGCTGGTGGCGGTGACCCTGTATTATTCCAGCATTTATTT
890	CI_Al_6_Aug_A_r3	1911	TCTTTCTGCCCTTCCACAGGCCATGCCTGGATCGGGAATGGGAATGACCTTGTGGTTGGTATCTATGACGTTGTTTATTGTATCCTCTCTACTGGGTTCCTTGAACTACATTGTTACCATCCTAAACCTTAGAACTAAGGGGATGTCAATGACCCGTTTACCTCTAACCATTTGGGCCTTCTTTGTAACGGCTATTTTGGGAGTTTTATCATTCCCTGTACTCGTGTCAGCAGCGTTATTGCTATTGTTTGACCGTTCTATGGGAACCAGCTTTTACTTATCAGATATAATGATGGCTAGTGGAGAGTTATTGCCTAACCAAGGAGGTAGCCCTGTATTGTACCAACACTTGTTT
891	CI_Al_15_Aug_A_r3	1138	TCTTTCTGCCCTTCCACAGGCCATGCCTGGATCGGGAATGGGAATGACCTTGTGGTTGGTATCTATGACGTTGTTTATTGTATCCTCTCTACTGGGTTCCTTGAACTACATTGTTACCATCCTAAACCTTAGAACTAAGGGGATGTCAATGACCCGTTTACCTCTAACCATTTGGGCCTTCTTTGTAACGGCTATTTTGGGAGTTTTATCATTCCCTGTACTCGTGTCAGCAGCGTTATTGCTATTGTTTGACCGTTCTATGGGAACCAGCTTTTACTTATCAGATATAATGATGGCTAGTGGAGAGTTATTGCCTAACCAAGGAGGTAGCCCTGTATTGTACCAACACTTGTTT
892	CI_Ac_10_Jul_A_r1	3	TCTTTCTGCCCTTCCACAGGCCATGCCTGGATCGGGAATGGGAATGACCTTGTGGTTGGTATCTATGACGTTGTTTATTGTATCCTCTCTACTGGGTTCCTTGAACTACATTGTTACCATCCTAAACCTTAGAACTAAGGGGATGTCAATGACCCGTTTACCTCTAACCATTTGGGCCTTCTTTGTAACGGCTATTTTGGGAGTTTTATCATTCCCTGTACTCGTGTCAGCAGCGTTATTGCTATTGTTTGACCGTTCTATGGGAACCAGCTTTTACTTATCAGATATAATGATGGCTAGTGGAGAGTTATTGCCTAACCAAGGAGGTAGCCCTGTATTGTACCAACACTTGTTT
893	CI_Ba_50_Aug_C_r2	872	TCTTTCTGCCCTTCCACAGGCCATGCCTGGATCGGGAATGGGAATGACCTTGTGGTTGGTATCTATGACGTTGTTTATTGTATCCTCTCTACTGGGTTCCTTGAACTACATTGTTACCATCCTAAACCTTAGAACTAAGGGGATGTCAATGACCCGTTTACCTCTAACCATTTGGGCCTTCTTTGTAACGGCTATTTTGGGAGTTTTATCATTCCCTGTACTCGTGTCAGCAGCGTTATTGCTATTGTTTGACCGTTCTATGGGAACCAGCTTTTACTTATCAGATATAATGATGGCTAGTGGAGAGTTATTGCCTAACCAAGGAGGTAGCCCTGTATTGTACCAACACTTGTTT
894	CI_Ba_50_Aug_A_r2	1134	TCTTTCTGCCCTTCCACAGGCCATGCCTGGATCGGGAATGGGAATGACCTTGTGGTTGGTATCTATGACGTTGTTTATTGTATCCTCTCTACTGGGTTCCTTGAACTACATTGTTACCATCCTAAACCTTAGAACTAAGGGGATGTCAATGACCCGTTTACCTCTAACCATTTGGGCCTTCTTTGTAACGGCTATTTTGGGAGTTTTATCATTCCCTGTACTCGTGTCAGCAGCGTTATTGCTATTGTTTGACCGTTCTATGGGAACCAGCTTTTACTTATCAGATATAATGATGGCTAGTGGAGAGTTATTGCCTAACCAAGGAGGTAGCCCTGTATTGTACCAACACTTGTTT
895	CI_Al_10_Aug_C_r3	1254	TCTTTCTGCCCTTCCACAGGCCATGCCTGGATCGGGAATGGGAATGACCTTGTGGTTGGTATCTATGACGTTGTTTATTGTATCCTCTCTACTGGGTTCCTTGAACTACATTGTTACCATCCTAAACCTTAGAACTAAGGGGATGTCAATGACCCGTTTACCTCTAACCATTTGGGCCTTCTTTGTAACGGCTATTTTGGGAGTTTTATCATTCCCTGTACTCGTGTCAGCAGCGTTATTGCTATTGTTTGACCGTTCTATGGGAACCAGCTTTTACTTATCAGATATAATGATGGCTAGTGGAGAGTTATTGCCTAACCAAGGAGGTAGCCCTGTATTGTACCAACACTTGTTT
896	CI_Ba_50_Aug_B_r2	1403	TCTTTCTGCCCTTCCACAGGCCATGCCTGGATCGGGAATGGGAATGACCTTGTGGTTGGTATCTATGACGTTGTTTATTGTATCCTCTCTACTGGGTTCCTTGAACTACATTGTTACCATCCTAAACCTTAGAACTAAGGGGATGTCAATGACCCGTTTACCTCTAACCATTTGGGCCTTCTTTGTAACGGCTATTTTGGGAGTTTTATCATTCCCTGTACTCGTGTCAGCAGCGTTATTGCTATTGTTTGACCGTTCTATGGGAACCAGCTTTTACTTATCAGATATAATGATGGCTAGTGGAGAGTTATTGCCTAACCAAGGAGGTAGCCCTGTATTGTACCAACACTTGTTT
897	CI_Al_10_Jul_B_r1	3	TCTTTCTGCCCTTCCACAGGCCATGCCTGGATCGGGAATGGGAATGACCTTGTGGTTGGTATCTATGACGTTGTTTATTGTATCCTCTCTACTGGGTTCCTTGAACTACATTGTTACCATCCTAAACCTTAGAACTAAGGGGATGTCAATGACCCGTTTACCTCTAACCATTTGGGCCTTCTTTGTAACGGCTATTTTGGGAGTTTTATCATTCCCTGTACTCGTGTCAGCAGCGTTATTGCTATTGTTTGACCGTTCTATGGGAACCAGCTTTTACTTATCAGATATAATGATGGCTAGTGGAGAGTTATTGCCTAACCAAGGAGGTAGCCCTGTATTGTACCAACACTTGTTT
898	CI_Ac_1_Jul_A_r1	8	TCTTTCTGCCCTTCCACAGGCCATGCCTGGATCGGGAATGGGAATGACCTTGTGGTTGGTATCTATGACGTTGTTTATTGTATCCTCTCTACTGGGTTCCTTGAACTACATTGTTACCATCCTAAACCTTAGAACTAAGGGGATGTCAATGACCCGTTTACCTCTAACCATTTGGGCCTTCTTTGTAACGGCTATTTTGGGAGTTTTATCATTCCCTGTACTCGTGTCAGCAGCGTTATTGCTATTGTTTGACCGTTCTATGGGAACCAGCTTTTACTTATCAGATATAATGATGGCTAGTGGAGAGTTATTGCCTAACCAAGGAGGTAGCCCTGTATTGTACCAACACTTGTTT
899	CI_Eg_0_Aug_C_r2	1456	TCTTTCTGCCCTTCCACAGGCCATGCCTGGATCGGGAATGGGAATGACCTTGTGGTTGGTATCTATGACGTTGTTTATTGTATCCTCTCTACTGGGTTCCTTGAACTACATTGTTACCATCCTAAACCTTAGAACTAAGGGGATGTCAATGACCCGTTTACCTCTAACCATTTGGGCCTTCTTTGTAACGGCTATTTTGGGAGTTTTATCATTCCCTGTACTCGTGTCAGCAGCGTTATTGCTATTGTTTGACCGTTCTATGGGAACCAGCTTTTACTTATCAGATATAATGATGGCTAGTGGAGAGTTATTGCCTAACCAAGGAGGTAGCCCTGTATTGTACCAACACTTGTTT
900	CI_Al_15_Jul_C_r2	4	TCTTTCTGCCCTTCCACAGGCCATGCCTGGATCGGGAATGGGAATGACCTTGTGGTTGGTATCTATGACGTTGTTTATTGTATCCTCTCTACTGGGTTCCTTGAACTACATTGTTACCATCCTAAACCTTAGAACTAAGGGGATGTCAATGACCCGTTTACCTCTAACCATTTGGGCCTTCTTTGTAACGGCTATTTTGGGAGTTTTATCATTCCCTGTACTCGTGTCAGCAGCGTTATTGCTATTGTTTGACCGTTCTATGGGAACCAGCTTTTACTTATCAGATATAATGATGGCTAGTGGAGAGTTATTGCCTAACCAAGGAGGTAGCCCTGTATTGTACCAACACTTGTTT
901	CI_Al_10_Aug_A_r3	771	TCTTTCTGCCCTTCCACAGGCCATGCCTGGATCGGGAATGGGAATGACCTTGTGGTTGGTATCTATGACGTTGTTTATTGTATCCTCTCTACTGGGTTCCTTGAACTACATTGTTACCATCCTAAACCTTAGAACTAAGGGGATGTCAATGACCCGTTTACCTCTAACCATTTGGGCCTTCTTTGTAACGGCTATTTTGGGAGTTTTATCATTCCCTGTACTCGTGTCAGCAGCGTTATTGCTATTGTTTGACCGTTCTATGGGAACCAGCTTTTACTTATCAGATATAATGATGGCTAGTGGAGAGTTATTGCCTAACCAAGGAGGTAGCCCTGTATTGTACCAACACTTGTTT
902	CI_Al_1_Aug_B_r3	670	TCTTTCTGCCCTTCCACAGGCCATGCCTGGATCGGGAATGGGAATGACCTTGTGGTTGGTATCTATGACGTTGTTTATTGTATCCTCTCTACTGGGTTCCTTGAACTACATTGTTACCATCCTAAACCTTAGAACTAAGGGGATGTCAATGACCCGTTTACCTCTAACCATTTGGGCCTTCTTTGTAACGGCTATTTTGGGAGTTTTATCATTCCCTGTACTCGTGTCAGCAGCGTTATTGCTATTGTTTGACCGTTCTATGGGAACCAGCTTTTACTTATCAGATATAATGATGGCTAGTGGAGAGTTATTGCCTAACCAAGGAGGTAGCCCTGTATTGTACCAACACTTGTTT
903	CI_Ac_1_Jul_B_r1	9	TCTTTCTGCCCTTCCACAGGCCATGCCTGGATCGGGAATGGGAATGACCTTGTGGTTGGTATCTATGACGTTGTTTATTGTATCCTCTCTACTGGGTTCCTTGAACTACATTGTTACCATCCTAAACCTTAGAACTAAGGGGATGTCAATGACCCGTTTACCTCTAACCATTTGGGCCTTCTTTGTAACGGCTATTTTGGGAGTTTTATCATTCCCTGTACTCGTGTCAGCAGCGTTATTGCTATTGTTTGACCGTTCTATGGGAACCAGCTTTTACTTATCAGATATAATGATGGCTAGTGGAGAGTTATTGCCTAACCAAGGAGGTAGCCCTGTATTGTACCAACACTTGTTT
904	CI_Al_1_Aug_A_r3	467	TCTTTCTGCCCTTCCACAGGCCATGCCTGGATCGGGAATGGGAATGACCTTGTGGTTGGTATCTATGACGTTGTTTATTGTATCCTCTCTACTGGGTTCCTTGAACTACATTGTTACCATCCTAAACCTTAGAACTAAGGGGATGTCAATGACCCGTTTACCTCTAACCATTTGGGCCTTCTTTGTAACGGCTATTTTGGGAGTTTTATCATTCCCTGTACTCGTGTCAGCAGCGTTATTGCTATTGTTTGACCGTTCTATGGGAACCAGCTTTTACTTATCAGATATAATGATGGCTAGTGGAGAGTTATTGCCTAACCAAGGAGGTAGCCCTGTATTGTACCAACACTTGTTT
905	CI_Ac_3_Jul_B_r1	7	TCTTTCTGCCCTTCCACAGGCCATGCCTGGATCGGGAATGGGAATGACCTTGTGGTTGGTATCTATGACGTTGTTTATTGTATCCTCTCTACTGGGTTCCTTGAACTACATTGTTACCATCCTAAACCTTAGAACTAAGGGGATGTCAATGACCCGTTTACCTCTAACCATTTGGGCCTTCTTTGTAACGGCTATTTTGGGAGTTTTATCATTCCCTGTACTCGTGTCAGCAGCGTTATTGCTATTGTTTGACCGTTCTATGGGAACCAGCTTTTACTTATCAGATATAATGATGGCTAGTGGAGAGTTATTGCCTAACCAAGGAGGTAGCCCTGTATTGTACCAACACTTGTTT
906	CI_Al_6_Aug_C_r3	1201	TCTTTCTGCCCTTCCACAGGCCATGCCTGGATCGGGAATGGGAATGACCTTGTGGTTGGTATCTATGACGTTGTTTATTGTATCCTCTCTACTGGGTTCCTTGAACTACATTGTTACCATCCTAAACCTTAGAACTAAGGGGATGTCAATGACCCGTTTACCTCTAACCATTTGGGCCTTCTTTGTAACGGCTATTTTGGGAGTTTTATCATTCCCTGTACTCGTGTCAGCAGCGTTATTGCTATTGTTTGACCGTTCTATGGGAACCAGCTTTTACTTATCAGATATAATGATGGCTAGTGGAGAGTTATTGCCTAACCAAGGAGGTAGCCCTGTATTGTACCAACACTTGTTT
907	CI_Eg_0_Aug_B_r2	1892	TCTTTCTGCCCTTCCACAGGCCATGCCTGGATCGGGAATGGGAATGACCTTGTGGTTGGTATCTATGACGTTGTTTATTGTATCCTCTCTACTGGGTTCCTTGAACTACATTGTTACCATCCTAAACCTTAGAACTAAGGGGATGTCAATGACCCGTTTACCTCTAACCATTTGGGCCTTCTTTGTAACGGCTATTTTGGGAGTTTTATCATTCCCTGTACTCGTGTCAGCAGCGTTATTGCTATTGTTTGACCGTTCTATGGGAACCAGCTTTTACTTATCAGATATAATGATGGCTAGTGGAGAGTTATTGCCTAACCAAGGAGGTAGCCCTGTATTGTACCAACACTTGTTT
908	CI_Al_15_Aug_C_r3	516	TCTTTCTGCCCTTCCACAGGCCATGCCTGGATCGGGAATGGGAATGACCTTGTGGTTGGTATCTATGACGTTGTTTATTGTATCCTCTCTACTGGGTTCCTTGAACTACATTGTTACCATCCTAAACCTTAGAACTAAGGGGATGTCAATGACCCGTTTACCTCTAACCATTTGGGCCTTCTTTGTAACGGCTATTTTGGGAGTTTTATCATTCCCTGTACTCGTGTCAGCAGCGTTATTGCTATTGTTTGACCGTTCTATGGGAACCAGCTTTTACTTATCAGATATAATGATGGCTAGTGGAGAGTTATTGCCTAACCAAGGAGGTAGCCCTGTATTGTACCAACACTTGTTT
909	CI_Al_3_Aug_A_r3	1054	TCTTTCTGCCCTTCCACAGGCCATGCCTGGATCGGGAATGGGAATGACCTTGTGGTTGGTATCTATGACGTTGTTTATTGTATCCTCTCTACTGGGTTCCTTGAACTACATTGTTACCATCCTAAACCTTAGAACTAAGGGGATGTCAATGACCCGTTTACCTCTAACCATTTGGGCCTTCTTTGTAACGGCTATTTTGGGAGTTTTATCATTCCCTGTACTCGTGTCAGCAGCGTTATTGCTATTGTTTGACCGTTCTATGGGAACCAGCTTTTACTTATCAGATATAATGATGGCTAGTGGAGAGTTATTGCCTAACCAAGGAGGTAGCCCTGTATTGTACCAACACTTGTTT
910	CI_Al_15_Jul_B_r2	9	TCTTTCTGCCCTTCCACAGGCCATGCCTGGATCGGGAATGGGAATGACCTTGTGGTTGGTATCTATGACGTTGTTTATTGTATCCTCTCTACTGGGTTCCTTGAACTACATTGTTACCATCCTAAACCTTAGAACTAAGGGGATGTCAATGACCCGTTTACCTCTAACCATTTGGGCCTTCTTTGTAACGGCTATTTTGGGAGTTTTATCATTCCCTGTACTCGTGTCAGCAGCGTTATTGCTATTGTTTGACCGTTCTATGGGAACCAGCTTTTACTTATCAGATATAATGATGGCTAGTGGAGAGTTATTGCCTAACCAAGGAGGTAGCCCTGTATTGTACCAACACTTGTTT
911	NR_Eg_0_Aug_B_r2	3	TCTTTCTGCCCTTCCACAGGCCATGCCTGGATCGGGAATGGGAATGACCTTGTGGTTGGTATCTATGACGTTGTTTATTGTATCCTCTCTACTGGGTTCCTTGAACTACATTGTTACCATCCTAAACCTTAGAACTAAGGGGATGTCAATGACCCGTTTACCTCTAACCATTTGGGCCTTCTTTGTAACGGCTATTTTGGGAGTTTTATCATTCCCTGTACTCGTGTCAGCAGCGTTATTGCTATTGTTTGACCGTTCTATGGGAACCAGCTTTTACTTATCAGATATAATGATGGCTAGTGGAGAGTTATTGCCTAACCAAGGAGGTAGCCCTGTATTGTACCAACACTTGTTT
912	CI_Al_3_Aug_C_r3	670	TCTTTCTGCCCTTCCACAGGCCATGCCTGGATCGGGAATGGGAATGACCTTGTGGTTGGTATCTATGACGTTGTTTATTGTATCCTCTCTACTGGGTTCCTTGAACTACATTGTTACCATCCTAAACCTTAGAACTAAGGGGATGTCAATGACCCGTTTACCTCTAACCATTTGGGCCTTCTTTGTAACGGCTATTTTGGGAGTTTTATCATTCCCTGTACTCGTGTCAGCAGCGTTATTGCTATTGTTTGACCGTTCTATGGGAACCAGCTTTTACTTATCAGATATAATGATGGCTAGTGGAGAGTTATTGCCTAACCAAGGAGGTAGCCCTGTATTGTACCAACACTTGTTT
913	CI_Eg_0_Aug_A_r2	1544	TCTTTCTGCCCTTCCACAGGCCATGCCTGGATCGGGAATGGGAATGACCTTGTGGTTGGTATCTATGACGTTGTTTATTGTATCCTCTCTACTGGGTTCCTTGAACTACATTGTTACCATCCTAAACCTTAGAACTAAGGGGATGTCAATGACCCGTTTACCTCTAACCATTTGGGCCTTCTTTGTAACGGCTATTTTGGGAGTTTTATCATTCCCTGTACTCGTGTCAGCAGCGTTATTGCTATTGTTTGACCGTTCTATGGGAACCAGCTTTTACTTATCAGATATAATGATGGCTAGTGGAGAGTTATTGCCTAACCAAGGAGGTAGCCCTGTATTGTACCAACACTTGTTT
914	CI_Al_1_Aug_C_r3	474	TCTTTCTGCCCTTCCACAGGCCATGCCTGGATCGGGAATGGGAATGACCTTGTGGTTGGTATCTATGACGTTGTTTATTGTATCCTCTCTACTGGGTTCCTTGAACTACATTGTTACCATCCTAAACCTTAGAACTAAGGGGATGTCAATGACCCGTTTACCTCTAACCATTTGGGCCTTCTTTGTAACGGCTATTTTGGGAGTTTTATCATTCCCTGTACTCGTGTCAGCAGCGTTATTGCTATTGTTTGACCGTTCTATGGGAACCAGCTTTTACTTATCAGATATAATGATGGCTAGTGGAGAGTTATTGCCTAACCAAGGAGGTAGCCCTGTATTGTACCAACACTTGTTT
915	CI_Al_3_Aug_B_r3	753	TCTTTCTGCCCTTCCACAGGCCATGCCTGGATCGGGAATGGGAATGACCTTGTGGTTGGTATCTATGACGTTGTTTATTGTATCCTCTCTACTGGGTTCCTTGAACTACATTGTTACCATCCTAAACCTTAGAACTAAGGGGATGTCAATGACCCGTTTACCTCTAACCATTTGGGCCTTCTTTGTAACGGCTATTTTGGGAGTTTTATCATTCCCTGTACTCGTGTCAGCAGCGTTATTGCTATTGTTTGACCGTTCTATGGGAACCAGCTTTTACTTATCAGATATAATGATGGCTAGTGGAGAGTTATTGCCTAACCAAGGAGGTAGCCCTGTATTGTACCAACACTTGTTT
916	CI_Ac_10_Jul_C_r1	4	TCTTTCTGCCCTTCCACAGGCCATGCCTGGATCGGGAATGGGAATGACCTTGTGGTTGGTATCTATGACGTTGTTTATTGTATCCTCTCTACTGGGTTCCTTGAACTACATTGTTACCATCCTAAACCTTAGAACTAAGGGGATGTCAATGACCCGTTTACCTCTAACCATTTGGGCCTTCTTTGTAACGGCTATTTTGGGAGTTTTATCATTCCCTGTACTCGTGTCAGCAGCGTTATTGCTATTGTTTGACCGTTCTATGGGAACCAGCTTTTACTTATCAGATATAATGATGGCTAGTGGAGAGTTATTGCCTAACCAAGGAGGTAGCCCTGTATTGTACCAACACTTGTTT
917	NR_Ac_15_Aug_C_r4	119	TTAAGTAGAAATACAGGACATTCAGGAATGTCAGTTGATTTAACTATTTTTTCATTGCATTTAGCAGGGATTTCTTCTTTATTAGGGGCAGTTAATTTTATTAGTACTTTAGCAAATTTACGATGTTTAAGAATAAATTTAGATCGAATACCTTTATTTCCTTGATCGGTTTTAATTACTGCAATTCTTTTGTTACTTTCTTTACCTGTATTAGCGGGTGCTATTACTATATTATTAACTGATCGCAATTTAAATACATCATTTTATGATGTCGGAGGAGGGGGAGATCCTGTCTTATATCAGCATTTATTT
918	NR_Ac_15_Aug_A_r4	141	TTAAGTAGAAATACAGGACATTCAGGAATGTCAGTTGATTTAACTATTTTTTCATTGCATTTAGCAGGGATTTCTTCTTTATTAGGGGCAGTTAATTTTATTAGTACTTTAGCAAATTTACGATGTTTAAGAATAAATTTAGATCGAATACCTTTATTTCCTTGATCGGTTTTAATTACTGCAATTCTTTTGTTACTTTCTTTACCTGTATTAGCGGGTGCTATTACTATATTATTAACTGATCGCAATTTAAATACATCATTTTATGATGTCGGAGGAGGGGGAGATCCTGTCTTATATCAGCATTTATTT
919	PG_Al_1_May_A_r3	4	ATTATCAGGTATTGAAGCACATTCAGGTGGATCAGTTGATTTAGCTATTTTTAGTCTTCATTTAGCTGGTGCATCTTCATTATTAGGAGCAATTAATTTTATTACTACTATTTTTAACATGAGAGTGCCGAATATGAAAATGCATAGAATACCTTTATTTGTATGGGCTGTTTTAATTACTGCATTTTTATTATTATTATCATTACCAGTGTTAGCTGGAGCAATTACAATGTTATTAACTGATCGTAATTTCAATACAACTTTTTTTGATCCTGCTGGAGGTGGAGATCCAATATTATATCAACATTTATTT
920	PG_Al_10_May_B_r3	17	ATTATCAGGTATTGAAGCACATTCAGGTGGATCAGTTGATTTAGCTATTTTTAGTCTTCATTTAGCTGGTGCATCTTCATTATTAGGAGCAATTAATTTTATTACTACTATTTTTAACATGAGAGTGCCGAATATGAAAATGCATAGAATACCTTTATTTGTATGGGCTGTTTTAATTACTGCATTTTTATTATTATTATCATTACCAGTGTTAGCTGGAGCAATTACAATGTTATTAACTGATCGTAATTTCAATACAACTTTTTTTGATCCTGCTGGAGGTGGAGATCCAATATTATATCAACATTTATTT
921	PG_Al_10_May_C_r3	4	ATTATCAGGTATTGAAGCACATTCAGGTGGATCAGTTGATTTAGCTATTTTTAGTCTTCATTTAGCTGGTGCATCTTCATTATTAGGAGCAATTAATTTTATTACTACTATTTTTAACATGAGAGTGCCGAATATGAAAATGCATAGAATACCTTTATTTGTATGGGCTGTTTTAATTACTGCATTTTTATTATTATTATCATTACCAGTGTTAGCTGGAGCAATTACAATGTTATTAACTGATCGTAATTTCAATACAACTTTTTTTGATCCTGCTGGAGGTGGAGATCCAATATTATATCAACATTTATTT
922	PG_Eg_0_Aug_B_r2	8	TCTGTCAAGTGTAGCAGCGCATTCAGGCCCAAGTGTTGATTTGGCTATTTTTTCTCTACACGTTTCAGGACTTGCTTCAATTCTGGGCTCAATTAATTTTATTACTACAATTTTGAATATAAGAGCACCTGGAATATCAATACACAGAATTCCACTATTTTGTTGGGCAGTCCTAATTACCGCTTTTTTGCTACTACTTTCTTTGCCAGTATTGGCCGGAGCAATTACAATACTACTAACAGATAGAAATTTTAATACTACATTTTTTGATCCAGCCGGAGGCGGTGACCCAATTCTGTACCAGCACCTTTTT
923	PG_Eg_0_Aug_C_r2	5	TCTGTCAAGTGTAGCAGCGCATTCAGGCCCAAGTGTTGATTTGGCTATTTTTTCTCTACACGTTTCAGGACTTGCTTCAATTCTGGGCTCAATTAATTTTATTACTACAATTTTGAATATAAGAGCACCTGGAATATCAATACACAGAATTCCACTATTTTGTTGGGCAGTCCTAATTACCGCTTTTTTGCTACTACTTTCTTTGCCAGTATTGGCCGGAGCAATTACAATACTACTAACAGATAGAAATTTTAATACTACATTTTTTGATCCAGCCGGAGGCGGTGACCCAATTCTGTACCAGCACCTTTTT
924	WB_Al_10_Aug_C_r5	110	TTTAAGGGCGGGGACGGGCCATCCGGGAGCCAGAGTGGATTTTGCTATTTTTTCTCTTCACTTAGCTGGGATTTCTTCACTCTTAGGAGCAGTAAATTTCATTAGCACCTTAGGAAATTTACGTGCGTATGGGATAGTCTTAGACAAGGTACCCCTTTTTGCTTGAGCAGTAGGAATCACCGCTGTGCTTTTGTTATTATCTTTACCAGTTTTAGCTGGAGCAGTGACTATACTTTTGACTGACCGTAATTTAAATACAAGATTTTTTGACCCGAGAGGAGGGGGAGACCCTGTTCTTTACCAGCACTTATTT
925	WB_Al_10_Aug_A_r5	1326	TTTAAGGGCGGGGACGGGCCATCCGGGAGCCAGAGTGGATTTTGCTATTTTTTCTCTTCACTTAGCTGGGATTTCTTCACTCTTAGGAGCAGTAAATTTCATTAGCACCTTAGGAAATTTACGTGCGTATGGGATAGTCTTAGACAAGGTACCCCTTTTTGCTTGAGCAGTAGGAATCACCGCTGTGCTTTTGTTATTATCTTTACCAGTTTTAGCTGGAGCAGTGACTATACTTTTGACTGACCGTAATTTAAATACAAGATTTTTTGACCCGAGAGGAGGGGGAGACCCTGTTCTTTACCAGCACTTATTT
926	WB_Al_15_Aug_A_r5	191	TTTAAGGGCGGGGACGGGCCATCCGGGAGCCAGAGTGGATTTTGCTATTTTTTCTCTTCACTTAGCTGGGATTTCTTCACTCTTAGGAGCAGTAAATTTCATTAGCACCTTAGGAAATTTACGTGCGTATGGGATAGTCTTAGACAAGGTACCCCTTTTTGCTTGAGCAGTAGGAATCACCGCTGTGCTTTTGTTATTATCTTTACCAGTTTTAGCTGGAGCAGTGACTATACTTTTGACTGACCGTAATTTAAATACAAGATTTTTTGACCCGAGAGGAGGGGGAGACCCTGTTCTTTACCAGCACTTATTT
927	NR_Ba_50_May_C_r2	2	TTTAAGGGCGGGGACGGGCCATCCGGGAGCCAGAGTGGATTTTGCTATTTTTTCTCTTCACTTAGCTGGGATTTCTTCACTCTTAGGAGCAGTAAATTTCATTAGCACCTTAGGAAATTTACGTGCGTATGGGATAGTCTTAGACAAGGTACCCCTTTTTGCTTGAGCAGTAGGAATCACCGCTGTGCTTTTGTTATTATCTTTACCAGTTTTAGCTGGAGCAGTGACTATACTTTTGACTGACCGTAATTTAAATACAAGATTTTTTGACCCGAGAGGAGGGGGAGACCCTGTTCTTTACCAGCACTTATTT
928	PG_Eg_0_May_A_r2	561	TTTAAGGGCGGGGACGGGCCATCCGGGAGCCAGAGTGGATTTTGCTATTTTTTCTCTTCACTTAGCTGGGATTTCTTCACTCTTAGGAGCAGTAAATTTCATTAGCACCTTAGGAAATTTACGTGCGTATGGGATAGTCTTAGACAAGGTACCCCTTTTTGCTTGAGCAGTAGGAATCACCGCTGTGCTTTTGTTATTATCTTTACCAGTTTTAGCTGGAGCAGTGACTATACTTTTGACTGACCGTAATTTAAATACAAGATTTTTTGACCCGAGAGGAGGGGGAGACCCTGTTCTTTACCAGCACTTATTT
929	WB_Al_15_Aug_C_r5	1624	TTTAAGGGCGGGGACGGGCCATCCGGGAGCCAGAGTGGATTTTGCTATTTTTTCTCTTCACTTAGCTGGGATTTCTTCACTCTTAGGAGCAGTAAATTTCATTAGCACCTTAGGAAATTTACGTGCGTATGGGATAGTCTTAGACAAGGTACCCCTTTTTGCTTGAGCAGTAGGAATCACCGCTGTGCTTTTGTTATTATCTTTACCAGTTTTAGCTGGAGCAGTGACTATACTTTTGACTGACCGTAATTTAAATACAAGATTTTTTGACCCGAGAGGAGGGGGAGACCCTGTTCTTTACCAGCACTTATTT
930	WB_Al_6_Aug_C_r5	1059	TTTAAGGGCGGGGACGGGCCATCCGGGAGCCAGAGTGGATTTTGCTATTTTTTCTCTTCACTTAGCTGGGATTTCTTCACTCTTAGGAGCAGTAAATTTCATTAGCACCTTAGGAAATTTACGTGCGTATGGGATAGTCTTAGACAAGGTACCCCTTTTTGCTTGAGCAGTAGGAATCACCGCTGTGCTTTTGTTATTATCTTTACCAGTTTTAGCTGGAGCAGTGACTATACTTTTGACTGACCGTAATTTAAATACAAGATTTTTTGACCCGAGAGGAGGGGGAGACCCTGTTCTTTACCAGCACTTATTT
931	WB_Ba_50_Aug_B_r5	129	TTTAAGGGCGGGGACGGGCCATCCGGGAGCCAGAGTGGATTTTGCTATTTTTTCTCTTCACTTAGCTGGGATTTCTTCACTCTTAGGAGCAGTAAATTTCATTAGCACCTTAGGAAATTTACGTGCGTATGGGATAGTCTTAGACAAGGTACCCCTTTTTGCTTGAGCAGTAGGAATCACCGCTGTGCTTTTGTTATTATCTTTACCAGTTTTAGCTGGAGCAGTGACTATACTTTTGACTGACCGTAATTTAAATACAAGATTTTTTGACCCGAGAGGAGGGGGAGACCCTGTTCTTTACCAGCACTTATTT
932	PG_Eg_0_May_C_r2	336	TTTAAGGGCGGGGACGGGCCATCCGGGAGCCAGAGTGGATTTTGCTATTTTTTCTCTTCACTTAGCTGGGATTTCTTCACTCTTAGGAGCAGTAAATTTCATTAGCACCTTAGGAAATTTACGTGCGTATGGGATAGTCTTAGACAAGGTACCCCTTTTTGCTTGAGCAGTAGGAATCACCGCTGTGCTTTTGTTATTATCTTTACCAGTTTTAGCTGGAGCAGTGACTATACTTTTGACTGACCGTAATTTAAATACAAGATTTTTTGACCCGAGAGGAGGGGGAGACCCTGTTCTTTACCAGCACTTATTT
933	PG_Eg_0_May_B_r2	477	TTTAAGGGCGGGGACGGGCCATCCGGGAGCCAGAGTGGATTTTGCTATTTTTTCTCTTCACTTAGCTGGGATTTCTTCACTCTTAGGAGCAGTAAATTTCATTAGCACCTTAGGAAATTTACGTGCGTATGGGATAGTCTTAGACAAGGTACCCCTTTTTGCTTGAGCAGTAGGAATCACCGCTGTGCTTTTGTTATTATCTTTACCAGTTTTAGCTGGAGCAGTGACTATACTTTTGACTGACCGTAATTTAAATACAAGATTTTTTGACCCGAGAGGAGGGGGAGACCCTGTTCTTTACCAGCACTTATTT
934	NR_Ac_15_Aug_A_r4	21	TTTAAGGGCGGGGACGGGCCATCCGGGAGCCAGAGTGGATTTTGCTATTTTTTCTCTTCACTTAGCTGGGATTTCTTCACTCTTAGGAGCAGTAAATTTCATTAGCACCTTAGGAAATTTACGTGCGTATGGGATAGTCTTAGACAAGGTACCCCTTTTTGCTTGAGCAGTAGGAATCACCGCTGTGCTTTTGTTATTATCTTTACCAGTTTTAGCTGGAGCAGTGACTATACTTTTGACTGACCGTAATTTAAATACAAGATTTTTTGACCCGAGAGGAGGGGGAGACCCTGTTCTTTACCAGCACTTATTT
935	SK_Al_10_Aug_C_r4	126	TTTAAGGGCGGGGACGGGCCATCCGGGAGCCAGAGTGGATTTTGCTATTTTTTCTCTTCACTTAGCTGGGATTTCTTCACTCTTAGGAGCAGTAAATTTCATTAGCACCTTAGGAAATTTACGTGCGTATGGGATAGTCTTAGACAAGGTACCCCTTTTTGCTTGAGCAGTAGGAATCACCGCTGTGCTTTTGTTATTATCTTTACCAGTTTTAGCTGGAGCAGTGACTATACTTTTGACTGACCGTAATTTAAATACAAGATTTTTTGACCCGAGAGGAGGGGGAGACCCTGTTCTTTACCAGCACTTATTT
936	WB_Ba_50_Aug_C_r5	75	TTTAAGGGCGGGGACGGGCCATCCGGGAGCCAGAGTGGATTTTGCTATTTTTTCTCTTCACTTAGCTGGGATTTCTTCACTCTTAGGAGCAGTAAATTTCATTAGCACCTTAGGAAATTTACGTGCGTATGGGATAGTCTTAGACAAGGTACCCCTTTTTGCTTGAGCAGTAGGAATCACCGCTGTGCTTTTGTTATTATCTTTACCAGTTTTAGCTGGAGCAGTGACTATACTTTTGACTGACCGTAATTTAAATACAAGATTTTTTGACCCGAGAGGAGGGGGAGACCCTGTTCTTTACCAGCACTTATTT
937	WB_Al_10_Aug_B_r5	1053	TTTAAGGGCGGGGACGGGCCATCCGGGAGCCAGAGTGGATTTTGCTATTTTTTCTCTTCACTTAGCTGGGATTTCTTCACTCTTAGGAGCAGTAAATTTCATTAGCACCTTAGGAAATTTACGTGCGTATGGGATAGTCTTAGACAAGGTACCCCTTTTTGCTTGAGCAGTAGGAATCACCGCTGTGCTTTTGTTATTATCTTTACCAGTTTTAGCTGGAGCAGTGACTATACTTTTGACTGACCGTAATTTAAATACAAGATTTTTTGACCCGAGAGGAGGGGGAGACCCTGTTCTTTACCAGCACTTATTT
938	WB_Al_6_Aug_A_r5	1512	TTTAAGGGCGGGGACGGGCCATCCGGGAGCCAGAGTGGATTTTGCTATTTTTTCTCTTCACTTAGCTGGGATTTCTTCACTCTTAGGAGCAGTAAATTTCATTAGCACCTTAGGAAATTTACGTGCGTATGGGATAGTCTTAGACAAGGTACCCCTTTTTGCTTGAGCAGTAGGAATCACCGCTGTGCTTTTGTTATTATCTTTACCAGTTTTAGCTGGAGCAGTGACTATACTTTTGACTGACCGTAATTTAAATACAAGATTTTTTGACCCGAGAGGAGGGGGAGACCCTGTTCTTTACCAGCACTTATTT
939	WB_Al_15_Aug_B_r5	6639	TTTAAGGGCGGGGACGGGCCATCCGGGAGCCAGAGTGGATTTTGCTATTTTTTCTCTTCACTTAGCTGGGATTTCTTCACTCTTAGGAGCAGTAAATTTCATTAGCACCTTAGGAAATTTACGTGCGTATGGGATAGTCTTAGACAAGGTACCCCTTTTTGCTTGAGCAGTAGGAATCACCGCTGTGCTTTTGTTATTATCTTTACCAGTTTTAGCTGGAGCAGTGACTATACTTTTGACTGACCGTAATTTAAATACAAGATTTTTTGACCCGAGAGGAGGGGGAGACCCTGTTCTTTACCAGCACTTATTT
940	WB_Ba_50_Aug_A_r5	173	TTTAAGGGCGGGGACGGGCCATCCGGGAGCCAGAGTGGATTTTGCTATTTTTTCTCTTCACTTAGCTGGGATTTCTTCACTCTTAGGAGCAGTAAATTTCATTAGCACCTTAGGAAATTTACGTGCGTATGGGATAGTCTTAGACAAGGTACCCCTTTTTGCTTGAGCAGTAGGAATCACCGCTGTGCTTTTGTTATTATCTTTACCAGTTTTAGCTGGAGCAGTGACTATACTTTTGACTGACCGTAATTTAAATACAAGATTTTTTGACCCGAGAGGAGGGGGAGACCCTGTTCTTTACCAGCACTTATTT
941	WB_Al_6_Aug_B_r5	711	TTTAAGGGCGGGGACGGGCCATCCGGGAGCCAGAGTGGATTTTGCTATTTTTTCTCTTCACTTAGCTGGGATTTCTTCACTCTTAGGAGCAGTAAATTTCATTAGCACCTTAGGAAATTTACGTGCGTATGGGATAGTCTTAGACAAGGTACCCCTTTTTGCTTGAGCAGTAGGAATCACCGCTGTGCTTTTGTTATTATCTTTACCAGTTTTAGCTGGAGCAGTGACTATACTTTTGACTGACCGTAATTTAAATACAAGATTTTTTGACCCGAGAGGAGGGGGAGACCCTGTTCTTTACCAGCACTTATTT
942	CI_Ba_50_May_C_r2	4	ATTATCATCAATTGAGTTCCACTCAGGAGGTTCAATTGACTTAGCGATTTTTAGTTTGCACCTAGCCGGAATATCATCAATCCTAGGAGCCATGAATTTTATTACTACCATTCTAAACATGAGAACCCCTGGTATGACTATGCATAGAATGCCTCTATTCGTATGAGCCGTGTTTATTACTGCTATCTTATTATTATTGTCATTGCCCGTACTTGCAGGTGCAATTACAATGCTTTTAACAGATAGAAACTTTAATACCTCATTTTTTGACCCAGCCGGTGGAGGTGATCCAATCCTTTACCAACATCTATTT
943	CI_Al_6_May_B_r3	6	ATTATCATCAATTGAGTTCCACTCAGGAGGTTCAATTGACTTAGCGATTTTTAGTTTGCACCTAGCCGGAATATCATCAATCCTAGGAGCCATGAATTTTATTACTACCATTCTAAACATGAGAACCCCTGGTATGACTATGCATAGAATGCCTCTATTCGTATGAGCCGTGTTTATTACTGCTATCTTATTATTATTGTCATTGCCCGTACTTGCAGGTGCAATTACAATGCTTTTAACAGATAGAAACTTTAATACCTCATTTTTTGACCCAGCCGGTGGAGGTGATCCAATCCTTTACCAACATCTATTT
944	PG_Ba_50_May_A_r2	16	ATTATCATCAATTGAGTTCCACTCAGGAGGTTCAATTGACTTAGCGATTTTTAGTTTGCACCTAGCCGGAATATCATCAATCCTAGGAGCCATGAATTTTATTACTACCATTCTAAACATGAGAACCCCTGGTATGACTATGCATAGAATGCCTCTATTCGTATGAGCCGTGTTTATTACTGCTATCTTATTATTATTGTCATTGCCCGTACTTGCAGGTGCAATTACAATGCTTTTAACAGATAGAAACTTTAATACCTCATTTTTTGACCCAGCCGGTGGAGGTGATCCAATCCTTTACCAACATCTATTT
945	PG_Al_1_May_A_r3	26	ATTATCATCAATTGAGTTCCACTCAGGAGGTTCAATTGACTTAGCGATTTTTAGTTTGCACCTAGCCGGAATATCATCAATCCTAGGAGCCATGAATTTTATTACTACCATTCTAAACATGAGAACCCCTGGTATGACTATGCATAGAATGCCTCTATTCGTATGAGCCGTGTTTATTACTGCTATCTTATTATTATTGTCATTGCCCGTACTTGCAGGTGCAATTACAATGCTTTTAACAGATAGAAACTTTAATACCTCATTTTTTGACCCAGCCGGTGGAGGTGATCCAATCCTTTACCAACATCTATTT
946	PG_Al_10_May_B_r3	35	ATTATCATCAATTGAGTTCCACTCAGGAGGTTCAATTGACTTAGCGATTTTTAGTTTGCACCTAGCCGGAATATCATCAATCCTAGGAGCCATGAATTTTATTACTACCATTCTAAACATGAGAACCCCTGGTATGACTATGCATAGAATGCCTCTATTCGTATGAGCCGTGTTTATTACTGCTATCTTATTATTATTGTCATTGCCCGTACTTGCAGGTGCAATTACAATGCTTTTAACAGATAGAAACTTTAATACCTCATTTTTTGACCCAGCCGGTGGAGGTGATCCAATCCTTTACCAACATCTATTT
947	CI_Al_6_May_C_r3	20	ATTATCATCAATTGAGTTCCACTCAGGAGGTTCAATTGACTTAGCGATTTTTAGTTTGCACCTAGCCGGAATATCATCAATCCTAGGAGCCATGAATTTTATTACTACCATTCTAAACATGAGAACCCCTGGTATGACTATGCATAGAATGCCTCTATTCGTATGAGCCGTGTTTATTACTGCTATCTTATTATTATTGTCATTGCCCGTACTTGCAGGTGCAATTACAATGCTTTTAACAGATAGAAACTTTAATACCTCATTTTTTGACCCAGCCGGTGGAGGTGATCCAATCCTTTACCAACATCTATTT
948	CI_Al_10_May_A_r3	27	ATTATCATCAATTGAGTTCCACTCAGGAGGTTCAATTGACTTAGCGATTTTTAGTTTGCACCTAGCCGGAATATCATCAATCCTAGGAGCCATGAATTTTATTACTACCATTCTAAACATGAGAACCCCTGGTATGACTATGCATAGAATGCCTCTATTCGTATGAGCCGTGTTTATTACTGCTATCTTATTATTATTGTCATTGCCCGTACTTGCAGGTGCAATTACAATGCTTTTAACAGATAGAAACTTTAATACCTCATTTTTTGACCCAGCCGGTGGAGGTGATCCAATCCTTTACCAACATCTATTT
949	CI_Al_1_May_C_r3	4	ATTATCATCAATTGAGTTCCACTCAGGAGGTTCAATTGACTTAGCGATTTTTAGTTTGCACCTAGCCGGAATATCATCAATCCTAGGAGCCATGAATTTTATTACTACCATTCTAAACATGAGAACCCCTGGTATGACTATGCATAGAATGCCTCTATTCGTATGAGCCGTGTTTATTACTGCTATCTTATTATTATTGTCATTGCCCGTACTTGCAGGTGCAATTACAATGCTTTTAACAGATAGAAACTTTAATACCTCATTTTTTGACCCAGCCGGTGGAGGTGATCCAATCCTTTACCAACATCTATTT
950	CI_Al_3_Aug_B_r3	6	ATTATCATCAATTGAGTTCCACTCAGGAGGTTCAATTGACTTAGCGATTTTTAGTTTGCACCTAGCCGGAATATCATCAATCCTAGGAGCCATGAATTTTATTACTACCATTCTAAACATGAGAACCCCTGGTATGACTATGCATAGAATGCCTCTATTCGTATGAGCCGTGTTTATTACTGCTATCTTATTATTATTGTCATTGCCCGTACTTGCAGGTGCAATTACAATGCTTTTAACAGATAGAAACTTTAATACCTCATTTTTTGACCCAGCCGGTGGAGGTGATCCAATCCTTTACCAACATCTATTT
951	PG_Al_15_May_B_r3	11	ATTATCATCAATTGAGTTCCACTCAGGAGGTTCAATTGACTTAGCGATTTTTAGTTTGCACCTAGCCGGAATATCATCAATCCTAGGAGCCATGAATTTTATTACTACCATTCTAAACATGAGAACCCCTGGTATGACTATGCATAGAATGCCTCTATTCGTATGAGCCGTGTTTATTACTGCTATCTTATTATTATTGTCATTGCCCGTACTTGCAGGTGCAATTACAATGCTTTTAACAGATAGAAACTTTAATACCTCATTTTTTGACCCAGCCGGTGGAGGTGATCCAATCCTTTACCAACATCTATTT
952	PG_Al_10_May_C_r3	16	ATTATCATCAATTGAGTTCCACTCAGGAGGTTCAATTGACTTAGCGATTTTTAGTTTGCACCTAGCCGGAATATCATCAATCCTAGGAGCCATGAATTTTATTACTACCATTCTAAACATGAGAACCCCTGGTATGACTATGCATAGAATGCCTCTATTCGTATGAGCCGTGTTTATTACTGCTATCTTATTATTATTGTCATTGCCCGTACTTGCAGGTGCAATTACAATGCTTTTAACAGATAGAAACTTTAATACCTCATTTTTTGACCCAGCCGGTGGAGGTGATCCAATCCTTTACCAACATCTATTT
953	CI_Eg_0_May_A_r2	12	ATTATCATCAATTGAGTTCCACTCAGGAGGTTCAATTGACTTAGCGATTTTTAGTTTGCACCTAGCCGGAATATCATCAATCCTAGGAGCCATGAATTTTATTACTACCATTCTAAACATGAGAACCCCTGGTATGACTATGCATAGAATGCCTCTATTCGTATGAGCCGTGTTTATTACTGCTATCTTATTATTATTGTCATTGCCCGTACTTGCAGGTGCAATTACAATGCTTTTAACAGATAGAAACTTTAATACCTCATTTTTTGACCCAGCCGGTGGAGGTGATCCAATCCTTTACCAACATCTATTT
954	PG_Eg_0_May_B_r2	27	ATTATCATCAATTGAGTTCCACTCAGGAGGTTCAATTGACTTAGCGATTTTTAGTTTGCACCTAGCCGGAATATCATCAATCCTAGGAGCCATGAATTTTATTACTACCATTCTAAACATGAGAACCCCTGGTATGACTATGCATAGAATGCCTCTATTCGTATGAGCCGTGTTTATTACTGCTATCTTATTATTATTGTCATTGCCCGTACTTGCAGGTGCAATTACAATGCTTTTAACAGATAGAAACTTTAATACCTCATTTTTTGACCCAGCCGGTGGAGGTGATCCAATCCTTTACCAACATCTATTT
955	PG_Al_1_May_C_r3	21	ATTATCATCAATTGAGTTCCACTCAGGAGGTTCAATTGACTTAGCGATTTTTAGTTTGCACCTAGCCGGAATATCATCAATCCTAGGAGCCATGAATTTTATTACTACCATTCTAAACATGAGAACCCCTGGTATGACTATGCATAGAATGCCTCTATTCGTATGAGCCGTGTTTATTACTGCTATCTTATTATTATTGTCATTGCCCGTACTTGCAGGTGCAATTACAATGCTTTTAACAGATAGAAACTTTAATACCTCATTTTTTGACCCAGCCGGTGGAGGTGATCCAATCCTTTACCAACATCTATTT
956	CI_Eg_0_May_C_r2	4	ATTATCATCAATTGAGTTCCACTCAGGAGGTTCAATTGACTTAGCGATTTTTAGTTTGCACCTAGCCGGAATATCATCAATCCTAGGAGCCATGAATTTTATTACTACCATTCTAAACATGAGAACCCCTGGTATGACTATGCATAGAATGCCTCTATTCGTATGAGCCGTGTTTATTACTGCTATCTTATTATTATTGTCATTGCCCGTACTTGCAGGTGCAATTACAATGCTTTTAACAGATAGAAACTTTAATACCTCATTTTTTGACCCAGCCGGTGGAGGTGATCCAATCCTTTACCAACATCTATTT
957	CI_Al_3_May_B_r3	8	ATTATCATCAATTGAGTTCCACTCAGGAGGTTCAATTGACTTAGCGATTTTTAGTTTGCACCTAGCCGGAATATCATCAATCCTAGGAGCCATGAATTTTATTACTACCATTCTAAACATGAGAACCCCTGGTATGACTATGCATAGAATGCCTCTATTCGTATGAGCCGTGTTTATTACTGCTATCTTATTATTATTGTCATTGCCCGTACTTGCAGGTGCAATTACAATGCTTTTAACAGATAGAAACTTTAATACCTCATTTTTTGACCCAGCCGGTGGAGGTGATCCAATCCTTTACCAACATCTATTT
958	PG_Ba_50_May_C_r2	23	ATTATCATCAATTGAGTTCCACTCAGGAGGTTCAATTGACTTAGCGATTTTTAGTTTGCACCTAGCCGGAATATCATCAATCCTAGGAGCCATGAATTTTATTACTACCATTCTAAACATGAGAACCCCTGGTATGACTATGCATAGAATGCCTCTATTCGTATGAGCCGTGTTTATTACTGCTATCTTATTATTATTGTCATTGCCCGTACTTGCAGGTGCAATTACAATGCTTTTAACAGATAGAAACTTTAATACCTCATTTTTTGACCCAGCCGGTGGAGGTGATCCAATCCTTTACCAACATCTATTT
959	CI_Eg_0_May_B_r2	16	ATTATCATCAATTGAGTTCCACTCAGGAGGTTCAATTGACTTAGCGATTTTTAGTTTGCACCTAGCCGGAATATCATCAATCCTAGGAGCCATGAATTTTATTACTACCATTCTAAACATGAGAACCCCTGGTATGACTATGCATAGAATGCCTCTATTCGTATGAGCCGTGTTTATTACTGCTATCTTATTATTATTGTCATTGCCCGTACTTGCAGGTGCAATTACAATGCTTTTAACAGATAGAAACTTTAATACCTCATTTTTTGACCCAGCCGGTGGAGGTGATCCAATCCTTTACCAACATCTATTT
960	PG_Eg_0_May_A_r2	22	ATTATCATCAATTGAGTTCCACTCAGGAGGTTCAATTGACTTAGCGATTTTTAGTTTGCACCTAGCCGGAATATCATCAATCCTAGGAGCCATGAATTTTATTACTACCATTCTAAACATGAGAACCCCTGGTATGACTATGCATAGAATGCCTCTATTCGTATGAGCCGTGTTTATTACTGCTATCTTATTATTATTGTCATTGCCCGTACTTGCAGGTGCAATTACAATGCTTTTAACAGATAGAAACTTTAATACCTCATTTTTTGACCCAGCCGGTGGAGGTGATCCAATCCTTTACCAACATCTATTT
961	PG_Al_1_May_B_r3	8	ATTATCATCAATTGAGTTCCACTCAGGAGGTTCAATTGACTTAGCGATTTTTAGTTTGCACCTAGCCGGAATATCATCAATCCTAGGAGCCATGAATTTTATTACTACCATTCTAAACATGAGAACCCCTGGTATGACTATGCATAGAATGCCTCTATTCGTATGAGCCGTGTTTATTACTGCTATCTTATTATTATTGTCATTGCCCGTACTTGCAGGTGCAATTACAATGCTTTTAACAGATAGAAACTTTAATACCTCATTTTTTGACCCAGCCGGTGGAGGTGATCCAATCCTTTACCAACATCTATTT
962	PG_Ba_50_May_B_r2	27	ATTATCATCAATTGAGTTCCACTCAGGAGGTTCAATTGACTTAGCGATTTTTAGTTTGCACCTAGCCGGAATATCATCAATCCTAGGAGCCATGAATTTTATTACTACCATTCTAAACATGAGAACCCCTGGTATGACTATGCATAGAATGCCTCTATTCGTATGAGCCGTGTTTATTACTGCTATCTTATTATTATTGTCATTGCCCGTACTTGCAGGTGCAATTACAATGCTTTTAACAGATAGAAACTTTAATACCTCATTTTTTGACCCAGCCGGTGGAGGTGATCCAATCCTTTACCAACATCTATTT
963	PG_Al_6_May_C_r3	7	ATTATCATCAATTGAGTTCCACTCAGGAGGTTCAATTGACTTAGCGATTTTTAGTTTGCACCTAGCCGGAATATCATCAATCCTAGGAGCCATGAATTTTATTACTACCATTCTAAACATGAGAACCCCTGGTATGACTATGCATAGAATGCCTCTATTCGTATGAGCCGTGTTTATTACTGCTATCTTATTATTATTGTCATTGCCCGTACTTGCAGGTGCAATTACAATGCTTTTAACAGATAGAAACTTTAATACCTCATTTTTTGACCCAGCCGGTGGAGGTGATCCAATCCTTTACCAACATCTATTT
964	NR_Eg_0_May_C_r2	108	TTTATCAGGTATTACTGCTCATTCGGGTGGTTCTGTCGATTTAGCTATTTTTAGTTTACACCTTTCAGGAGCATCTTCTATTTTAGGAGCAATAAATTTTATATGTACTATTACAAATATGAGATCAAAAAGTTTGGCATTTCATAAATTACCTTTATTTGCTTGGGCTATCTTCATAACAGCATTCTTATTACTTCTTTCGTTACCTGTGTTAGCAGGAGCAATTACAATGTTACTAACCGATCGTAATTTCAATACTAGTTTTTTTGATCCAGCTGGAGGAGGTGATCCAGTACTTTATCAGCACCTTTTT
965	WB_Al_10_May_B_r5	12	TTTATCAGGTATTACTGCTCATTCGGGTGGTTCTGTCGATTTAGCTATTTTTAGTTTACACCTTTCAGGAGCATCTTCTATTTTAGGAGCAATAAATTTTATATGTACTATTACAAATATGAGATCAAAAAGTTTGGCATTTCATAAATTACCTTTATTTGCTTGGGCTATCTTCATAACAGCATTCTTATTACTTCTTTCGTTACCTGTGTTAGCAGGAGCAATTACAATGTTACTAACCGATCGTAATTTCAATACTAGTTTTTTTGATCCAGCTGGAGGAGGTGATCCAGTACTTTATCAGCACCTTTTT
966	NR_Ba_50_May_B_r2	104	TTTATCAGGTATTACTGCTCATTCGGGTGGTTCTGTCGATTTAGCTATTTTTAGTTTACACCTTTCAGGAGCATCTTCTATTTTAGGAGCAATAAATTTTATATGTACTATTACAAATATGAGATCAAAAAGTTTGGCATTTCATAAATTACCTTTATTTGCTTGGGCTATCTTCATAACAGCATTCTTATTACTTCTTTCGTTACCTGTGTTAGCAGGAGCAATTACAATGTTACTAACCGATCGTAATTTCAATACTAGTTTTTTTGATCCAGCTGGAGGAGGTGATCCAGTACTTTATCAGCACCTTTTT
967	NR_Ba_50_May_A_r2	122	TTTATCAGGTATTACTGCTCATTCGGGTGGTTCTGTCGATTTAGCTATTTTTAGTTTACACCTTTCAGGAGCATCTTCTATTTTAGGAGCAATAAATTTTATATGTACTATTACAAATATGAGATCAAAAAGTTTGGCATTTCATAAATTACCTTTATTTGCTTGGGCTATCTTCATAACAGCATTCTTATTACTTCTTTCGTTACCTGTGTTAGCAGGAGCAATTACAATGTTACTAACCGATCGTAATTTCAATACTAGTTTTTTTGATCCAGCTGGAGGAGGTGATCCAGTACTTTATCAGCACCTTTTT
968	NR_Eg_0_May_B_r2	208	TTTATCAGGTATTACTGCTCATTCGGGTGGTTCTGTCGATTTAGCTATTTTTAGTTTACACCTTTCAGGAGCATCTTCTATTTTAGGAGCAATAAATTTTATATGTACTATTACAAATATGAGATCAAAAAGTTTGGCATTTCATAAATTACCTTTATTTGCTTGGGCTATCTTCATAACAGCATTCTTATTACTTCTTTCGTTACCTGTGTTAGCAGGAGCAATTACAATGTTACTAACCGATCGTAATTTCAATACTAGTTTTTTTGATCCAGCTGGAGGAGGTGATCCAGTACTTTATCAGCACCTTTTT
969	WB_Al_15_May_A_r5	16	TTTATCAGGTATTACTGCTCATTCGGGTGGTTCTGTCGATTTAGCTATTTTTAGTTTACACCTTTCAGGAGCATCTTCTATTTTAGGAGCAATAAATTTTATATGTACTATTACAAATATGAGATCAAAAAGTTTGGCATTTCATAAATTACCTTTATTTGCTTGGGCTATCTTCATAACAGCATTCTTATTACTTCTTTCGTTACCTGTGTTAGCAGGAGCAATTACAATGTTACTAACCGATCGTAATTTCAATACTAGTTTTTTTGATCCAGCTGGAGGAGGTGATCCAGTACTTTATCAGCACCTTTTT
970	CI_Al_3_May_A_r3	6	TTTATCAGGTATTACTGCTCATTCGGGTGGTTCTGTCGATTTAGCTATTTTTAGTTTACACCTTTCAGGAGCATCTTCTATTTTAGGAGCAATAAATTTTATATGTACTATTACAAATATGAGATCAAAAAGTTTGGCATTTCATAAATTACCTTTATTTGCTTGGGCTATCTTCATAACAGCATTCTTATTACTTCTTTCGTTACCTGTGTTAGCAGGAGCAATTACAATGTTACTAACCGATCGTAATTTCAATACTAGTTTTTTTGATCCAGCTGGAGGAGGTGATCCAGTACTTTATCAGCACCTTTTT
971	WB_Al_10_Aug_A_r5	41	TTTATCAGGTATTACTGCTCATTCGGGTGGTTCTGTCGATTTAGCTATTTTTAGTTTACACCTTTCAGGAGCATCTTCTATTTTAGGAGCAATAAATTTTATATGTACTATTACAAATATGAGATCAAAAAGTTTGGCATTTCATAAATTACCTTTATTTGCTTGGGCTATCTTCATAACAGCATTCTTATTACTTCTTTCGTTACCTGTGTTAGCAGGAGCAATTACAATGTTACTAACCGATCGTAATTTCAATACTAGTTTTTTTGATCCAGCTGGAGGAGGTGATCCAGTACTTTATCAGCACCTTTTT
972	NR_Eg_0_May_A_r2	61	TTTATCAGGTATTACTGCTCATTCGGGTGGTTCTGTCGATTTAGCTATTTTTAGTTTACACCTTTCAGGAGCATCTTCTATTTTAGGAGCAATAAATTTTATATGTACTATTACAAATATGAGATCAAAAAGTTTGGCATTTCATAAATTACCTTTATTTGCTTGGGCTATCTTCATAACAGCATTCTTATTACTTCTTTCGTTACCTGTGTTAGCAGGAGCAATTACAATGTTACTAACCGATCGTAATTTCAATACTAGTTTTTTTGATCCAGCTGGAGGAGGTGATCCAGTACTTTATCAGCACCTTTTT
973	NR_Ba_50_May_C_r2	167	TTTATCAGGTATTACTGCTCATTCGGGTGGTTCTGTCGATTTAGCTATTTTTAGTTTACACCTTTCAGGAGCATCTTCTATTTTAGGAGCAATAAATTTTATATGTACTATTACAAATATGAGATCAAAAAGTTTGGCATTTCATAAATTACCTTTATTTGCTTGGGCTATCTTCATAACAGCATTCTTATTACTTCTTTCGTTACCTGTGTTAGCAGGAGCAATTACAATGTTACTAACCGATCGTAATTTCAATACTAGTTTTTTTGATCCAGCTGGAGGAGGTGATCCAGTACTTTATCAGCACCTTTTT
974	WB_Ba_50_Aug_B_r5	8	TTTATCAGGTATTACTGCTCATTCGGGTGGTTCTGTCGATTTAGCTATTTTTAGTTTACACCTTTCAGGAGCATCTTCTATTTTAGGAGCAATAAATTTTATATGTACTATTACAAATATGAGATCAAAAAGTTTGGCATTTCATAAATTACCTTTATTTGCTTGGGCTATCTTCATAACAGCATTCTTATTACTTCTTTCGTTACCTGTGTTAGCAGGAGCAATTACAATGTTACTAACCGATCGTAATTTCAATACTAGTTTTTTTGATCCAGCTGGAGGAGGTGATCCAGTACTTTATCAGCACCTTTTT
975	WB_Al_15_Jul_B_r5	6	TTTATCAGGTATTACTGCTCATTCGGGTGGTTCTGTCGATTTAGCTATTTTTAGTTTACACCTTTCAGGAGCATCTTCTATTTTAGGAGCAATAAATTTTATATGTACTATTACAAATATGAGATCAAAAAGTTTGGCATTTCATAAATTACCTTTATTTGCTTGGGCTATCTTCATAACAGCATTCTTATTACTTCTTTCGTTACCTGTGTTAGCAGGAGCAATTACAATGTTACTAACCGATCGTAATTTCAATACTAGTTTTTTTGATCCAGCTGGAGGAGGTGATCCAGTACTTTATCAGCACCTTTTT
976	WB_Ba_50_Aug_C_r5	314	CCTATCAAGAAATATTGCACATGCTGGAGCTTCTGTTGACTTTGCCATTTTCTCACTTCACCTTGCTGGTGCTAGGTCTATTTTAGGGGCAGTTAACTTTATTTCAACAATTGGTAATTTGCGTTCATTTGGTATGATATTAGATTTAATACCTTTATTTTCATGAGCCGTCTTAATTACTGCTGTTCTCTTATTATTATCTCTTCCAGTCTTAGCGGGGGCGATTACTATACTTTTAACAGACCGAAACCTTAACTCATCATTCTATGATTCTGGGGGTGGAGGTGATCCTATTTTATATCAACACCTATTT
977	WB_Ba_50_Aug_B_r5	155	CCTATCAAGAAATATTGCACATGCTGGAGCTTCTGTTGACTTTGCCATTTTCTCACTTCACCTTGCTGGTGCTAGGTCTATTTTAGGGGCAGTTAACTTTATTTCAACAATTGGTAATTTGCGTTCATTTGGTATGATATTAGATTTAATACCTTTATTTTCATGAGCCGTCTTAATTACTGCTGTTCTCTTATTATTATCTCTTCCAGTCTTAGCGGGGGCGATTACTATACTTTTAACAGACCGAAACCTTAACTCATCATTCTATGATTCTGGGGGTGGAGGTGATCCTATTTTATATCAACACCTATTT
978	WB_Ba_50_Aug_A_r5	221	CCTATCAAGAAATATTGCACATGCTGGAGCTTCTGTTGACTTTGCCATTTTCTCACTTCACCTTGCTGGTGCTAGGTCTATTTTAGGGGCAGTTAACTTTATTTCAACAATTGGTAATTTGCGTTCATTTGGTATGATATTAGATTTAATACCTTTATTTTCATGAGCCGTCTTAATTACTGCTGTTCTCTTATTATTATCTCTTCCAGTCTTAGCGGGGGCGATTACTATACTTTTAACAGACCGAAACCTTAACTCATCATTCTATGATTCTGGGGGTGGAGGTGATCCTATTTTATATCAACACCTATTT
979	WB_Al_3_Jul_A_r5	18	TTTATCAGGAATTATAGCTCACTCAGGAGGTGCTGTTGATTTAGCTATTTTTAGCTTACATTTATCAGGTGCTGCTTCTATTTTAGGTGCAATTAACTTTATTTGTACTATCATTAATATGAGAACTGAAAGTTTACCTTTTCATAAGTTACCTTTATTTGTATGGGCAGTGTTTCTAACAGCAATTCTTTTATTATTATCTTTACCAGTATTAGCAGGTGCTATTACTATGTTATTAACTGATAGAAATTTCAACACTACTTTTTTTGATCCTGCAGGTGGAGGTGATCCAGTTCTTTACCAACATTTATTT
980	CI_Ba_50_May_B_r2	13	TTTATCAGGAATTATAGCTCACTCAGGAGGTGCTGTTGATTTAGCTATTTTTAGCTTACATTTATCAGGTGCTGCTTCTATTTTAGGTGCAATTAACTTTATTTGTACTATCATTAATATGAGAACTGAAAGTTTACCTTTTCATAAGTTACCTTTATTTGTATGGGCAGTGTTTCTAACAGCAATTCTTTTATTATTATCTTTACCAGTATTAGCAGGTGCTATTACTATGTTATTAACTGATAGAAATTTCAACACTACTTTTTTTGATCCTGCAGGTGGAGGTGATCCAGTTCTTTACCAACATTTATTT
981	WB_Al_3_Aug_A_r5	1111	TTTATCAGGAATTATAGCTCACTCAGGAGGTGCTGTTGATTTAGCTATTTTTAGCTTACATTTATCAGGTGCTGCTTCTATTTTAGGTGCAATTAACTTTATTTGTACTATCATTAATATGAGAACTGAAAGTTTACCTTTTCATAAGTTACCTTTATTTGTATGGGCAGTGTTTCTAACAGCAATTCTTTTATTATTATCTTTACCAGTATTAGCAGGTGCTATTACTATGTTATTAACTGATAGAAATTTCAACACTACTTTTTTTGATCCTGCAGGTGGAGGTGATCCAGTTCTTTACCAACATTTATTT
982	CI_Al_3_May_A_r3	237	TTTATCAGGAATTATAGCTCACTCAGGAGGTGCTGTTGATTTAGCTATTTTTAGCTTACATTTATCAGGTGCTGCTTCTATTTTAGGTGCAATTAACTTTATTTGTACTATCATTAATATGAGAACTGAAAGTTTACCTTTTCATAAGTTACCTTTATTTGTATGGGCAGTGTTTCTAACAGCAATTCTTTTATTATTATCTTTACCAGTATTAGCAGGTGCTATTACTATGTTATTAACTGATAGAAATTTCAACACTACTTTTTTTGATCCTGCAGGTGGAGGTGATCCAGTTCTTTACCAACATTTATTT
983	NR_Eg_0_May_C_r2	7	TTTATCAGGAATTATAGCTCACTCAGGAGGTGCTGTTGATTTAGCTATTTTTAGCTTACATTTATCAGGTGCTGCTTCTATTTTAGGTGCAATTAACTTTATTTGTACTATCATTAATATGAGAACTGAAAGTTTACCTTTTCATAAGTTACCTTTATTTGTATGGGCAGTGTTTCTAACAGCAATTCTTTTATTATTATCTTTACCAGTATTAGCAGGTGCTATTACTATGTTATTAACTGATAGAAATTTCAACACTACTTTTTTTGATCCTGCAGGTGGAGGTGATCCAGTTCTTTACCAACATTTATTT
984	SK_Eg_0_May_A_r2	335	TTTATCAGGAATTATAGCTCACTCAGGAGGTGCTGTTGATTTAGCTATTTTTAGCTTACATTTATCAGGTGCTGCTTCTATTTTAGGTGCAATTAACTTTATTTGTACTATCATTAATATGAGAACTGAAAGTTTACCTTTTCATAAGTTACCTTTATTTGTATGGGCAGTGTTTCTAACAGCAATTCTTTTATTATTATCTTTACCAGTATTAGCAGGTGCTATTACTATGTTATTAACTGATAGAAATTTCAACACTACTTTTTTTGATCCTGCAGGTGGAGGTGATCCAGTTCTTTACCAACATTTATTT
985	CI_Al_6_May_B_r3	6	TTTATCAGGAATTATAGCTCACTCAGGAGGTGCTGTTGATTTAGCTATTTTTAGCTTACATTTATCAGGTGCTGCTTCTATTTTAGGTGCAATTAACTTTATTTGTACTATCATTAATATGAGAACTGAAAGTTTACCTTTTCATAAGTTACCTTTATTTGTATGGGCAGTGTTTCTAACAGCAATTCTTTTATTATTATCTTTACCAGTATTAGCAGGTGCTATTACTATGTTATTAACTGATAGAAATTTCAACACTACTTTTTTTGATCCTGCAGGTGGAGGTGATCCAGTTCTTTACCAACATTTATTT
986	NR_Eg_0_May_A_r2	640	TTTATCAGGAATTATAGCTCACTCAGGAGGTGCTGTTGATTTAGCTATTTTTAGCTTACATTTATCAGGTGCTGCTTCTATTTTAGGTGCAATTAACTTTATTTGTACTATCATTAATATGAGAACTGAAAGTTTACCTTTTCATAAGTTACCTTTATTTGTATGGGCAGTGTTTCTAACAGCAATTCTTTTATTATTATCTTTACCAGTATTAGCAGGTGCTATTACTATGTTATTAACTGATAGAAATTTCAACACTACTTTTTTTGATCCTGCAGGTGGAGGTGATCCAGTTCTTTACCAACATTTATTT
987	CI_Al_6_Jul_C_r1	11	TTTATCAGGAATTATAGCTCACTCAGGAGGTGCTGTTGATTTAGCTATTTTTAGCTTACATTTATCAGGTGCTGCTTCTATTTTAGGTGCAATTAACTTTATTTGTACTATCATTAATATGAGAACTGAAAGTTTACCTTTTCATAAGTTACCTTTATTTGTATGGGCAGTGTTTCTAACAGCAATTCTTTTATTATTATCTTTACCAGTATTAGCAGGTGCTATTACTATGTTATTAACTGATAGAAATTTCAACACTACTTTTTTTGATCCTGCAGGTGGAGGTGATCCAGTTCTTTACCAACATTTATTT
988	WB_Ba_50_May_A_r5	15	TTTATCAGGAATTATAGCTCACTCAGGAGGTGCTGTTGATTTAGCTATTTTTAGCTTACATTTATCAGGTGCTGCTTCTATTTTAGGTGCAATTAACTTTATTTGTACTATCATTAATATGAGAACTGAAAGTTTACCTTTTCATAAGTTACCTTTATTTGTATGGGCAGTGTTTCTAACAGCAATTCTTTTATTATTATCTTTACCAGTATTAGCAGGTGCTATTACTATGTTATTAACTGATAGAAATTTCAACACTACTTTTTTTGATCCTGCAGGTGGAGGTGATCCAGTTCTTTACCAACATTTATTT
989	NR_Ba_50_May_B_r2	445	TTTATCAGGAATTATAGCTCACTCAGGAGGTGCTGTTGATTTAGCTATTTTTAGCTTACATTTATCAGGTGCTGCTTCTATTTTAGGTGCAATTAACTTTATTTGTACTATCATTAATATGAGAACTGAAAGTTTACCTTTTCATAAGTTACCTTTATTTGTATGGGCAGTGTTTCTAACAGCAATTCTTTTATTATTATCTTTACCAGTATTAGCAGGTGCTATTACTATGTTATTAACTGATAGAAATTTCAACACTACTTTTTTTGATCCTGCAGGTGGAGGTGATCCAGTTCTTTACCAACATTTATTT
990	CI_Al_1_Jul_A_r1	10	TTTATCAGGAATTATAGCTCACTCAGGAGGTGCTGTTGATTTAGCTATTTTTAGCTTACATTTATCAGGTGCTGCTTCTATTTTAGGTGCAATTAACTTTATTTGTACTATCATTAATATGAGAACTGAAAGTTTACCTTTTCATAAGTTACCTTTATTTGTATGGGCAGTGTTTCTAACAGCAATTCTTTTATTATTATCTTTACCAGTATTAGCAGGTGCTATTACTATGTTATTAACTGATAGAAATTTCAACACTACTTTTTTTGATCCTGCAGGTGGAGGTGATCCAGTTCTTTACCAACATTTATTT
991	CI_Ba_50_May_A_r2	28	TTTATCAGGAATTATAGCTCACTCAGGAGGTGCTGTTGATTTAGCTATTTTTAGCTTACATTTATCAGGTGCTGCTTCTATTTTAGGTGCAATTAACTTTATTTGTACTATCATTAATATGAGAACTGAAAGTTTACCTTTTCATAAGTTACCTTTATTTGTATGGGCAGTGTTTCTAACAGCAATTCTTTTATTATTATCTTTACCAGTATTAGCAGGTGCTATTACTATGTTATTAACTGATAGAAATTTCAACACTACTTTTTTTGATCCTGCAGGTGGAGGTGATCCAGTTCTTTACCAACATTTATTT
992	NR_Ba_50_May_C_r2	267	TTTATCAGGAATTATAGCTCACTCAGGAGGTGCTGTTGATTTAGCTATTTTTAGCTTACATTTATCAGGTGCTGCTTCTATTTTAGGTGCAATTAACTTTATTTGTACTATCATTAATATGAGAACTGAAAGTTTACCTTTTCATAAGTTACCTTTATTTGTATGGGCAGTGTTTCTAACAGCAATTCTTTTATTATTATCTTTACCAGTATTAGCAGGTGCTATTACTATGTTATTAACTGATAGAAATTTCAACACTACTTTTTTTGATCCTGCAGGTGGAGGTGATCCAGTTCTTTACCAACATTTATTT
993	NR_Eg_0_May_B_r2	43	TTTATCAGGAATTATAGCTCACTCAGGAGGTGCTGTTGATTTAGCTATTTTTAGCTTACATTTATCAGGTGCTGCTTCTATTTTAGGTGCAATTAACTTTATTTGTACTATCATTAATATGAGAACTGAAAGTTTACCTTTTCATAAGTTACCTTTATTTGTATGGGCAGTGTTTCTAACAGCAATTCTTTTATTATTATCTTTACCAGTATTAGCAGGTGCTATTACTATGTTATTAACTGATAGAAATTTCAACACTACTTTTTTTGATCCTGCAGGTGGAGGTGATCCAGTTCTTTACCAACATTTATTT
994	CI_Ac_1_Jul_A_r1	13	TTTATCAGGAATTATAGCTCACTCAGGAGGTGCTGTTGATTTAGCTATTTTTAGCTTACATTTATCAGGTGCTGCTTCTATTTTAGGTGCAATTAACTTTATTTGTACTATCATTAATATGAGAACTGAAAGTTTACCTTTTCATAAGTTACCTTTATTTGTATGGGCAGTGTTTCTAACAGCAATTCTTTTATTATTATCTTTACCAGTATTAGCAGGTGCTATTACTATGTTATTAACTGATAGAAATTTCAACACTACTTTTTTTGATCCTGCAGGTGGAGGTGATCCAGTTCTTTACCAACATTTATTT
995	CI_Eg_0_May_B_r2	23	TTTATCAGGAATTATAGCTCACTCAGGAGGTGCTGTTGATTTAGCTATTTTTAGCTTACATTTATCAGGTGCTGCTTCTATTTTAGGTGCAATTAACTTTATTTGTACTATCATTAATATGAGAACTGAAAGTTTACCTTTTCATAAGTTACCTTTATTTGTATGGGCAGTGTTTCTAACAGCAATTCTTTTATTATTATCTTTACCAGTATTAGCAGGTGCTATTACTATGTTATTAACTGATAGAAATTTCAACACTACTTTTTTTGATCCTGCAGGTGGAGGTGATCCAGTTCTTTACCAACATTTATTT
996	NR_Ba_50_May_A_r2	343	TTTATCAGGAATTATAGCTCACTCAGGAGGTGCTGTTGATTTAGCTATTTTTAGCTTACATTTATCAGGTGCTGCTTCTATTTTAGGTGCAATTAACTTTATTTGTACTATCATTAATATGAGAACTGAAAGTTTACCTTTTCATAAGTTACCTTTATTTGTATGGGCAGTGTTTCTAACAGCAATTCTTTTATTATTATCTTTACCAGTATTAGCAGGTGCTATTACTATGTTATTAACTGATAGAAATTTCAACACTACTTTTTTTGATCCTGCAGGTGGAGGTGATCCAGTTCTTTACCAACATTTATTT
997	CI_Eg_0_May_C_r2	22	TTTATCAGGAATTATAGCTCACTCAGGAGGTGCTGTTGATTTAGCTATTTTTAGCTTACATTTATCAGGTGCTGCTTCTATTTTAGGTGCAATTAACTTTATTTGTACTATCATTAATATGAGAACTGAAAGTTTACCTTTTCATAAGTTACCTTTATTTGTATGGGCAGTGTTTCTAACAGCAATTCTTTTATTATTATCTTTACCAGTATTAGCAGGTGCTATTACTATGTTATTAACTGATAGAAATTTCAACACTACTTTTTTTGATCCTGCAGGTGGAGGTGATCCAGTTCTTTACCAACATTTATTT
998	CI_Al_6_May_A_r3	13	TTTATCAGGAATTATAGCTCACTCAGGAGGTGCTGTTGATTTAGCTATTTTTAGCTTACATTTATCAGGTGCTGCTTCTATTTTAGGTGCAATTAACTTTATTTGTACTATCATTAATATGAGAACTGAAAGTTTACCTTTTCATAAGTTACCTTTATTTGTATGGGCAGTGTTTCTAACAGCAATTCTTTTATTATTATCTTTACCAGTATTAGCAGGTGCTATTACTATGTTATTAACTGATAGAAATTTCAACACTACTTTTTTTGATCCTGCAGGTGGAGGTGATCCAGTTCTTTACCAACATTTATTT
999	CI_Al_10_May_C_r3	292	TTTATCAGGAATTATAGCTCACTCAGGAGGTGCTGTTGATTTAGCTATTTTTAGCTTACATTTATCAGGTGCTGCTTCTATTTTAGGTGCAATTAACTTTATTTGTACTATCATTAATATGAGAACTGAAAGTTTACCTTTTCATAAGTTACCTTTATTTGTATGGGCAGTGTTTCTAACAGCAATTCTTTTATTATTATCTTTACCAGTATTAGCAGGTGCTATTACTATGTTATTAACTGATAGAAATTTCAACACTACTTTTTTTGATCCTGCAGGTGGAGGTGATCCAGTTCTTTACCAACATTTATTT
1000	CI_Al_15_Aug_C_r3	2654	TTTATCAGGAATTATAGCTCACTCAGGAGGTGCTGTTGATTTAGCTATTTTTAGCTTACATTTATCAGGTGCTGCTTCTATTTTAGGTGCAATTAACTTTATTTGTACTATCATTAATATGAGAACTGAAAGTTTACCTTTTCATAAGTTACCTTTATTTGTATGGGCAGTGTTTCTAACAGCAATTCTTTTATTATTATCTTTACCAGTATTAGCAGGTGCTATTACTATGTTATTAACTGATAGAAATTTCAACACTACTTTTTTTGATCCTGCAGGTGGAGGTGATCCAGTTCTTTACCAACATTTATTT
1001	CI_Al_1_May_C_r3	96	TTTATCAGGAATTATAGCTCACTCAGGAGGTGCTGTTGATTTAGCTATTTTTAGCTTACATTTATCAGGTGCTGCTTCTATTTTAGGTGCAATTAACTTTATTTGTACTATCATTAATATGAGAACTGAAAGTTTACCTTTTCATAAGTTACCTTTATTTGTATGGGCAGTGTTTCTAACAGCAATTCTTTTATTATTATCTTTACCAGTATTAGCAGGTGCTATTACTATGTTATTAACTGATAGAAATTTCAACACTACTTTTTTTGATCCTGCAGGTGGAGGTGATCCAGTTCTTTACCAACATTTATTT
1002	CI_Al_3_Aug_A_r3	3	CTTAAGTGCACTGCCATTGGCTCAAGGTGGCTCAGGTGCAGGGATGACTTTGTGGCTTGTTTCGATGGCTATTTTTATTGCCTCTTCACTTCTTGGGTCACTAAACTATATTGTTACTGTTTTGAACCTTAGAACTAAAGGAATGTCAATGACAAGACTGCCTCTAACCATTTGGGCGTTCTTTATCACTGCCGTCATTGGTGTGGTTTCTTTCCCCGTTTTGTTATCAGCAGCATTGTTGCTTATCATGGACCGAAGTTTTGGAACCTCTTTCTTCCTGTCGGATATTTTTATTCAAGGTGAGGTGCTGCATTATCAAGGAGGATCACCTGTCTTATTTGAGCATTTATTT
1003	CI_Al_3_Aug_B_r3	9	CTTAAGTGCACTGCCATTGGCTCAAGGTGGCTCAGGTGCAGGGATGACTTTGTGGCTTGTTTCGATGGCTATTTTTATTGCCTCTTCACTTCTTGGGTCACTAAACTATATTGTTACTGTTTTGAACCTTAGAACTAAAGGAATGTCAATGACAAGACTGCCTCTAACCATTTGGGCGTTCTTTATCACTGCCGTCATTGGTGTGGTTTCTTTCCCCGTTTTGTTATCAGCAGCATTGTTGCTTATCATGGACCGAAGTTTTGGAACCTCTTTCTTCCTGTCGGATATTTTTATTCAAGGTGAGGTGCTGCATTATCAAGGAGGATCACCTGTCTTATTTGAGCATTTATTT
1004	CI_Al_15_Aug_C_r3	10	CTTAAGTGCACTGCCATTGGCTCAAGGTGGCTCAGGTGCAGGGATGACTTTGTGGCTTGTTTCGATGGCTATTTTTATTGCCTCTTCACTTCTTGGGTCACTAAACTATATTGTTACTGTTTTGAACCTTAGAACTAAAGGAATGTCAATGACAAGACTGCCTCTAACCATTTGGGCGTTCTTTATCACTGCCGTCATTGGTGTGGTTTCTTTCCCCGTTTTGTTATCAGCAGCATTGTTGCTTATCATGGACCGAAGTTTTGGAACCTCTTTCTTCCTGTCGGATATTTTTATTCAAGGTGAGGTGCTGCATTATCAAGGAGGATCACCTGTCTTATTTGAGCATTTATTT
1005	PG_Al_15_Aug_A_r3	5	CTTAAGTGCACTGCCATTGGCTCAAGGTGGCTCAGGTGCAGGGATGACTTTGTGGCTTGTTTCGATGGCTATTTTTATTGCCTCTTCACTTCTTGGGTCACTAAACTATATTGTTACTGTTTTGAACCTTAGAACTAAAGGAATGTCAATGACAAGACTGCCTCTAACCATTTGGGCGTTCTTTATCACTGCCGTCATTGGTGTGGTTTCTTTCCCCGTTTTGTTATCAGCAGCATTGTTGCTTATCATGGACCGAAGTTTTGGAACCTCTTTCTTCCTGTCGGATATTTTTATTCAAGGTGAGGTGCTGCATTATCAAGGAGGATCACCTGTCTTATTTGAGCATTTATTT
1006	PG_Al_10_Aug_A_r3	11	CTTAAGTGCACTGCCATTGGCTCAAGGTGGCTCAGGTGCAGGGATGACTTTGTGGCTTGTTTCGATGGCTATTTTTATTGCCTCTTCACTTCTTGGGTCACTAAACTATATTGTTACTGTTTTGAACCTTAGAACTAAAGGAATGTCAATGACAAGACTGCCTCTAACCATTTGGGCGTTCTTTATCACTGCCGTCATTGGTGTGGTTTCTTTCCCCGTTTTGTTATCAGCAGCATTGTTGCTTATCATGGACCGAAGTTTTGGAACCTCTTTCTTCCTGTCGGATATTTTTATTCAAGGTGAGGTGCTGCATTATCAAGGAGGATCACCTGTCTTATTTGAGCATTTATTT
1007	CI_Al_6_Aug_A_r3	7	CTTAAGTGCACTGCCATTGGCTCAAGGTGGCTCAGGTGCAGGGATGACTTTGTGGCTTGTTTCGATGGCTATTTTTATTGCCTCTTCACTTCTTGGGTCACTAAACTATATTGTTACTGTTTTGAACCTTAGAACTAAAGGAATGTCAATGACAAGACTGCCTCTAACCATTTGGGCGTTCTTTATCACTGCCGTCATTGGTGTGGTTTCTTTCCCCGTTTTGTTATCAGCAGCATTGTTGCTTATCATGGACCGAAGTTTTGGAACCTCTTTCTTCCTGTCGGATATTTTTATTCAAGGTGAGGTGCTGCATTATCAAGGAGGATCACCTGTCTTATTTGAGCATTTATTT
1008	PG_Al_10_Jul_A_r1	2	CTTAAGTGCACTGCCATTGGCTCAAGGTGGCTCAGGTGCAGGGATGACTTTGTGGCTTGTTTCGATGGCTATTTTTATTGCCTCTTCACTTCTTGGGTCACTAAACTATATTGTTACTGTTTTGAACCTTAGAACTAAAGGAATGTCAATGACAAGACTGCCTCTAACCATTTGGGCGTTCTTTATCACTGCCGTCATTGGTGTGGTTTCTTTCCCCGTTTTGTTATCAGCAGCATTGTTGCTTATCATGGACCGAAGTTTTGGAACCTCTTTCTTCCTGTCGGATATTTTTATTCAAGGTGAGGTGCTGCATTATCAAGGAGGATCACCTGTCTTATTTGAGCATTTATTT
1009	WB_Al_1_Aug_B_r5	3	CTTAAGTGCACTGCCATTGGCTCAAGGTGGCTCAGGTGCAGGGATGACTTTGTGGCTTGTTTCGATGGCTATTTTTATTGCCTCTTCACTTCTTGGGTCACTAAACTATATTGTTACTGTTTTGAACCTTAGAACTAAAGGAATGTCAATGACAAGACTGCCTCTAACCATTTGGGCGTTCTTTATCACTGCCGTCATTGGTGTGGTTTCTTTCCCCGTTTTGTTATCAGCAGCATTGTTGCTTATCATGGACCGAAGTTTTGGAACCTCTTTCTTCCTGTCGGATATTTTTATTCAAGGTGAGGTGCTGCATTATCAAGGAGGATCACCTGTCTTATTTGAGCATTTATTT
1010	PG_Al_10_Aug_C_r3	2	CTTAAGTGCACTGCCATTGGCTCAAGGTGGCTCAGGTGCAGGGATGACTTTGTGGCTTGTTTCGATGGCTATTTTTATTGCCTCTTCACTTCTTGGGTCACTAAACTATATTGTTACTGTTTTGAACCTTAGAACTAAAGGAATGTCAATGACAAGACTGCCTCTAACCATTTGGGCGTTCTTTATCACTGCCGTCATTGGTGTGGTTTCTTTCCCCGTTTTGTTATCAGCAGCATTGTTGCTTATCATGGACCGAAGTTTTGGAACCTCTTTCTTCCTGTCGGATATTTTTATTCAAGGTGAGGTGCTGCATTATCAAGGAGGATCACCTGTCTTATTTGAGCATTTATTT
1011	CI_Al_10_Aug_C_r3	1	CTTAAGTGCACTGCCATTGGCTCAAGGTGGCTCAGGTGCAGGGATGACTTTGTGGCTTGTTTCGATGGCTATTTTTATTGCCTCTTCACTTCTTGGGTCACTAAACTATATTGTTACTGTTTTGAACCTTAGAACTAAAGGAATGTCAATGACAAGACTGCCTCTAACCATTTGGGCGTTCTTTATCACTGCCGTCATTGGTGTGGTTTCTTTCCCCGTTTTGTTATCAGCAGCATTGTTGCTTATCATGGACCGAAGTTTTGGAACCTCTTTCTTCCTGTCGGATATTTTTATTCAAGGTGAGGTGCTGCATTATCAAGGAGGATCACCTGTCTTATTTGAGCATTTATTT
1012	SK_Ba_50_Aug_A_r2	8	CTTAAGTGCACTGCCATTGGCTCAAGGTGGCTCAGGTGCAGGGATGACTTTGTGGCTTGTTTCGATGGCTATTTTTATTGCCTCTTCACTTCTTGGGTCACTAAACTATATTGTTACTGTTTTGAACCTTAGAACTAAAGGAATGTCAATGACAAGACTGCCTCTAACCATTTGGGCGTTCTTTATCACTGCCGTCATTGGTGTGGTTTCTTTCCCCGTTTTGTTATCAGCAGCATTGTTGCTTATCATGGACCGAAGTTTTGGAACCTCTTTCTTCCTGTCGGATATTTTTATTCAAGGTGAGGTGCTGCATTATCAAGGAGGATCACCTGTCTTATTTGAGCATTTATTT
1013	CI_Eg_0_Aug_C_r2	5	CTTAAGTGCACTGCCATTGGCTCAAGGTGGCTCAGGTGCAGGGATGACTTTGTGGCTTGTTTCGATGGCTATTTTTATTGCCTCTTCACTTCTTGGGTCACTAAACTATATTGTTACTGTTTTGAACCTTAGAACTAAAGGAATGTCAATGACAAGACTGCCTCTAACCATTTGGGCGTTCTTTATCACTGCCGTCATTGGTGTGGTTTCTTTCCCCGTTTTGTTATCAGCAGCATTGTTGCTTATCATGGACCGAAGTTTTGGAACCTCTTTCTTCCTGTCGGATATTTTTATTCAAGGTGAGGTGCTGCATTATCAAGGAGGATCACCTGTCTTATTTGAGCATTTATTT
1014	CI_Al_1_Aug_B_r3	8	CTTAAGTGCACTGCCATTGGCTCAAGGTGGCTCAGGTGCAGGGATGACTTTGTGGCTTGTTTCGATGGCTATTTTTATTGCCTCTTCACTTCTTGGGTCACTAAACTATATTGTTACTGTTTTGAACCTTAGAACTAAAGGAATGTCAATGACAAGACTGCCTCTAACCATTTGGGCGTTCTTTATCACTGCCGTCATTGGTGTGGTTTCTTTCCCCGTTTTGTTATCAGCAGCATTGTTGCTTATCATGGACCGAAGTTTTGGAACCTCTTTCTTCCTGTCGGATATTTTTATTCAAGGTGAGGTGCTGCATTATCAAGGAGGATCACCTGTCTTATTTGAGCATTTATTT
1015	CI_Eg_0_Aug_B_r2	25	CTTAAGTGCACTGCCATTGGCTCAAGGTGGCTCAGGTGCAGGGATGACTTTGTGGCTTGTTTCGATGGCTATTTTTATTGCCTCTTCACTTCTTGGGTCACTAAACTATATTGTTACTGTTTTGAACCTTAGAACTAAAGGAATGTCAATGACAAGACTGCCTCTAACCATTTGGGCGTTCTTTATCACTGCCGTCATTGGTGTGGTTTCTTTCCCCGTTTTGTTATCAGCAGCATTGTTGCTTATCATGGACCGAAGTTTTGGAACCTCTTTCTTCCTGTCGGATATTTTTATTCAAGGTGAGGTGCTGCATTATCAAGGAGGATCACCTGTCTTATTTGAGCATTTATTT
1016	PG_Eg_0_Aug_C_r2	3	CTTAAGTGCACTGCCATTGGCTCAAGGTGGCTCAGGTGCAGGGATGACTTTGTGGCTTGTTTCGATGGCTATTTTTATTGCCTCTTCACTTCTTGGGTCACTAAACTATATTGTTACTGTTTTGAACCTTAGAACTAAAGGAATGTCAATGACAAGACTGCCTCTAACCATTTGGGCGTTCTTTATCACTGCCGTCATTGGTGTGGTTTCTTTCCCCGTTTTGTTATCAGCAGCATTGTTGCTTATCATGGACCGAAGTTTTGGAACCTCTTTCTTCCTGTCGGATATTTTTATTCAAGGTGAGGTGCTGCATTATCAAGGAGGATCACCTGTCTTATTTGAGCATTTATTT
1017	WB_Ba_50_Aug_A_r5	3	CTTAAGTGCACTGCCATTGGCTCAAGGTGGCTCAGGTGCAGGGATGACTTTGTGGCTTGTTTCGATGGCTATTTTTATTGCCTCTTCACTTCTTGGGTCACTAAACTATATTGTTACTGTTTTGAACCTTAGAACTAAAGGAATGTCAATGACAAGACTGCCTCTAACCATTTGGGCGTTCTTTATCACTGCCGTCATTGGTGTGGTTTCTTTCCCCGTTTTGTTATCAGCAGCATTGTTGCTTATCATGGACCGAAGTTTTGGAACCTCTTTCTTCCTGTCGGATATTTTTATTCAAGGTGAGGTGCTGCATTATCAAGGAGGATCACCTGTCTTATTTGAGCATTTATTT
1018	PG_Al_1_Aug_A_r3	11	CTTAAGTGCACTGCCATTGGCTCAAGGTGGCTCAGGTGCAGGGATGACTTTGTGGCTTGTTTCGATGGCTATTTTTATTGCCTCTTCACTTCTTGGGTCACTAAACTATATTGTTACTGTTTTGAACCTTAGAACTAAAGGAATGTCAATGACAAGACTGCCTCTAACCATTTGGGCGTTCTTTATCACTGCCGTCATTGGTGTGGTTTCTTTCCCCGTTTTGTTATCAGCAGCATTGTTGCTTATCATGGACCGAAGTTTTGGAACCTCTTTCTTCCTGTCGGATATTTTTATTCAAGGTGAGGTGCTGCATTATCAAGGAGGATCACCTGTCTTATTTGAGCATTTATTT
1019	PG_Ba_50_Aug_A_r2	6	CTTAAGTGCACTGCCATTGGCTCAAGGTGGCTCAGGTGCAGGGATGACTTTGTGGCTTGTTTCGATGGCTATTTTTATTGCCTCTTCACTTCTTGGGTCACTAAACTATATTGTTACTGTTTTGAACCTTAGAACTAAAGGAATGTCAATGACAAGACTGCCTCTAACCATTTGGGCGTTCTTTATCACTGCCGTCATTGGTGTGGTTTCTTTCCCCGTTTTGTTATCAGCAGCATTGTTGCTTATCATGGACCGAAGTTTTGGAACCTCTTTCTTCCTGTCGGATATTTTTATTCAAGGTGAGGTGCTGCATTATCAAGGAGGATCACCTGTCTTATTTGAGCATTTATTT
1020	CI_Ba_50_Aug_B_r2	33	CTTAAGTGCACTGCCATTGGCTCAAGGTGGCTCAGGTGCAGGGATGACTTTGTGGCTTGTTTCGATGGCTATTTTTATTGCCTCTTCACTTCTTGGGTCACTAAACTATATTGTTACTGTTTTGAACCTTAGAACTAAAGGAATGTCAATGACAAGACTGCCTCTAACCATTTGGGCGTTCTTTATCACTGCCGTCATTGGTGTGGTTTCTTTCCCCGTTTTGTTATCAGCAGCATTGTTGCTTATCATGGACCGAAGTTTTGGAACCTCTTTCTTCCTGTCGGATATTTTTATTCAAGGTGAGGTGCTGCATTATCAAGGAGGATCACCTGTCTTATTTGAGCATTTATTT
1021	PG_Eg_0_Aug_B_r2	8	CTTAAGTGCACTGCCATTGGCTCAAGGTGGCTCAGGTGCAGGGATGACTTTGTGGCTTGTTTCGATGGCTATTTTTATTGCCTCTTCACTTCTTGGGTCACTAAACTATATTGTTACTGTTTTGAACCTTAGAACTAAAGGAATGTCAATGACAAGACTGCCTCTAACCATTTGGGCGTTCTTTATCACTGCCGTCATTGGTGTGGTTTCTTTCCCCGTTTTGTTATCAGCAGCATTGTTGCTTATCATGGACCGAAGTTTTGGAACCTCTTTCTTCCTGTCGGATATTTTTATTCAAGGTGAGGTGCTGCATTATCAAGGAGGATCACCTGTCTTATTTGAGCATTTATTT
1022	NR_Eg_0_Jul_C_r2	80	GCTCAGTAATGCTGTTGGCCATCCAGGTGCTGCTGTGGACATGGCTATTTTGAGTTTGCACTTGGCGGGGATGTCCTCCATTCTTGGATCCATTAATATGATCGTAACGATCTTTAACATGCGTGCCCCTGGTATGACACTTCATAAAATGCCACTGTTTGTGTGGTCTATCTTGGTAACGGCGTTCCTCATTGTGTTGGCGCTACCAATTCTTGGGGGAGCGATTACAATGCTCCTTACGGATAGAAATTTTGGTACCACCTTCTTTGATCCTGCAGGCGGTGGAGATCCCGTCTTTTACCAACATCTGTTT
1023	NR_Eg_0_Jul_B_r2	31	GCTCAGTAATGCTGTTGGCCATCCAGGTGCTGCTGTGGACATGGCTATTTTGAGTTTGCACTTGGCGGGGATGTCCTCCATTCTTGGATCCATTAATATGATCGTAACGATCTTTAACATGCGTGCCCCTGGTATGACACTTCATAAAATGCCACTGTTTGTGTGGTCTATCTTGGTAACGGCGTTCCTCATTGTGTTGGCGCTACCAATTCTTGGGGGAGCGATTACAATGCTCCTTACGGATAGAAATTTTGGTACCACCTTCTTTGATCCTGCAGGCGGTGGAGATCCCGTCTTTTACCAACATCTGTTT
1024	NR_Ac_3_Jul_A_r4	45	GCTCAGTAATGCTGTTGGCCATCCAGGTGCTGCTGTGGACATGGCTATTTTGAGTTTGCACTTGGCGGGGATGTCCTCCATTCTTGGATCCATTAATATGATCGTAACGATCTTTAACATGCGTGCCCCTGGTATGACACTTCATAAAATGCCACTGTTTGTGTGGTCTATCTTGGTAACGGCGTTCCTCATTGTGTTGGCGCTACCAATTCTTGGGGGAGCGATTACAATGCTCCTTACGGATAGAAATTTTGGTACCACCTTCTTTGATCCTGCAGGCGGTGGAGATCCCGTCTTTTACCAACATCTGTTT
1025	WB_Al_10_Jul_C_r5	145	GCTCAGTAATGCTGTTGGCCATCCAGGTGCTGCTGTGGACATGGCTATTTTGAGTTTGCACTTGGCGGGGATGTCCTCCATTCTTGGATCCATTAATATGATCGTAACGATCTTTAACATGCGTGCCCCTGGTATGACACTTCATAAAATGCCACTGTTTGTGTGGTCTATCTTGGTAACGGCGTTCCTCATTGTGTTGGCGCTACCAATTCTTGGGGGAGCGATTACAATGCTCCTTACGGATAGAAATTTTGGTACCACCTTCTTTGATCCTGCAGGCGGTGGAGATCCCGTCTTTTACCAACATCTGTTT
1026	WB_Al_6_Jul_A_r5	4	TTTGAGATTAAACTTATCTCATTCAGGCATATCTGTTGACTGTGCTATTTTCTCTTTACATTTAGCAGGGGTTTCTTCTATTTTAGGAGCTATGAATTTTATTAGAACTATTTTTAATATACGCTGCGCGGGAATGCAAATAGACATAATATTACTATTTCCTTGGTCAGTTTTAGTCACAACTGTGCTCTTACTACTGGCTTTACCCGTTCTAGCGGGGGCTATTACCATGTTATTAACAGACCGAAACCTAAATACAAGGTTTTATGATGTGGCCGGAGGAGGGGATTCAATTTTGTACCAGCACTTATTC
1027	WB_Al_6_Jul_B_r5	11	TTTGAGATTAAACTTATCTCATTCAGGCATATCTGTTGACTGTGCTATTTTCTCTTTACATTTAGCAGGGGTTTCTTCTATTTTAGGAGCTATGAATTTTATTAGAACTATTTTTAATATACGCTGCGCGGGAATGCAAATAGACATAATATTACTATTTCCTTGGTCAGTTTTAGTCACAACTGTGCTCTTACTACTGGCTTTACCCGTTCTAGCGGGGGCTATTACCATGTTATTAACAGACCGAAACCTAAATACAAGGTTTTATGATGTGGCCGGAGGAGGGGATTCAATTTTGTACCAGCACTTATTC
1028	NR_Ba_50_May_B_r2	27	TTTAAGCGCATTGCCTCAGGCGATACCTGGCTCAGGAACTGGGATGACACTTTGGTTGGTTTCTATGGCTATATTTATTGCATCTTCTTTGATGGGATCTTTGAATTATGTTGTAACTGTAATCAACTTGAGAACAAAAGGAATGACTATGACAAGATTGCCATTAACTATTTGGGCATTTTTTGTTACCGCTATTATTGGAATTGTTTCATTTCCAGTATTATTATCTGCAGCTTTATTATTGATTTTTGATAGAAGTTTTGGAACCTCATTTTTCTTATCAGATATTTATATTGCAGGAGAAGTGCTACACTATCAAGGTGGTTCTCCAGTATTATTTGAGCATTTATTT
1029	NR_Eg_0_May_A_r2	4	TTTAAGCGCATTGCCTCAGGCGATACCTGGCTCAGGAACTGGGATGACACTTTGGTTGGTTTCTATGGCTATATTTATTGCATCTTCTTTGATGGGATCTTTGAATTATGTTGTAACTGTAATCAACTTGAGAACAAAAGGAATGACTATGACAAGATTGCCATTAACTATTTGGGCATTTTTTGTTACCGCTATTATTGGAATTGTTTCATTTCCAGTATTATTATCTGCAGCTTTATTATTGATTTTTGATAGAAGTTTTGGAACCTCATTTTTCTTATCAGATATTTATATTGCAGGAGAAGTGCTACACTATCAAGGTGGTTCTCCAGTATTATTTGAGCATTTATTT
1030	NR_Ba_50_May_C_r2	27	TTTAAGCGCATTGCCTCAGGCGATACCTGGCTCAGGAACTGGGATGACACTTTGGTTGGTTTCTATGGCTATATTTATTGCATCTTCTTTGATGGGATCTTTGAATTATGTTGTAACTGTAATCAACTTGAGAACAAAAGGAATGACTATGACAAGATTGCCATTAACTATTTGGGCATTTTTTGTTACCGCTATTATTGGAATTGTTTCATTTCCAGTATTATTATCTGCAGCTTTATTATTGATTTTTGATAGAAGTTTTGGAACCTCATTTTTCTTATCAGATATTTATATTGCAGGAGAAGTGCTACACTATCAAGGTGGTTCTCCAGTATTATTTGAGCATTTATTT
1031	NR_Eg_0_May_B_r2	23	TTTAAGCGCATTGCCTCAGGCGATACCTGGCTCAGGAACTGGGATGACACTTTGGTTGGTTTCTATGGCTATATTTATTGCATCTTCTTTGATGGGATCTTTGAATTATGTTGTAACTGTAATCAACTTGAGAACAAAAGGAATGACTATGACAAGATTGCCATTAACTATTTGGGCATTTTTTGTTACCGCTATTATTGGAATTGTTTCATTTCCAGTATTATTATCTGCAGCTTTATTATTGATTTTTGATAGAAGTTTTGGAACCTCATTTTTCTTATCAGATATTTATATTGCAGGAGAAGTGCTACACTATCAAGGTGGTTCTCCAGTATTATTTGAGCATTTATTT
1032	NR_Ba_50_May_A_r2	14	TTTAAGCGCATTGCCTCAGGCGATACCTGGCTCAGGAACTGGGATGACACTTTGGTTGGTTTCTATGGCTATATTTATTGCATCTTCTTTGATGGGATCTTTGAATTATGTTGTAACTGTAATCAACTTGAGAACAAAAGGAATGACTATGACAAGATTGCCATTAACTATTTGGGCATTTTTTGTTACCGCTATTATTGGAATTGTTTCATTTCCAGTATTATTATCTGCAGCTTTATTATTGATTTTTGATAGAAGTTTTGGAACCTCATTTTTCTTATCAGATATTTATATTGCAGGAGAAGTGCTACACTATCAAGGTGGTTCTCCAGTATTATTTGAGCATTTATTT
1033	CI_Al_1_Aug_C_r3	542	ATTGAGTATTCTTGAAAAAGCAATTCCAGGATCAGGAACAGGAATGACATTGTGGTTATTATCAATGACATTGTTTATCGCTTCTTCTTTGTTAGGTGCTTTGAACTACATCGTAACTATTTTGAATTTAAGAACAATAGGAATGAAAATGACAAGACTGCCACTTACAATTTGGGCGTTCTTTGTAACTGCAATTCTTGGTGTACTTTCTTTCCCAGTATTGGTTTCAGCAGTATTGTTATTATTGATGGACAAATCTTTTGGAACAAGTTTCTACCTTTCAGATATCTTTATCGGTGGAGAAGCATTGGATGCATCGGGAGGTTCACCAATCCTATACCAACATTTATTT
1034	CI_Al_1_Aug_B_r3	894	ATTGAGTATTCTTGAAAAAGCAATTCCAGGATCAGGAACAGGAATGACATTGTGGTTATTATCAATGACATTGTTTATCGCTTCTTCTTTGTTAGGTGCTTTGAACTACATCGTAACTATTTTGAATTTAAGAACAATAGGAATGAAAATGACAAGACTGCCACTTACAATTTGGGCGTTCTTTGTAACTGCAATTCTTGGTGTACTTTCTTTCCCAGTATTGGTTTCAGCAGTATTGTTATTATTGATGGACAAATCTTTTGGAACAAGTTTCTACCTTTCAGATATCTTTATCGGTGGAGAAGCATTGGATGCATCGGGAGGTTCACCAATCCTATACCAACATTTATTT
1035	CI_Al_3_Aug_A_r3	854	ATTGAGTATTCTTGAAAAAGCAATTCCAGGATCAGGAACAGGAATGACATTGTGGTTATTATCAATGACATTGTTTATCGCTTCTTCTTTGTTAGGTGCTTTGAACTACATCGTAACTATTTTGAATTTAAGAACAATAGGAATGAAAATGACAAGACTGCCACTTACAATTTGGGCGTTCTTTGTAACTGCAATTCTTGGTGTACTTTCTTTCCCAGTATTGGTTTCAGCAGTATTGTTATTATTGATGGACAAATCTTTTGGAACAAGTTTCTACCTTTCAGATATCTTTATCGGTGGAGAAGCATTGGATGCATCGGGAGGTTCACCAATCCTATACCAACATTTATTT
1036	CI_Al_15_Aug_A_r3	860	ATTGAGTATTCTTGAAAAAGCAATTCCAGGATCAGGAACAGGAATGACATTGTGGTTATTATCAATGACATTGTTTATCGCTTCTTCTTTGTTAGGTGCTTTGAACTACATCGTAACTATTTTGAATTTAAGAACAATAGGAATGAAAATGACAAGACTGCCACTTACAATTTGGGCGTTCTTTGTAACTGCAATTCTTGGTGTACTTTCTTTCCCAGTATTGGTTTCAGCAGTATTGTTATTATTGATGGACAAATCTTTTGGAACAAGTTTCTACCTTTCAGATATCTTTATCGGTGGAGAAGCATTGGATGCATCGGGAGGTTCACCAATCCTATACCAACATTTATTT
1037	CI_Al_6_Aug_A_r3	1253	ATTGAGTATTCTTGAAAAAGCAATTCCAGGATCAGGAACAGGAATGACATTGTGGTTATTATCAATGACATTGTTTATCGCTTCTTCTTTGTTAGGTGCTTTGAACTACATCGTAACTATTTTGAATTTAAGAACAATAGGAATGAAAATGACAAGACTGCCACTTACAATTTGGGCGTTCTTTGTAACTGCAATTCTTGGTGTACTTTCTTTCCCAGTATTGGTTTCAGCAGTATTGTTATTATTGATGGACAAATCTTTTGGAACAAGTTTCTACCTTTCAGATATCTTTATCGGTGGAGAAGCATTGGATGCATCGGGAGGTTCACCAATCCTATACCAACATTTATTT
1038	CI_Al_15_Aug_C_r3	488	ATTGAGTATTCTTGAAAAAGCAATTCCAGGATCAGGAACAGGAATGACATTGTGGTTATTATCAATGACATTGTTTATCGCTTCTTCTTTGTTAGGTGCTTTGAACTACATCGTAACTATTTTGAATTTAAGAACAATAGGAATGAAAATGACAAGACTGCCACTTACAATTTGGGCGTTCTTTGTAACTGCAATTCTTGGTGTACTTTCTTTCCCAGTATTGGTTTCAGCAGTATTGTTATTATTGATGGACAAATCTTTTGGAACAAGTTTCTACCTTTCAGATATCTTTATCGGTGGAGAAGCATTGGATGCATCGGGAGGTTCACCAATCCTATACCAACATTTATTT
1039	CI_Al_10_Aug_C_r3	751	ATTGAGTATTCTTGAAAAAGCAATTCCAGGATCAGGAACAGGAATGACATTGTGGTTATTATCAATGACATTGTTTATCGCTTCTTCTTTGTTAGGTGCTTTGAACTACATCGTAACTATTTTGAATTTAAGAACAATAGGAATGAAAATGACAAGACTGCCACTTACAATTTGGGCGTTCTTTGTAACTGCAATTCTTGGTGTACTTTCTTTCCCAGTATTGGTTTCAGCAGTATTGTTATTATTGATGGACAAATCTTTTGGAACAAGTTTCTACCTTTCAGATATCTTTATCGGTGGAGAAGCATTGGATGCATCGGGAGGTTCACCAATCCTATACCAACATTTATTT
1040	CI_Al_3_Aug_C_r3	808	ATTGAGTATTCTTGAAAAAGCAATTCCAGGATCAGGAACAGGAATGACATTGTGGTTATTATCAATGACATTGTTTATCGCTTCTTCTTTGTTAGGTGCTTTGAACTACATCGTAACTATTTTGAATTTAAGAACAATAGGAATGAAAATGACAAGACTGCCACTTACAATTTGGGCGTTCTTTGTAACTGCAATTCTTGGTGTACTTTCTTTCCCAGTATTGGTTTCAGCAGTATTGTTATTATTGATGGACAAATCTTTTGGAACAAGTTTCTACCTTTCAGATATCTTTATCGGTGGAGAAGCATTGGATGCATCGGGAGGTTCACCAATCCTATACCAACATTTATTT
1041	CI_Al_6_Aug_C_r3	1452	ATTGAGTATTCTTGAAAAAGCAATTCCAGGATCAGGAACAGGAATGACATTGTGGTTATTATCAATGACATTGTTTATCGCTTCTTCTTTGTTAGGTGCTTTGAACTACATCGTAACTATTTTGAATTTAAGAACAATAGGAATGAAAATGACAAGACTGCCACTTACAATTTGGGCGTTCTTTGTAACTGCAATTCTTGGTGTACTTTCTTTCCCAGTATTGGTTTCAGCAGTATTGTTATTATTGATGGACAAATCTTTTGGAACAAGTTTCTACCTTTCAGATATCTTTATCGGTGGAGAAGCATTGGATGCATCGGGAGGTTCACCAATCCTATACCAACATTTATTT
1042	CI_Al_10_Aug_A_r3	541	ATTGAGTATTCTTGAAAAAGCAATTCCAGGATCAGGAACAGGAATGACATTGTGGTTATTATCAATGACATTGTTTATCGCTTCTTCTTTGTTAGGTGCTTTGAACTACATCGTAACTATTTTGAATTTAAGAACAATAGGAATGAAAATGACAAGACTGCCACTTACAATTTGGGCGTTCTTTGTAACTGCAATTCTTGGTGTACTTTCTTTCCCAGTATTGGTTTCAGCAGTATTGTTATTATTGATGGACAAATCTTTTGGAACAAGTTTCTACCTTTCAGATATCTTTATCGGTGGAGAAGCATTGGATGCATCGGGAGGTTCACCAATCCTATACCAACATTTATTT
1043	CI_Al_3_Aug_B_r3	762	ATTGAGTATTCTTGAAAAAGCAATTCCAGGATCAGGAACAGGAATGACATTGTGGTTATTATCAATGACATTGTTTATCGCTTCTTCTTTGTTAGGTGCTTTGAACTACATCGTAACTATTTTGAATTTAAGAACAATAGGAATGAAAATGACAAGACTGCCACTTACAATTTGGGCGTTCTTTGTAACTGCAATTCTTGGTGTACTTTCTTTCCCAGTATTGGTTTCAGCAGTATTGTTATTATTGATGGACAAATCTTTTGGAACAAGTTTCTACCTTTCAGATATCTTTATCGGTGGAGAAGCATTGGATGCATCGGGAGGTTCACCAATCCTATACCAACATTTATTT
1044	CI_Al_1_Aug_A_r3	828	ATTGAGTATTCTTGAAAAAGCAATTCCAGGATCAGGAACAGGAATGACATTGTGGTTATTATCAATGACATTGTTTATCGCTTCTTCTTTGTTAGGTGCTTTGAACTACATCGTAACTATTTTGAATTTAAGAACAATAGGAATGAAAATGACAAGACTGCCACTTACAATTTGGGCGTTCTTTGTAACTGCAATTCTTGGTGTACTTTCTTTCCCAGTATTGGTTTCAGCAGTATTGTTATTATTGATGGACAAATCTTTTGGAACAAGTTTCTACCTTTCAGATATCTTTATCGGTGGAGAAGCATTGGATGCATCGGGAGGTTCACCAATCCTATACCAACATTTATTT
1045	WB_Ba_50_Aug_C_r5	656	TTTAAGAAGAAATATCGCGCATAGGGGTGCTTCTGTGGATTTTGCGATTTTCTCTTTACACTTAGCAGGAATTTCCTCTCTATTGGGGGCAGTAAATTTTATTAGTACTTTAGGTAATTTGCGAATTTTTGGGATATTATTAGAGCGGATACCCTTATTTGCTTGGTCTGTGTTGGTGACGGCGATTTTGCTACTTCTCTCCTTACCTGTGTTGGCGGGGGCTATCACCATGCTTTTAACAGATCGAAATTTAAATAGAAGATTTTATGATGTGGCGGGGGGAGGGGACCCTGTGTTATATCAGCATTTGTTT
1046	WB_Al_6_Aug_A_r5	79	TTTAAGAAGAAATATCGCGCATAGGGGTGCTTCTGTGGATTTTGCGATTTTCTCTTTACACTTAGCAGGAATTTCCTCTCTATTGGGGGCAGTAAATTTTATTAGTACTTTAGGTAATTTGCGAATTTTTGGGATATTATTAGAGCGGATACCCTTATTTGCTTGGTCTGTGTTGGTGACGGCGATTTTGCTACTTCTCTCCTTACCTGTGTTGGCGGGGGCTATCACCATGCTTTTAACAGATCGAAATTTAAATAGAAGATTTTATGATGTGGCGGGGGGAGGGGACCCTGTGTTATATCAGCATTTGTTT
1047	WB_Al_6_Aug_C_r5	62	TTTAAGAAGAAATATCGCGCATAGGGGTGCTTCTGTGGATTTTGCGATTTTCTCTTTACACTTAGCAGGAATTTCCTCTCTATTGGGGGCAGTAAATTTTATTAGTACTTTAGGTAATTTGCGAATTTTTGGGATATTATTAGAGCGGATACCCTTATTTGCTTGGTCTGTGTTGGTGACGGCGATTTTGCTACTTCTCTCCTTACCTGTGTTGGCGGGGGCTATCACCATGCTTTTAACAGATCGAAATTTAAATAGAAGATTTTATGATGTGGCGGGGGGAGGGGACCCTGTGTTATATCAGCATTTGTTT
1048	WB_Al_6_Aug_B_r5	107	TTTAAGAAGAAATATCGCGCATAGGGGTGCTTCTGTGGATTTTGCGATTTTCTCTTTACACTTAGCAGGAATTTCCTCTCTATTGGGGGCAGTAAATTTTATTAGTACTTTAGGTAATTTGCGAATTTTTGGGATATTATTAGAGCGGATACCCTTATTTGCTTGGTCTGTGTTGGTGACGGCGATTTTGCTACTTCTCTCCTTACCTGTGTTGGCGGGGGCTATCACCATGCTTTTAACAGATCGAAATTTAAATAGAAGATTTTATGATGTGGCGGGGGGAGGGGACCCTGTGTTATATCAGCATTTGTTT
1049	WB_Ba_50_Aug_A_r5	409	TTTAAGAAGAAATATCGCGCATAGGGGTGCTTCTGTGGATTTTGCGATTTTCTCTTTACACTTAGCAGGAATTTCCTCTCTATTGGGGGCAGTAAATTTTATTAGTACTTTAGGTAATTTGCGAATTTTTGGGATATTATTAGAGCGGATACCCTTATTTGCTTGGTCTGTGTTGGTGACGGCGATTTTGCTACTTCTCTCCTTACCTGTGTTGGCGGGGGCTATCACCATGCTTTTAACAGATCGAAATTTAAATAGAAGATTTTATGATGTGGCGGGGGGAGGGGACCCTGTGTTATATCAGCATTTGTTT
1050	WB_Ba_50_Aug_B_r5	951	TTTAAGAAGAAATATCGCGCATAGGGGTGCTTCTGTGGATTTTGCGATTTTCTCTTTACACTTAGCAGGAATTTCCTCTCTATTGGGGGCAGTAAATTTTATTAGTACTTTAGGTAATTTGCGAATTTTTGGGATATTATTAGAGCGGATACCCTTATTTGCTTGGTCTGTGTTGGTGACGGCGATTTTGCTACTTCTCTCCTTACCTGTGTTGGCGGGGGCTATCACCATGCTTTTAACAGATCGAAATTTAAATAGAAGATTTTATGATGTGGCGGGGGGAGGGGACCCTGTGTTATATCAGCATTTGTTT
1051	CI_Ac_6_Jul_B_r1	16	ATTATCGGGTATTCAATCTCATTCTGGAGGTTCTGTAGATTTAGCTATTTTTAGTTTACATTTAGCAGGTACTTCTTCATTATTAGGTTCTATAAATTTTATTACGACTATTTTTAATATGAGAGTTCCTGGAATGGAAATGCATAAAATTCCTTTATTTGTATGAGCAATTTTAATAACAGCATTTTTATTATTATTATCATTACCGGTATTAGCAGGTGCAATAACTATGCTTTTAACAGATCGTAATTTTAATACTACTTTTTTTGATCCTGCAGGAGGAGGAGATCCAATTTTATATCAACATTTATTT
1052	CI_Al_3_Aug_A_r3	18	ATTATCGGGTATTCAATCTCATTCTGGAGGTTCTGTAGATTTAGCTATTTTTAGTTTACATTTAGCAGGTACTTCTTCATTATTAGGTTCTATAAATTTTATTACGACTATTTTTAATATGAGAGTTCCTGGAATGGAAATGCATAAAATTCCTTTATTTGTATGAGCAATTTTAATAACAGCATTTTTATTATTATTATCATTACCGGTATTAGCAGGTGCAATAACTATGCTTTTAACAGATCGTAATTTTAATACTACTTTTTTTGATCCTGCAGGAGGAGGAGATCCAATTTTATATCAACATTTATTT
1053	CI_Al_6_Aug_A_r3	79	ATTATCGGGTATTCAATCTCATTCTGGAGGTTCTGTAGATTTAGCTATTTTTAGTTTACATTTAGCAGGTACTTCTTCATTATTAGGTTCTATAAATTTTATTACGACTATTTTTAATATGAGAGTTCCTGGAATGGAAATGCATAAAATTCCTTTATTTGTATGAGCAATTTTAATAACAGCATTTTTATTATTATTATCATTACCGGTATTAGCAGGTGCAATAACTATGCTTTTAACAGATCGTAATTTTAATACTACTTTTTTTGATCCTGCAGGAGGAGGAGATCCAATTTTATATCAACATTTATTT
1054	PG_Al_1_May_C_r3	20	ATTATCGGGTATTCAATCTCATTCTGGAGGTTCTGTAGATTTAGCTATTTTTAGTTTACATTTAGCAGGTACTTCTTCATTATTAGGTTCTATAAATTTTATTACGACTATTTTTAATATGAGAGTTCCTGGAATGGAAATGCATAAAATTCCTTTATTTGTATGAGCAATTTTAATAACAGCATTTTTATTATTATTATCATTACCGGTATTAGCAGGTGCAATAACTATGCTTTTAACAGATCGTAATTTTAATACTACTTTTTTTGATCCTGCAGGAGGAGGAGATCCAATTTTATATCAACATTTATTT
1055	CI_Al_10_May_B_r3	3	ATTATCGGGTATTCAATCTCATTCTGGAGGTTCTGTAGATTTAGCTATTTTTAGTTTACATTTAGCAGGTACTTCTTCATTATTAGGTTCTATAAATTTTATTACGACTATTTTTAATATGAGAGTTCCTGGAATGGAAATGCATAAAATTCCTTTATTTGTATGAGCAATTTTAATAACAGCATTTTTATTATTATTATCATTACCGGTATTAGCAGGTGCAATAACTATGCTTTTAACAGATCGTAATTTTAATACTACTTTTTTTGATCCTGCAGGAGGAGGAGATCCAATTTTATATCAACATTTATTT
1056	CI_Al_10_May_A_r3	89	ATTATCGGGTATTCAATCTCATTCTGGAGGTTCTGTAGATTTAGCTATTTTTAGTTTACATTTAGCAGGTACTTCTTCATTATTAGGTTCTATAAATTTTATTACGACTATTTTTAATATGAGAGTTCCTGGAATGGAAATGCATAAAATTCCTTTATTTGTATGAGCAATTTTAATAACAGCATTTTTATTATTATTATCATTACCGGTATTAGCAGGTGCAATAACTATGCTTTTAACAGATCGTAATTTTAATACTACTTTTTTTGATCCTGCAGGAGGAGGAGATCCAATTTTATATCAACATTTATTT
1057	PG_Al_15_Jul_B_r1	6	ATTATCGGGTATTCAATCTCATTCTGGAGGTTCTGTAGATTTAGCTATTTTTAGTTTACATTTAGCAGGTACTTCTTCATTATTAGGTTCTATAAATTTTATTACGACTATTTTTAATATGAGAGTTCCTGGAATGGAAATGCATAAAATTCCTTTATTTGTATGAGCAATTTTAATAACAGCATTTTTATTATTATTATCATTACCGGTATTAGCAGGTGCAATAACTATGCTTTTAACAGATCGTAATTTTAATACTACTTTTTTTGATCCTGCAGGAGGAGGAGATCCAATTTTATATCAACATTTATTT
1058	PG_Al_6_May_C_r3	6	ATTATCGGGTATTCAATCTCATTCTGGAGGTTCTGTAGATTTAGCTATTTTTAGTTTACATTTAGCAGGTACTTCTTCATTATTAGGTTCTATAAATTTTATTACGACTATTTTTAATATGAGAGTTCCTGGAATGGAAATGCATAAAATTCCTTTATTTGTATGAGCAATTTTAATAACAGCATTTTTATTATTATTATCATTACCGGTATTAGCAGGTGCAATAACTATGCTTTTAACAGATCGTAATTTTAATACTACTTTTTTTGATCCTGCAGGAGGAGGAGATCCAATTTTATATCAACATTTATTT
1059	PG_Al_6_May_B_r3	19	ATTATCGGGTATTCAATCTCATTCTGGAGGTTCTGTAGATTTAGCTATTTTTAGTTTACATTTAGCAGGTACTTCTTCATTATTAGGTTCTATAAATTTTATTACGACTATTTTTAATATGAGAGTTCCTGGAATGGAAATGCATAAAATTCCTTTATTTGTATGAGCAATTTTAATAACAGCATTTTTATTATTATTATCATTACCGGTATTAGCAGGTGCAATAACTATGCTTTTAACAGATCGTAATTTTAATACTACTTTTTTTGATCCTGCAGGAGGAGGAGATCCAATTTTATATCAACATTTATTT
1060	CI_Al_1_May_B_r3	5	ATTATCGGGTATTCAATCTCATTCTGGAGGTTCTGTAGATTTAGCTATTTTTAGTTTACATTTAGCAGGTACTTCTTCATTATTAGGTTCTATAAATTTTATTACGACTATTTTTAATATGAGAGTTCCTGGAATGGAAATGCATAAAATTCCTTTATTTGTATGAGCAATTTTAATAACAGCATTTTTATTATTATTATCATTACCGGTATTAGCAGGTGCAATAACTATGCTTTTAACAGATCGTAATTTTAATACTACTTTTTTTGATCCTGCAGGAGGAGGAGATCCAATTTTATATCAACATTTATTT
1061	CI_Eg_0_Jul_A_r2	3	ATTATCGGGTATTCAATCTCATTCTGGAGGTTCTGTAGATTTAGCTATTTTTAGTTTACATTTAGCAGGTACTTCTTCATTATTAGGTTCTATAAATTTTATTACGACTATTTTTAATATGAGAGTTCCTGGAATGGAAATGCATAAAATTCCTTTATTTGTATGAGCAATTTTAATAACAGCATTTTTATTATTATTATCATTACCGGTATTAGCAGGTGCAATAACTATGCTTTTAACAGATCGTAATTTTAATACTACTTTTTTTGATCCTGCAGGAGGAGGAGATCCAATTTTATATCAACATTTATTT
1062	CI_Ac_1_Jul_B_r1	10	ATTATCGGGTATTCAATCTCATTCTGGAGGTTCTGTAGATTTAGCTATTTTTAGTTTACATTTAGCAGGTACTTCTTCATTATTAGGTTCTATAAATTTTATTACGACTATTTTTAATATGAGAGTTCCTGGAATGGAAATGCATAAAATTCCTTTATTTGTATGAGCAATTTTAATAACAGCATTTTTATTATTATTATCATTACCGGTATTAGCAGGTGCAATAACTATGCTTTTAACAGATCGTAATTTTAATACTACTTTTTTTGATCCTGCAGGAGGAGGAGATCCAATTTTATATCAACATTTATTT
1063	PG_Al_1_May_A_r3	11	ATTATCGGGTATTCAATCTCATTCTGGAGGTTCTGTAGATTTAGCTATTTTTAGTTTACATTTAGCAGGTACTTCTTCATTATTAGGTTCTATAAATTTTATTACGACTATTTTTAATATGAGAGTTCCTGGAATGGAAATGCATAAAATTCCTTTATTTGTATGAGCAATTTTAATAACAGCATTTTTATTATTATTATCATTACCGGTATTAGCAGGTGCAATAACTATGCTTTTAACAGATCGTAATTTTAATACTACTTTTTTTGATCCTGCAGGAGGAGGAGATCCAATTTTATATCAACATTTATTT
1064	PG_Eg_0_Aug_C_r2	43	ATTATCGGGTATTCAATCTCATTCTGGAGGTTCTGTAGATTTAGCTATTTTTAGTTTACATTTAGCAGGTACTTCTTCATTATTAGGTTCTATAAATTTTATTACGACTATTTTTAATATGAGAGTTCCTGGAATGGAAATGCATAAAATTCCTTTATTTGTATGAGCAATTTTAATAACAGCATTTTTATTATTATTATCATTACCGGTATTAGCAGGTGCAATAACTATGCTTTTAACAGATCGTAATTTTAATACTACTTTTTTTGATCCTGCAGGAGGAGGAGATCCAATTTTATATCAACATTTATTT
1065	PG_Eg_0_May_A_r2	30	ATTATCGGGTATTCAATCTCATTCTGGAGGTTCTGTAGATTTAGCTATTTTTAGTTTACATTTAGCAGGTACTTCTTCATTATTAGGTTCTATAAATTTTATTACGACTATTTTTAATATGAGAGTTCCTGGAATGGAAATGCATAAAATTCCTTTATTTGTATGAGCAATTTTAATAACAGCATTTTTATTATTATTATCATTACCGGTATTAGCAGGTGCAATAACTATGCTTTTAACAGATCGTAATTTTAATACTACTTTTTTTGATCCTGCAGGAGGAGGAGATCCAATTTTATATCAACATTTATTT
1066	CI_Al_1_Jul_B_r1	3	ATTATCGGGTATTCAATCTCATTCTGGAGGTTCTGTAGATTTAGCTATTTTTAGTTTACATTTAGCAGGTACTTCTTCATTATTAGGTTCTATAAATTTTATTACGACTATTTTTAATATGAGAGTTCCTGGAATGGAAATGCATAAAATTCCTTTATTTGTATGAGCAATTTTAATAACAGCATTTTTATTATTATTATCATTACCGGTATTAGCAGGTGCAATAACTATGCTTTTAACAGATCGTAATTTTAATACTACTTTTTTTGATCCTGCAGGAGGAGGAGATCCAATTTTATATCAACATTTATTT
1067	PG_Al_10_May_A_r3	7	ATTATCGGGTATTCAATCTCATTCTGGAGGTTCTGTAGATTTAGCTATTTTTAGTTTACATTTAGCAGGTACTTCTTCATTATTAGGTTCTATAAATTTTATTACGACTATTTTTAATATGAGAGTTCCTGGAATGGAAATGCATAAAATTCCTTTATTTGTATGAGCAATTTTAATAACAGCATTTTTATTATTATTATCATTACCGGTATTAGCAGGTGCAATAACTATGCTTTTAACAGATCGTAATTTTAATACTACTTTTTTTGATCCTGCAGGAGGAGGAGATCCAATTTTATATCAACATTTATTT
1068	CI_Ba_50_Jul_C_r1	6	ATTATCGGGTATTCAATCTCATTCTGGAGGTTCTGTAGATTTAGCTATTTTTAGTTTACATTTAGCAGGTACTTCTTCATTATTAGGTTCTATAAATTTTATTACGACTATTTTTAATATGAGAGTTCCTGGAATGGAAATGCATAAAATTCCTTTATTTGTATGAGCAATTTTAATAACAGCATTTTTATTATTATTATCATTACCGGTATTAGCAGGTGCAATAACTATGCTTTTAACAGATCGTAATTTTAATACTACTTTTTTTGATCCTGCAGGAGGAGGAGATCCAATTTTATATCAACATTTATTT
1069	PG_Ba_50_Aug_A_r2	2	ATTATCGGGTATTCAATCTCATTCTGGAGGTTCTGTAGATTTAGCTATTTTTAGTTTACATTTAGCAGGTACTTCTTCATTATTAGGTTCTATAAATTTTATTACGACTATTTTTAATATGAGAGTTCCTGGAATGGAAATGCATAAAATTCCTTTATTTGTATGAGCAATTTTAATAACAGCATTTTTATTATTATTATCATTACCGGTATTAGCAGGTGCAATAACTATGCTTTTAACAGATCGTAATTTTAATACTACTTTTTTTGATCCTGCAGGAGGAGGAGATCCAATTTTATATCAACATTTATTT
1070	PG_Eg_0_May_C_r2	28	ATTATCGGGTATTCAATCTCATTCTGGAGGTTCTGTAGATTTAGCTATTTTTAGTTTACATTTAGCAGGTACTTCTTCATTATTAGGTTCTATAAATTTTATTACGACTATTTTTAATATGAGAGTTCCTGGAATGGAAATGCATAAAATTCCTTTATTTGTATGAGCAATTTTAATAACAGCATTTTTATTATTATTATCATTACCGGTATTAGCAGGTGCAATAACTATGCTTTTAACAGATCGTAATTTTAATACTACTTTTTTTGATCCTGCAGGAGGAGGAGATCCAATTTTATATCAACATTTATTT
1071	CI_Al_3_Aug_B_r3	9	ATTATCGGGTATTCAATCTCATTCTGGAGGTTCTGTAGATTTAGCTATTTTTAGTTTACATTTAGCAGGTACTTCTTCATTATTAGGTTCTATAAATTTTATTACGACTATTTTTAATATGAGAGTTCCTGGAATGGAAATGCATAAAATTCCTTTATTTGTATGAGCAATTTTAATAACAGCATTTTTATTATTATTATCATTACCGGTATTAGCAGGTGCAATAACTATGCTTTTAACAGATCGTAATTTTAATACTACTTTTTTTGATCCTGCAGGAGGAGGAGATCCAATTTTATATCAACATTTATTT
1072	CI_Ba_50_May_B_r2	13	ATTATCGGGTATTCAATCTCATTCTGGAGGTTCTGTAGATTTAGCTATTTTTAGTTTACATTTAGCAGGTACTTCTTCATTATTAGGTTCTATAAATTTTATTACGACTATTTTTAATATGAGAGTTCCTGGAATGGAAATGCATAAAATTCCTTTATTTGTATGAGCAATTTTAATAACAGCATTTTTATTATTATTATCATTACCGGTATTAGCAGGTGCAATAACTATGCTTTTAACAGATCGTAATTTTAATACTACTTTTTTTGATCCTGCAGGAGGAGGAGATCCAATTTTATATCAACATTTATTT
1073	CI_Al_1_Aug_A_r3	86	ATTATCGGGTATTCAATCTCATTCTGGAGGTTCTGTAGATTTAGCTATTTTTAGTTTACATTTAGCAGGTACTTCTTCATTATTAGGTTCTATAAATTTTATTACGACTATTTTTAATATGAGAGTTCCTGGAATGGAAATGCATAAAATTCCTTTATTTGTATGAGCAATTTTAATAACAGCATTTTTATTATTATTATCATTACCGGTATTAGCAGGTGCAATAACTATGCTTTTAACAGATCGTAATTTTAATACTACTTTTTTTGATCCTGCAGGAGGAGGAGATCCAATTTTATATCAACATTTATTT
1074	PG_Eg_0_May_B_r2	25	ATTATCGGGTATTCAATCTCATTCTGGAGGTTCTGTAGATTTAGCTATTTTTAGTTTACATTTAGCAGGTACTTCTTCATTATTAGGTTCTATAAATTTTATTACGACTATTTTTAATATGAGAGTTCCTGGAATGGAAATGCATAAAATTCCTTTATTTGTATGAGCAATTTTAATAACAGCATTTTTATTATTATTATCATTACCGGTATTAGCAGGTGCAATAACTATGCTTTTAACAGATCGTAATTTTAATACTACTTTTTTTGATCCTGCAGGAGGAGGAGATCCAATTTTATATCAACATTTATTT
1075	CI_Al_3_May_A_r3	4	ATTATCGGGTATTCAATCTCATTCTGGAGGTTCTGTAGATTTAGCTATTTTTAGTTTACATTTAGCAGGTACTTCTTCATTATTAGGTTCTATAAATTTTATTACGACTATTTTTAATATGAGAGTTCCTGGAATGGAAATGCATAAAATTCCTTTATTTGTATGAGCAATTTTAATAACAGCATTTTTATTATTATTATCATTACCGGTATTAGCAGGTGCAATAACTATGCTTTTAACAGATCGTAATTTTAATACTACTTTTTTTGATCCTGCAGGAGGAGGAGATCCAATTTTATATCAACATTTATTT
1076	PG_Ba_50_May_B_r2	9	ATTATCGGGTATTCAATCTCATTCTGGAGGTTCTGTAGATTTAGCTATTTTTAGTTTACATTTAGCAGGTACTTCTTCATTATTAGGTTCTATAAATTTTATTACGACTATTTTTAATATGAGAGTTCCTGGAATGGAAATGCATAAAATTCCTTTATTTGTATGAGCAATTTTAATAACAGCATTTTTATTATTATTATCATTACCGGTATTAGCAGGTGCAATAACTATGCTTTTAACAGATCGTAATTTTAATACTACTTTTTTTGATCCTGCAGGAGGAGGAGATCCAATTTTATATCAACATTTATTT
1077	PG_Ba_50_Aug_C_r2	5	ATTATCGGGTATTCAATCTCATTCTGGAGGTTCTGTAGATTTAGCTATTTTTAGTTTACATTTAGCAGGTACTTCTTCATTATTAGGTTCTATAAATTTTATTACGACTATTTTTAATATGAGAGTTCCTGGAATGGAAATGCATAAAATTCCTTTATTTGTATGAGCAATTTTAATAACAGCATTTTTATTATTATTATCATTACCGGTATTAGCAGGTGCAATAACTATGCTTTTAACAGATCGTAATTTTAATACTACTTTTTTTGATCCTGCAGGAGGAGGAGATCCAATTTTATATCAACATTTATTT
1078	CI_Ac_15_Jul_A_r1	7	ATTATCGGGTATTCAATCTCATTCTGGAGGTTCTGTAGATTTAGCTATTTTTAGTTTACATTTAGCAGGTACTTCTTCATTATTAGGTTCTATAAATTTTATTACGACTATTTTTAATATGAGAGTTCCTGGAATGGAAATGCATAAAATTCCTTTATTTGTATGAGCAATTTTAATAACAGCATTTTTATTATTATTATCATTACCGGTATTAGCAGGTGCAATAACTATGCTTTTAACAGATCGTAATTTTAATACTACTTTTTTTGATCCTGCAGGAGGAGGAGATCCAATTTTATATCAACATTTATTT
1079	PG_Al_15_Jul_C_r1	18	ATTATCGGGTATTCAATCTCATTCTGGAGGTTCTGTAGATTTAGCTATTTTTAGTTTACATTTAGCAGGTACTTCTTCATTATTAGGTTCTATAAATTTTATTACGACTATTTTTAATATGAGAGTTCCTGGAATGGAAATGCATAAAATTCCTTTATTTGTATGAGCAATTTTAATAACAGCATTTTTATTATTATTATCATTACCGGTATTAGCAGGTGCAATAACTATGCTTTTAACAGATCGTAATTTTAATACTACTTTTTTTGATCCTGCAGGAGGAGGAGATCCAATTTTATATCAACATTTATTT
1080	CI_Ac_15_Jul_C_r1	7	ATTATCGGGTATTCAATCTCATTCTGGAGGTTCTGTAGATTTAGCTATTTTTAGTTTACATTTAGCAGGTACTTCTTCATTATTAGGTTCTATAAATTTTATTACGACTATTTTTAATATGAGAGTTCCTGGAATGGAAATGCATAAAATTCCTTTATTTGTATGAGCAATTTTAATAACAGCATTTTTATTATTATTATCATTACCGGTATTAGCAGGTGCAATAACTATGCTTTTAACAGATCGTAATTTTAATACTACTTTTTTTGATCCTGCAGGAGGAGGAGATCCAATTTTATATCAACATTTATTT
1081	CI_Al_3_Jul_A_r1	3	ATTATCGGGTATTCAATCTCATTCTGGAGGTTCTGTAGATTTAGCTATTTTTAGTTTACATTTAGCAGGTACTTCTTCATTATTAGGTTCTATAAATTTTATTACGACTATTTTTAATATGAGAGTTCCTGGAATGGAAATGCATAAAATTCCTTTATTTGTATGAGCAATTTTAATAACAGCATTTTTATTATTATTATCATTACCGGTATTAGCAGGTGCAATAACTATGCTTTTAACAGATCGTAATTTTAATACTACTTTTTTTGATCCTGCAGGAGGAGGAGATCCAATTTTATATCAACATTTATTT
1082	CI_Ba_50_Aug_A_r2	6	ATTATCGGGTATTCAATCTCATTCTGGAGGTTCTGTAGATTTAGCTATTTTTAGTTTACATTTAGCAGGTACTTCTTCATTATTAGGTTCTATAAATTTTATTACGACTATTTTTAATATGAGAGTTCCTGGAATGGAAATGCATAAAATTCCTTTATTTGTATGAGCAATTTTAATAACAGCATTTTTATTATTATTATCATTACCGGTATTAGCAGGTGCAATAACTATGCTTTTAACAGATCGTAATTTTAATACTACTTTTTTTGATCCTGCAGGAGGAGGAGATCCAATTTTATATCAACATTTATTT
1083	CI_Ac_3_Jul_C_r1	19	ATTATCGGGTATTCAATCTCATTCTGGAGGTTCTGTAGATTTAGCTATTTTTAGTTTACATTTAGCAGGTACTTCTTCATTATTAGGTTCTATAAATTTTATTACGACTATTTTTAATATGAGAGTTCCTGGAATGGAAATGCATAAAATTCCTTTATTTGTATGAGCAATTTTAATAACAGCATTTTTATTATTATTATCATTACCGGTATTAGCAGGTGCAATAACTATGCTTTTAACAGATCGTAATTTTAATACTACTTTTTTTGATCCTGCAGGAGGAGGAGATCCAATTTTATATCAACATTTATTT
1084	PG_Ac_10_Jul_A_r1	6	ATTAAGTACTTCTTTCATGAGTTTATCACCTTCAACTACAGCTTATCTTATCTTTGGATTATTAATGTCAGGTATATCTTCATGTCTAACTTCTATTAACTTTTTTATTACAATTCTTAATCTGAGATCTTATTATCTTACATTAAAGACTATGCCATTATTCCCATGGTCTCTTTTGATAACAGGAGGAATGCTATTATTAACATTACCAATCTTATCAGGTGCATTACTAATGGTCTTGGCTGATCTTCATTGTAATTCATCATTCTTTGATCCAATCTTTGGAGGAGATCCTATATTCTATCAACATTTATTT
1085	PG_Al_10_Jul_C_r1	11	ATTAAGTACTTCTTTCATGAGTTTATCACCTTCAACTACAGCTTATCTTATCTTTGGATTATTAATGTCAGGTATATCTTCATGTCTAACTTCTATTAACTTTTTTATTACAATTCTTAATCTGAGATCTTATTATCTTACATTAAAGACTATGCCATTATTCCCATGGTCTCTTTTGATAACAGGAGGAATGCTATTATTAACATTACCAATCTTATCAGGTGCATTACTAATGGTCTTGGCTGATCTTCATTGTAATTCATCATTCTTTGATCCAATCTTTGGAGGAGATCCTATATTCTATCAACATTTATTT
1086	PG_Ac_10_Jul_B_r1	8	ATTAAGTACTTCTTTCATGAGTTTATCACCTTCAACTACAGCTTATCTTATCTTTGGATTATTAATGTCAGGTATATCTTCATGTCTAACTTCTATTAACTTTTTTATTACAATTCTTAATCTGAGATCTTATTATCTTACATTAAAGACTATGCCATTATTCCCATGGTCTCTTTTGATAACAGGAGGAATGCTATTATTAACATTACCAATCTTATCAGGTGCATTACTAATGGTCTTGGCTGATCTTCATTGTAATTCATCATTCTTTGATCCAATCTTTGGAGGAGATCCTATATTCTATCAACATTTATTT
1087	PG_Al_6_Jul_B_r1	14	ATTAAGTACTTCTTTCATGAGTTTATCACCTTCAACTACAGCTTATCTTATCTTTGGATTATTAATGTCAGGTATATCTTCATGTCTAACTTCTATTAACTTTTTTATTACAATTCTTAATCTGAGATCTTATTATCTTACATTAAAGACTATGCCATTATTCCCATGGTCTCTTTTGATAACAGGAGGAATGCTATTATTAACATTACCAATCTTATCAGGTGCATTACTAATGGTCTTGGCTGATCTTCATTGTAATTCATCATTCTTTGATCCAATCTTTGGAGGAGATCCTATATTCTATCAACATTTATTT
1088	PG_Al_1_May_C_r3	10	ATTAAGTACTTCTTTCATGAGTTTATCACCTTCAACTACAGCTTATCTTATCTTTGGATTATTAATGTCAGGTATATCTTCATGTCTAACTTCTATTAACTTTTTTATTACAATTCTTAATCTGAGATCTTATTATCTTACATTAAAGACTATGCCATTATTCCCATGGTCTCTTTTGATAACAGGAGGAATGCTATTATTAACATTACCAATCTTATCAGGTGCATTACTAATGGTCTTGGCTGATCTTCATTGTAATTCATCATTCTTTGATCCAATCTTTGGAGGAGATCCTATATTCTATCAACATTTATTT
1089	PG_Eg_0_Jul_B_r1	10	ATTAAGTACTTCTTTCATGAGTTTATCACCTTCAACTACAGCTTATCTTATCTTTGGATTATTAATGTCAGGTATATCTTCATGTCTAACTTCTATTAACTTTTTTATTACAATTCTTAATCTGAGATCTTATTATCTTACATTAAAGACTATGCCATTATTCCCATGGTCTCTTTTGATAACAGGAGGAATGCTATTATTAACATTACCAATCTTATCAGGTGCATTACTAATGGTCTTGGCTGATCTTCATTGTAATTCATCATTCTTTGATCCAATCTTTGGAGGAGATCCTATATTCTATCAACATTTATTT
1090	PG_Ac_10_Jul_C_r1	12	ATTAAGTACTTCTTTCATGAGTTTATCACCTTCAACTACAGCTTATCTTATCTTTGGATTATTAATGTCAGGTATATCTTCATGTCTAACTTCTATTAACTTTTTTATTACAATTCTTAATCTGAGATCTTATTATCTTACATTAAAGACTATGCCATTATTCCCATGGTCTCTTTTGATAACAGGAGGAATGCTATTATTAACATTACCAATCTTATCAGGTGCATTACTAATGGTCTTGGCTGATCTTCATTGTAATTCATCATTCTTTGATCCAATCTTTGGAGGAGATCCTATATTCTATCAACATTTATTT
1091	PG_Ba_50_Jul_C_r2	10	ATTAAGTACTTCTTTCATGAGTTTATCACCTTCAACTACAGCTTATCTTATCTTTGGATTATTAATGTCAGGTATATCTTCATGTCTAACTTCTATTAACTTTTTTATTACAATTCTTAATCTGAGATCTTATTATCTTACATTAAAGACTATGCCATTATTCCCATGGTCTCTTTTGATAACAGGAGGAATGCTATTATTAACATTACCAATCTTATCAGGTGCATTACTAATGGTCTTGGCTGATCTTCATTGTAATTCATCATTCTTTGATCCAATCTTTGGAGGAGATCCTATATTCTATCAACATTTATTT
1092	WB_Al_15_Jul_C_r5	1474	TTTAAGGAGAAATATCGCGCATGCTGGGTCTTCAGTTGACTTTGCTATTTTTTCTTTGCATTTGGCGGGAGTTTCTTCTTTGCTAGGTGCGGTAAATTTTATTTCAACTTTAGGTAATTTACGTTCTTTAGGTATGCTAATAGATCGAATACCTTTATTTGCATGAGCAGTTTTAGTGACTGCAGTTTTATTACTTCTTTCACTTCCTGTTCTAGCAGGGGCAATTACTATACTTTTAACTGATCGAAACTTAAATACTACATTTTATGATAGTGCAGGAGGGGGAGACCCTGTTCTCTATCAGCACTTATTT
1093	WB_Al_15_Aug_A_r5	1558	TTTAAGGAGAAATATCGCGCATGCTGGGTCTTCAGTTGACTTTGCTATTTTTTCTTTGCATTTGGCGGGAGTTTCTTCTTTGCTAGGTGCGGTAAATTTTATTTCAACTTTAGGTAATTTACGTTCTTTAGGTATGCTAATAGATCGAATACCTTTATTTGCATGAGCAGTTTTAGTGACTGCAGTTTTATTACTTCTTTCACTTCCTGTTCTAGCAGGGGCAATTACTATACTTTTAACTGATCGAAACTTAAATACTACATTTTATGATAGTGCAGGAGGGGGAGACCCTGTTCTCTATCAGCACTTATTT
1094	WB_Al_1_Jul_B_r5	546	TTTAAGGAGAAATATCGCGCATGCTGGGTCTTCAGTTGACTTTGCTATTTTTTCTTTGCATTTGGCGGGAGTTTCTTCTTTGCTAGGTGCGGTAAATTTTATTTCAACTTTAGGTAATTTACGTTCTTTAGGTATGCTAATAGATCGAATACCTTTATTTGCATGAGCAGTTTTAGTGACTGCAGTTTTATTACTTCTTTCACTTCCTGTTCTAGCAGGGGCAATTACTATACTTTTAACTGATCGAAACTTAAATACTACATTTTATGATAGTGCAGGAGGGGGAGACCCTGTTCTCTATCAGCACTTATTT
1095	WB_Al_15_Aug_C_r5	2259	TTTAAGGAGAAATATCGCGCATGCTGGGTCTTCAGTTGACTTTGCTATTTTTTCTTTGCATTTGGCGGGAGTTTCTTCTTTGCTAGGTGCGGTAAATTTTATTTCAACTTTAGGTAATTTACGTTCTTTAGGTATGCTAATAGATCGAATACCTTTATTTGCATGAGCAGTTTTAGTGACTGCAGTTTTATTACTTCTTTCACTTCCTGTTCTAGCAGGGGCAATTACTATACTTTTAACTGATCGAAACTTAAATACTACATTTTATGATAGTGCAGGAGGGGGAGACCCTGTTCTCTATCAGCACTTATTT
1096	WB_Al_1_Jul_A_r5	403	TTTAAGGAGAAATATCGCGCATGCTGGGTCTTCAGTTGACTTTGCTATTTTTTCTTTGCATTTGGCGGGAGTTTCTTCTTTGCTAGGTGCGGTAAATTTTATTTCAACTTTAGGTAATTTACGTTCTTTAGGTATGCTAATAGATCGAATACCTTTATTTGCATGAGCAGTTTTAGTGACTGCAGTTTTATTACTTCTTTCACTTCCTGTTCTAGCAGGGGCAATTACTATACTTTTAACTGATCGAAACTTAAATACTACATTTTATGATAGTGCAGGAGGGGGAGACCCTGTTCTCTATCAGCACTTATTT
1097	WB_Al_15_Jul_A_r5	3964	TTTAAGGAGAAATATCGCGCATGCTGGGTCTTCAGTTGACTTTGCTATTTTTTCTTTGCATTTGGCGGGAGTTTCTTCTTTGCTAGGTGCGGTAAATTTTATTTCAACTTTAGGTAATTTACGTTCTTTAGGTATGCTAATAGATCGAATACCTTTATTTGCATGAGCAGTTTTAGTGACTGCAGTTTTATTACTTCTTTCACTTCCTGTTCTAGCAGGGGCAATTACTATACTTTTAACTGATCGAAACTTAAATACTACATTTTATGATAGTGCAGGAGGGGGAGACCCTGTTCTCTATCAGCACTTATTT
1098	WB_Al_15_Jul_B_r5	890	TTTAAGGAGAAATATCGCGCATGCTGGGTCTTCAGTTGACTTTGCTATTTTTTCTTTGCATTTGGCGGGAGTTTCTTCTTTGCTAGGTGCGGTAAATTTTATTTCAACTTTAGGTAATTTACGTTCTTTAGGTATGCTAATAGATCGAATACCTTTATTTGCATGAGCAGTTTTAGTGACTGCAGTTTTATTACTTCTTTCACTTCCTGTTCTAGCAGGGGCAATTACTATACTTTTAACTGATCGAAACTTAAATACTACATTTTATGATAGTGCAGGAGGGGGAGACCCTGTTCTCTATCAGCACTTATTT
1099	WB_Al_6_Aug_A_r5	335	TTTAAGGAGAAATATCGCGCATGCTGGGTCTTCAGTTGACTTTGCTATTTTTTCTTTGCATTTGGCGGGAGTTTCTTCTTTGCTAGGTGCGGTAAATTTTATTTCAACTTTAGGTAATTTACGTTCTTTAGGTATGCTAATAGATCGAATACCTTTATTTGCATGAGCAGTTTTAGTGACTGCAGTTTTATTACTTCTTTCACTTCCTGTTCTAGCAGGGGCAATTACTATACTTTTAACTGATCGAAACTTAAATACTACATTTTATGATAGTGCAGGAGGGGGAGACCCTGTTCTCTATCAGCACTTATTT
1100	PG_Eg_0_May_A_r2	18	ATTAGCTGGAATTACAGCTCACTCAGGTGCGTCTGTAGATTTAGCTATTTTTAGTTTACATTTAGCTGGTATTTCATCATTATTAGGAGCAATTAACTTTATTACAACAATTGTTAACATGAGAGTACCTGGTATGGGTATGCATAAATTACCTTTATTTGCATGGGCTGTGTTAATTACAGCAATTCTTTTATTATTATCATTACCAGTATTGGCAGGTGGTATTACTATGTTATTAACAGACCGAAACTTTAATACAAGTTTCTTTGACCCAGCAGGAGGAGGGGATCCTGTATTATACCAACATTTATTC
1101	CI_Ac_3_Jul_B_r1	46	ATTAGCTGGAATTACAGCTCACTCAGGTGCGTCTGTAGATTTAGCTATTTTTAGTTTACATTTAGCTGGTATTTCATCATTATTAGGAGCAATTAACTTTATTACAACAATTGTTAACATGAGAGTACCTGGTATGGGTATGCATAAATTACCTTTATTTGCATGGGCTGTGTTAATTACAGCAATTCTTTTATTATTATCATTACCAGTATTGGCAGGTGGTATTACTATGTTATTAACAGACCGAAACTTTAATACAAGTTTCTTTGACCCAGCAGGAGGAGGGGATCCTGTATTATACCAACATTTATTC
1102	WB_Al_10_Aug_C_r5	92	ATTAGCTGGAATTACAGCTCACTCAGGTGCGTCTGTAGATTTAGCTATTTTTAGTTTACATTTAGCTGGTATTTCATCATTATTAGGAGCAATTAACTTTATTACAACAATTGTTAACATGAGAGTACCTGGTATGGGTATGCATAAATTACCTTTATTTGCATGGGCTGTGTTAATTACAGCAATTCTTTTATTATTATCATTACCAGTATTGGCAGGTGGTATTACTATGTTATTAACAGACCGAAACTTTAATACAAGTTTCTTTGACCCAGCAGGAGGAGGGGATCCTGTATTATACCAACATTTATTC
1103	CI_Al_1_Aug_A_r3	1813	ATTAGCTGGAATTACAGCTCACTCAGGTGCGTCTGTAGATTTAGCTATTTTTAGTTTACATTTAGCTGGTATTTCATCATTATTAGGAGCAATTAACTTTATTACAACAATTGTTAACATGAGAGTACCTGGTATGGGTATGCATAAATTACCTTTATTTGCATGGGCTGTGTTAATTACAGCAATTCTTTTATTATTATCATTACCAGTATTGGCAGGTGGTATTACTATGTTATTAACAGACCGAAACTTTAATACAAGTTTCTTTGACCCAGCAGGAGGAGGGGATCCTGTATTATACCAACATTTATTC
1104	PG_Al_1_Jul_A_r1	6	ATTAGCTGGAATTACAGCTCACTCAGGTGCGTCTGTAGATTTAGCTATTTTTAGTTTACATTTAGCTGGTATTTCATCATTATTAGGAGCAATTAACTTTATTACAACAATTGTTAACATGAGAGTACCTGGTATGGGTATGCATAAATTACCTTTATTTGCATGGGCTGTGTTAATTACAGCAATTCTTTTATTATTATCATTACCAGTATTGGCAGGTGGTATTACTATGTTATTAACAGACCGAAACTTTAATACAAGTTTCTTTGACCCAGCAGGAGGAGGGGATCCTGTATTATACCAACATTTATTC
1105	WB_Al_6_Aug_A_r5	23	ATTAGCTGGAATTACAGCTCACTCAGGTGCGTCTGTAGATTTAGCTATTTTTAGTTTACATTTAGCTGGTATTTCATCATTATTAGGAGCAATTAACTTTATTACAACAATTGTTAACATGAGAGTACCTGGTATGGGTATGCATAAATTACCTTTATTTGCATGGGCTGTGTTAATTACAGCAATTCTTTTATTATTATCATTACCAGTATTGGCAGGTGGTATTACTATGTTATTAACAGACCGAAACTTTAATACAAGTTTCTTTGACCCAGCAGGAGGAGGGGATCCTGTATTATACCAACATTTATTC
1106	WB_Al_6_Aug_C_r5	19	ATTAGCTGGAATTACAGCTCACTCAGGTGCGTCTGTAGATTTAGCTATTTTTAGTTTACATTTAGCTGGTATTTCATCATTATTAGGAGCAATTAACTTTATTACAACAATTGTTAACATGAGAGTACCTGGTATGGGTATGCATAAATTACCTTTATTTGCATGGGCTGTGTTAATTACAGCAATTCTTTTATTATTATCATTACCAGTATTGGCAGGTGGTATTACTATGTTATTAACAGACCGAAACTTTAATACAAGTTTCTTTGACCCAGCAGGAGGAGGGGATCCTGTATTATACCAACATTTATTC
1107	PG_Al_15_May_C_r3	47	ATTAGCTGGAATTACAGCTCACTCAGGTGCGTCTGTAGATTTAGCTATTTTTAGTTTACATTTAGCTGGTATTTCATCATTATTAGGAGCAATTAACTTTATTACAACAATTGTTAACATGAGAGTACCTGGTATGGGTATGCATAAATTACCTTTATTTGCATGGGCTGTGTTAATTACAGCAATTCTTTTATTATTATCATTACCAGTATTGGCAGGTGGTATTACTATGTTATTAACAGACCGAAACTTTAATACAAGTTTCTTTGACCCAGCAGGAGGAGGGGATCCTGTATTATACCAACATTTATTC
1108	PG_Al_15_Jul_C_r1	76	ATTAGCTGGAATTACAGCTCACTCAGGTGCGTCTGTAGATTTAGCTATTTTTAGTTTACATTTAGCTGGTATTTCATCATTATTAGGAGCAATTAACTTTATTACAACAATTGTTAACATGAGAGTACCTGGTATGGGTATGCATAAATTACCTTTATTTGCATGGGCTGTGTTAATTACAGCAATTCTTTTATTATTATCATTACCAGTATTGGCAGGTGGTATTACTATGTTATTAACAGACCGAAACTTTAATACAAGTTTCTTTGACCCAGCAGGAGGAGGGGATCCTGTATTATACCAACATTTATTC
1109	NR_Ac_15_Aug_A_r4	70	ATTAGCTGGAATTACAGCTCACTCAGGTGCGTCTGTAGATTTAGCTATTTTTAGTTTACATTTAGCTGGTATTTCATCATTATTAGGAGCAATTAACTTTATTACAACAATTGTTAACATGAGAGTACCTGGTATGGGTATGCATAAATTACCTTTATTTGCATGGGCTGTGTTAATTACAGCAATTCTTTTATTATTATCATTACCAGTATTGGCAGGTGGTATTACTATGTTATTAACAGACCGAAACTTTAATACAAGTTTCTTTGACCCAGCAGGAGGAGGGGATCCTGTATTATACCAACATTTATTC
1110	PG_Eg_0_Aug_B_r2	2	TTTATCCGGTTTGTTGTCCCATCCAGGAGCTTCGGTAGATTTGGCAATTTTTAGTTTACACTTGGCTGGTGCTTCTTCTATAATGGGTGCTATTAATTTTATCACCACGATTTTTAATATGCGCGGTAACGGCATTTATATGCATAAATTAGCCTTGTTTGGGTGGGGTGTTTTGATTACTGCTTTTTTATTACTTTTATCTTTACCTGTTTTTGCAGGTGCAATTACAATGCTTTTGACGGATCGTAATTTTAATACAACTTTTTTTGTTGCTAGCGGTGGTGGTGATCCTATTTTATATCAGCATTTATTT
1111	CI_Ac_6_Jul_C_r1	6	TTTATCCGGTTTGTTGTCCCATCCAGGAGCTTCGGTAGATTTGGCAATTTTTAGTTTACACTTGGCTGGTGCTTCTTCTATAATGGGTGCTATTAATTTTATCACCACGATTTTTAATATGCGCGGTAACGGCATTTATATGCATAAATTAGCCTTGTTTGGGTGGGGTGTTTTGATTACTGCTTTTTTATTACTTTTATCTTTACCTGTTTTTGCAGGTGCAATTACAATGCTTTTGACGGATCGTAATTTTAATACAACTTTTTTTGTTGCTAGCGGTGGTGGTGATCCTATTTTATATCAGCATTTATTT
1112	CI_Ac_1_Jul_C_r1	11	TTTATCCGGTTTGTTGTCCCATCCAGGAGCTTCGGTAGATTTGGCAATTTTTAGTTTACACTTGGCTGGTGCTTCTTCTATAATGGGTGCTATTAATTTTATCACCACGATTTTTAATATGCGCGGTAACGGCATTTATATGCATAAATTAGCCTTGTTTGGGTGGGGTGTTTTGATTACTGCTTTTTTATTACTTTTATCTTTACCTGTTTTTGCAGGTGCAATTACAATGCTTTTGACGGATCGTAATTTTAATACAACTTTTTTTGTTGCTAGCGGTGGTGGTGATCCTATTTTATATCAGCATTTATTT
1113	CI_Eg_0_Jul_C_r2	3	TTTATCCGGTTTGTTGTCCCATCCAGGAGCTTCGGTAGATTTGGCAATTTTTAGTTTACACTTGGCTGGTGCTTCTTCTATAATGGGTGCTATTAATTTTATCACCACGATTTTTAATATGCGCGGTAACGGCATTTATATGCATAAATTAGCCTTGTTTGGGTGGGGTGTTTTGATTACTGCTTTTTTATTACTTTTATCTTTACCTGTTTTTGCAGGTGCAATTACAATGCTTTTGACGGATCGTAATTTTAATACAACTTTTTTTGTTGCTAGCGGTGGTGGTGATCCTATTTTATATCAGCATTTATTT
1114	CI_Ac_15_Jul_A_r1	5	TTTATCCGGTTTGTTGTCCCATCCAGGAGCTTCGGTAGATTTGGCAATTTTTAGTTTACACTTGGCTGGTGCTTCTTCTATAATGGGTGCTATTAATTTTATCACCACGATTTTTAATATGCGCGGTAACGGCATTTATATGCATAAATTAGCCTTGTTTGGGTGGGGTGTTTTGATTACTGCTTTTTTATTACTTTTATCTTTACCTGTTTTTGCAGGTGCAATTACAATGCTTTTGACGGATCGTAATTTTAATACAACTTTTTTTGTTGCTAGCGGTGGTGGTGATCCTATTTTATATCAGCATTTATTT
1115	CI_Ac_3_Jul_C_r1	7	TTTATCCGGTTTGTTGTCCCATCCAGGAGCTTCGGTAGATTTGGCAATTTTTAGTTTACACTTGGCTGGTGCTTCTTCTATAATGGGTGCTATTAATTTTATCACCACGATTTTTAATATGCGCGGTAACGGCATTTATATGCATAAATTAGCCTTGTTTGGGTGGGGTGTTTTGATTACTGCTTTTTTATTACTTTTATCTTTACCTGTTTTTGCAGGTGCAATTACAATGCTTTTGACGGATCGTAATTTTAATACAACTTTTTTTGTTGCTAGCGGTGGTGGTGATCCTATTTTATATCAGCATTTATTT
1116	CI_Ac_3_Jul_B_r1	10	TTTATCCGGTTTGTTGTCCCATCCAGGAGCTTCGGTAGATTTGGCAATTTTTAGTTTACACTTGGCTGGTGCTTCTTCTATAATGGGTGCTATTAATTTTATCACCACGATTTTTAATATGCGCGGTAACGGCATTTATATGCATAAATTAGCCTTGTTTGGGTGGGGTGTTTTGATTACTGCTTTTTTATTACTTTTATCTTTACCTGTTTTTGCAGGTGCAATTACAATGCTTTTGACGGATCGTAATTTTAATACAACTTTTTTTGTTGCTAGCGGTGGTGGTGATCCTATTTTATATCAGCATTTATTT
1117	CI_Al_1_Aug_A_r3	22	TTTATCCGGTTTGTTGTCCCATCCAGGAGCTTCGGTAGATTTGGCAATTTTTAGTTTACACTTGGCTGGTGCTTCTTCTATAATGGGTGCTATTAATTTTATCACCACGATTTTTAATATGCGCGGTAACGGCATTTATATGCATAAATTAGCCTTGTTTGGGTGGGGTGTTTTGATTACTGCTTTTTTATTACTTTTATCTTTACCTGTTTTTGCAGGTGCAATTACAATGCTTTTGACGGATCGTAATTTTAATACAACTTTTTTTGTTGCTAGCGGTGGTGGTGATCCTATTTTATATCAGCATTTATTT
1118	PG_Al_6_May_B_r3	7	TTTATCCGGTTTGTTGTCCCATCCAGGAGCTTCGGTAGATTTGGCAATTTTTAGTTTACACTTGGCTGGTGCTTCTTCTATAATGGGTGCTATTAATTTTATCACCACGATTTTTAATATGCGCGGTAACGGCATTTATATGCATAAATTAGCCTTGTTTGGGTGGGGTGTTTTGATTACTGCTTTTTTATTACTTTTATCTTTACCTGTTTTTGCAGGTGCAATTACAATGCTTTTGACGGATCGTAATTTTAATACAACTTTTTTTGTTGCTAGCGGTGGTGGTGATCCTATTTTATATCAGCATTTATTT
1119	NR_Eg_0_May_C_r2	77	TTTGTCGGCCAATTTAGCACATGCTGGGGCTTCGGTAGATTTTGCTATTTTCTCTTTACACTTAGCGGGTATTTCTTCCCTATTGGGAGCTGTAAATTTCATTAGCACCCTAGGAAATCTTCGATCATTAGGTATAGGCTTAGATAACGTGCCGCTATTTGCATGGGCAGTTTTTATTACAGCTGTTTTATTATTACTATCTCTGCCCGTATTAGCTGGAGCAATTACTATACTGCTTACGGACCGTAATTTAAACACTGCATTTTATGATGTTGCAGGAGGGGGTGACCCCGTTTTATATCAGCACTTATTT
1120	NR_Eg_0_May_A_r2	31	TTTGTCGGCCAATTTAGCACATGCTGGGGCTTCGGTAGATTTTGCTATTTTCTCTTTACACTTAGCGGGTATTTCTTCCCTATTGGGAGCTGTAAATTTCATTAGCACCCTAGGAAATCTTCGATCATTAGGTATAGGCTTAGATAACGTGCCGCTATTTGCATGGGCAGTTTTTATTACAGCTGTTTTATTATTACTATCTCTGCCCGTATTAGCTGGAGCAATTACTATACTGCTTACGGACCGTAATTTAAACACTGCATTTTATGATGTTGCAGGAGGGGGTGACCCCGTTTTATATCAGCACTTATTT
1121	NR_Eg_0_May_B_r2	343	TTTGTCGGCCAATTTAGCACATGCTGGGGCTTCGGTAGATTTTGCTATTTTCTCTTTACACTTAGCGGGTATTTCTTCCCTATTGGGAGCTGTAAATTTCATTAGCACCCTAGGAAATCTTCGATCATTAGGTATAGGCTTAGATAACGTGCCGCTATTTGCATGGGCAGTTTTTATTACAGCTGTTTTATTATTACTATCTCTGCCCGTATTAGCTGGAGCAATTACTATACTGCTTACGGACCGTAATTTAAACACTGCATTTTATGATGTTGCAGGAGGGGGTGACCCCGTTTTATATCAGCACTTATTT
1122	SK_Eg_0_May_C_r2	18	TTTAAGTTCTTTAATTGGGCATTCAGGCCTTGCGGCTGATTTTGCCATTTTAAGTTTGCATGTTGCGGGGATTTCCTCAATTTTAGGATCAATCAATTTCATTACCACCATTTTTAATATGCGAGCACCAGGCATGGGGTTTCACAAGATGCCGTTGTTCGTGTGGTCAATGTTAATAACTTCGTTCCTGGTTTTGCTTTCGATGCCGGTTTTGGCTGGAGGGTTAACCATGTTGCTCACCGATCGCAATTTTGGCACAACATTTTTTGACCCAGCCGGTGGCGGTGATCCGGTATTGTTCCAGCACTTGTTC
1123	SK_Eg_0_May_A_r2	24	TTTAAGTTCTTTAATTGGGCATTCAGGCCTTGCGGCTGATTTTGCCATTTTAAGTTTGCATGTTGCGGGGATTTCCTCAATTTTAGGATCAATCAATTTCATTACCACCATTTTTAATATGCGAGCACCAGGCATGGGGTTTCACAAGATGCCGTTGTTCGTGTGGTCAATGTTAATAACTTCGTTCCTGGTTTTGCTTTCGATGCCGGTTTTGGCTGGAGGGTTAACCATGTTGCTCACCGATCGCAATTTTGGCACAACATTTTTTGACCCAGCCGGTGGCGGTGATCCGGTATTGTTCCAGCACTTGTTC
1124	PG_Al_15_Jul_A_r1	500	TTTAGCAAGAAATCTCGCCCATGCGGGCCCTTCTGTGGATCTTGGTATTTTTTCTCTTCACCTCGCAGGTATTTCTTCTATTCTTGGTGCAATCAACTTTATTTCGACGATTCGAAATATACGAGTTGATGGTATTCAAAGTGGTCGAATGCCTCTCTTTGTTTGGGCAACCTTAATTACTGTAGTCCTCCTTCTTCTCTCTCTCCCCGTCCTCGCAGCCGCTATCACCATGCTTCTTACAGATCGAAATTTTAATACTTCTTTCTTTGACCCCGCAGGCGGAGGCGACCCTGTCCTTTACCAACACTTGTTT
1125	PG_Al_15_Jul_C_r1	993	TTTAGCAAGAAATCTCGCCCATGCGGGCCCTTCTGTGGATCTTGGTATTTTTTCTCTTCACCTCGCAGGTATTTCTTCTATTCTTGGTGCAATCAACTTTATTTCGACGATTCGAAATATACGAGTTGATGGTATTCAAAGTGGTCGAATGCCTCTCTTTGTTTGGGCAACCTTAATTACTGTAGTCCTCCTTCTTCTCTCTCTCCCCGTCCTCGCAGCCGCTATCACCATGCTTCTTACAGATCGAAATTTTAATACTTCTTTCTTTGACCCCGCAGGCGGAGGCGACCCTGTCCTTTACCAACACTTGTTT
1126	PG_Al_15_Jul_B_r1	1000	TTTAGCAAGAAATCTCGCCCATGCGGGCCCTTCTGTGGATCTTGGTATTTTTTCTCTTCACCTCGCAGGTATTTCTTCTATTCTTGGTGCAATCAACTTTATTTCGACGATTCGAAATATACGAGTTGATGGTATTCAAAGTGGTCGAATGCCTCTCTTTGTTTGGGCAACCTTAATTACTGTAGTCCTCCTTCTTCTCTCTCTCCCCGTCCTCGCAGCCGCTATCACCATGCTTCTTACAGATCGAAATTTTAATACTTCTTTCTTTGACCCCGCAGGCGGAGGCGACCCTGTCCTTTACCAACACTTGTTT
1127	SK_Eg_0_Jul_B_r2	6	ACTTAGCAGCATCACAGCACACTCAGGTGGAGCGGTTGACCTTGCCATCTTTAGCCTGCACGTTTCTGGTGCAAGCAGTATTTTAGGCGCGATCAACTTTATCACAACTATCTTTAACATGCGCGGACCTGGTATGACACTTCACCGCCTGCCGCTGTTTGTTTGGTCTGTGCTTATTACCGCGTTCCTTCTTCTGCTTTCACTTCCAGTCCTTGCTGGTGCAATCACAATGCTGCTGACAGACCGAAACTTTAACACTTCGTTCTTTGACCCAGCAGGTGGCGGTGATCCAATTCTTTTCCAACACCTTTTC
1128	SK_Eg_0_Jul_A_r2	3	ACTTAGCAGCATCACAGCACACTCAGGTGGAGCGGTTGACCTTGCCATCTTTAGCCTGCACGTTTCTGGTGCAAGCAGTATTTTAGGCGCGATCAACTTTATCACAACTATCTTTAACATGCGCGGACCTGGTATGACACTTCACCGCCTGCCGCTGTTTGTTTGGTCTGTGCTTATTACCGCGTTCCTTCTTCTGCTTTCACTTCCAGTCCTTGCTGGTGCAATCACAATGCTGCTGACAGACCGAAACTTTAACACTTCGTTCTTTGACCCAGCAGGTGGCGGTGATCCAATTCTTTTCCAACACCTTTTC
1129	CI_Ac_1_Jul_A_r1	20	GCTTAGTAACTCTGTGTTCCACTCGGGCATGGCTGTTGATATGGCAATTTTCAGCTTACATTTAGCAGGGGCTTCTTCAATTTTGGGTGCGATAAATATTATTGTTACAACATTCAACATGCGTGCAAAAGGTATGACTTTGCACAAAATGCCTTTGTTTGTTTGGGCAATTTTGTTGACTGCATTTTTGTTAGTTTTGGCACTACCTGTTCTTGCTGGCGCAATAACAATGTTGTTGACGGATAGAAATTTTGGCACATCGTTCTTCGATCCTGCGGGCGGTGGTGACCCTGTTTTCTATCAGCATTTATTC
1130	CI_Ac_1_Jul_C_r1	19	GCTTAGTAACTCTGTGTTCCACTCGGGCATGGCTGTTGATATGGCAATTTTCAGCTTACATTTAGCAGGGGCTTCTTCAATTTTGGGTGCGATAAATATTATTGTTACAACATTCAACATGCGTGCAAAAGGTATGACTTTGCACAAAATGCCTTTGTTTGTTTGGGCAATTTTGTTGACTGCATTTTTGTTAGTTTTGGCACTACCTGTTCTTGCTGGCGCAATAACAATGTTGTTGACGGATAGAAATTTTGGCACATCGTTCTTCGATCCTGCGGGCGGTGGTGACCCTGTTTTCTATCAGCATTTATTC
1131	CI_Ac_15_Jul_C_r1	8	GCTTAGTAACTCTGTGTTCCACTCGGGCATGGCTGTTGATATGGCAATTTTCAGCTTACATTTAGCAGGGGCTTCTTCAATTTTGGGTGCGATAAATATTATTGTTACAACATTCAACATGCGTGCAAAAGGTATGACTTTGCACAAAATGCCTTTGTTTGTTTGGGCAATTTTGTTGACTGCATTTTTGTTAGTTTTGGCACTACCTGTTCTTGCTGGCGCAATAACAATGTTGTTGACGGATAGAAATTTTGGCACATCGTTCTTCGATCCTGCGGGCGGTGGTGACCCTGTTTTCTATCAGCATTTATTC
1132	CI_Ac_10_Jul_B_r1	8	GCTTAGTAACTCTGTGTTCCACTCGGGCATGGCTGTTGATATGGCAATTTTCAGCTTACATTTAGCAGGGGCTTCTTCAATTTTGGGTGCGATAAATATTATTGTTACAACATTCAACATGCGTGCAAAAGGTATGACTTTGCACAAAATGCCTTTGTTTGTTTGGGCAATTTTGTTGACTGCATTTTTGTTAGTTTTGGCACTACCTGTTCTTGCTGGCGCAATAACAATGTTGTTGACGGATAGAAATTTTGGCACATCGTTCTTCGATCCTGCGGGCGGTGGTGACCCTGTTTTCTATCAGCATTTATTC
1133	PG_Eg_0_May_A_r2	201	ACTTTCTGGGTCTTTAGGTCATGGGTCTGCTTCGGTTGATCTTGTGATTTTCTCCCTTCATTTAGCGGGTATGTCTTCTATTCTTGGGGCAATTAATTTTATTACTACTATCTTAAATATGCGAGCACCAGGCATTATCTTTGAACGATTAAGTCTCTTTGTTTGATCTATTCTAGTGACAGCTTTCTTACTTCTTCTATCTCTACCTGTCTTGGCAGGTGCTATTACTATACTGTTAACAGATCGAAATTTTAATACTAGCTTCTTCGATCCTGCAGGTGGAGGTGACCCTATTCTTTATCAGCATCTATTC
1134	PG_Eg_0_May_B_r2	157	ACTTTCTGGGTCTTTAGGTCATGGGTCTGCTTCGGTTGATCTTGTGATTTTCTCCCTTCATTTAGCGGGTATGTCTTCTATTCTTGGGGCAATTAATTTTATTACTACTATCTTAAATATGCGAGCACCAGGCATTATCTTTGAACGATTAAGTCTCTTTGTTTGATCTATTCTAGTGACAGCTTTCTTACTTCTTCTATCTCTACCTGTCTTGGCAGGTGCTATTACTATACTGTTAACAGATCGAAATTTTAATACTAGCTTCTTCGATCCTGCAGGTGGAGGTGACCCTATTCTTTATCAGCATCTATTC
1135	WB_Ba_50_Aug_B_r5	241	ATTAAGTGCTTTACCACAAGCAATTCCAGGATCTGGTGCAGGTATGACTCTTTGGTTGGTGTCAATGGCTATATTTATAGCATCTTCTTTAATTGGATCTTTAAATTATATTGTTACGGTATTTAATTTAAGAACAAAAGGAATGAAAATGACAAGATTGCCTCTTACAATGTGGGCTTTTTTCATTACTGCTATTATAGGCGTAGTTTCTTTCCCAGTGCTATTATCAGCTGCATTATTACTAATATTTGATAGAAGTTTTGGTACATCATTCTACTTATCTGATATATTTATTTCTGGAGAAGTATTGCATTATCAAGGTGGTTCACCTGTATTATTCGAACACTTATTC
1136	SK_Al_10_Aug_C_r4	3	ATTAAGTGCTTTACCACAAGCAATTCCAGGATCTGGTGCAGGTATGACTCTTTGGTTGGTGTCAATGGCTATATTTATAGCATCTTCTTTAATTGGATCTTTAAATTATATTGTTACGGTATTTAATTTAAGAACAAAAGGAATGAAAATGACAAGATTGCCTCTTACAATGTGGGCTTTTTTCATTACTGCTATTATAGGCGTAGTTTCTTTCCCAGTGCTATTATCAGCTGCATTATTACTAATATTTGATAGAAGTTTTGGTACATCATTCTACTTATCTGATATATTTATTTCTGGAGAAGTATTGCATTATCAAGGTGGTTCACCTGTATTATTCGAACACTTATTC
1137	WB_Al_3_Aug_A_r5	138	ATTAAGTGCTTTACCACAAGCAATTCCAGGATCTGGTGCAGGTATGACTCTTTGGTTGGTGTCAATGGCTATATTTATAGCATCTTCTTTAATTGGATCTTTAAATTATATTGTTACGGTATTTAATTTAAGAACAAAAGGAATGAAAATGACAAGATTGCCTCTTACAATGTGGGCTTTTTTCATTACTGCTATTATAGGCGTAGTTTCTTTCCCAGTGCTATTATCAGCTGCATTATTACTAATATTTGATAGAAGTTTTGGTACATCATTCTACTTATCTGATATATTTATTTCTGGAGAAGTATTGCATTATCAAGGTGGTTCACCTGTATTATTCGAACACTTATTC
1138	WB_Al_6_Aug_A_r5	174	ATTAAGTGCTTTACCACAAGCAATTCCAGGATCTGGTGCAGGTATGACTCTTTGGTTGGTGTCAATGGCTATATTTATAGCATCTTCTTTAATTGGATCTTTAAATTATATTGTTACGGTATTTAATTTAAGAACAAAAGGAATGAAAATGACAAGATTGCCTCTTACAATGTGGGCTTTTTTCATTACTGCTATTATAGGCGTAGTTTCTTTCCCAGTGCTATTATCAGCTGCATTATTACTAATATTTGATAGAAGTTTTGGTACATCATTCTACTTATCTGATATATTTATTTCTGGAGAAGTATTGCATTATCAAGGTGGTTCACCTGTATTATTCGAACACTTATTC
1139	WB_Ba_50_Aug_A_r5	149	ATTAAGTGCTTTACCACAAGCAATTCCAGGATCTGGTGCAGGTATGACTCTTTGGTTGGTGTCAATGGCTATATTTATAGCATCTTCTTTAATTGGATCTTTAAATTATATTGTTACGGTATTTAATTTAAGAACAAAAGGAATGAAAATGACAAGATTGCCTCTTACAATGTGGGCTTTTTTCATTACTGCTATTATAGGCGTAGTTTCTTTCCCAGTGCTATTATCAGCTGCATTATTACTAATATTTGATAGAAGTTTTGGTACATCATTCTACTTATCTGATATATTTATTTCTGGAGAAGTATTGCATTATCAAGGTGGTTCACCTGTATTATTCGAACACTTATTC
1140	WB_Al_15_Aug_B_r5	795	ATTAAGTGCTTTACCACAAGCAATTCCAGGATCTGGTGCAGGTATGACTCTTTGGTTGGTGTCAATGGCTATATTTATAGCATCTTCTTTAATTGGATCTTTAAATTATATTGTTACGGTATTTAATTTAAGAACAAAAGGAATGAAAATGACAAGATTGCCTCTTACAATGTGGGCTTTTTTCATTACTGCTATTATAGGCGTAGTTTCTTTCCCAGTGCTATTATCAGCTGCATTATTACTAATATTTGATAGAAGTTTTGGTACATCATTCTACTTATCTGATATATTTATTTCTGGAGAAGTATTGCATTATCAAGGTGGTTCACCTGTATTATTCGAACACTTATTC
1141	WB_Al_15_Aug_A_r5	228	ATTAAGTGCTTTACCACAAGCAATTCCAGGATCTGGTGCAGGTATGACTCTTTGGTTGGTGTCAATGGCTATATTTATAGCATCTTCTTTAATTGGATCTTTAAATTATATTGTTACGGTATTTAATTTAAGAACAAAAGGAATGAAAATGACAAGATTGCCTCTTACAATGTGGGCTTTTTTCATTACTGCTATTATAGGCGTAGTTTCTTTCCCAGTGCTATTATCAGCTGCATTATTACTAATATTTGATAGAAGTTTTGGTACATCATTCTACTTATCTGATATATTTATTTCTGGAGAAGTATTGCATTATCAAGGTGGTTCACCTGTATTATTCGAACACTTATTC
1142	WB_Al_1_Aug_B_r5	682	ATTAAGTGCTTTACCACAAGCAATTCCAGGATCTGGTGCAGGTATGACTCTTTGGTTGGTGTCAATGGCTATATTTATAGCATCTTCTTTAATTGGATCTTTAAATTATATTGTTACGGTATTTAATTTAAGAACAAAAGGAATGAAAATGACAAGATTGCCTCTTACAATGTGGGCTTTTTTCATTACTGCTATTATAGGCGTAGTTTCTTTCCCAGTGCTATTATCAGCTGCATTATTACTAATATTTGATAGAAGTTTTGGTACATCATTCTACTTATCTGATATATTTATTTCTGGAGAAGTATTGCATTATCAAGGTGGTTCACCTGTATTATTCGAACACTTATTC
1143	WB_Al_15_Aug_C_r5	75	ATTAAGTGCTTTACCACAAGCAATTCCAGGATCTGGTGCAGGTATGACTCTTTGGTTGGTGTCAATGGCTATATTTATAGCATCTTCTTTAATTGGATCTTTAAATTATATTGTTACGGTATTTAATTTAAGAACAAAAGGAATGAAAATGACAAGATTGCCTCTTACAATGTGGGCTTTTTTCATTACTGCTATTATAGGCGTAGTTTCTTTCCCAGTGCTATTATCAGCTGCATTATTACTAATATTTGATAGAAGTTTTGGTACATCATTCTACTTATCTGATATATTTATTTCTGGAGAAGTATTGCATTATCAAGGTGGTTCACCTGTATTATTCGAACACTTATTC
1144	WB_Al_6_Aug_B_r5	245	ATTAAGTGCTTTACCACAAGCAATTCCAGGATCTGGTGCAGGTATGACTCTTTGGTTGGTGTCAATGGCTATATTTATAGCATCTTCTTTAATTGGATCTTTAAATTATATTGTTACGGTATTTAATTTAAGAACAAAAGGAATGAAAATGACAAGATTGCCTCTTACAATGTGGGCTTTTTTCATTACTGCTATTATAGGCGTAGTTTCTTTCCCAGTGCTATTATCAGCTGCATTATTACTAATATTTGATAGAAGTTTTGGTACATCATTCTACTTATCTGATATATTTATTTCTGGAGAAGTATTGCATTATCAAGGTGGTTCACCTGTATTATTCGAACACTTATTC
1145	WB_Al_10_Aug_A_r5	225	ATTAAGTGCTTTACCACAAGCAATTCCAGGATCTGGTGCAGGTATGACTCTTTGGTTGGTGTCAATGGCTATATTTATAGCATCTTCTTTAATTGGATCTTTAAATTATATTGTTACGGTATTTAATTTAAGAACAAAAGGAATGAAAATGACAAGATTGCCTCTTACAATGTGGGCTTTTTTCATTACTGCTATTATAGGCGTAGTTTCTTTCCCAGTGCTATTATCAGCTGCATTATTACTAATATTTGATAGAAGTTTTGGTACATCATTCTACTTATCTGATATATTTATTTCTGGAGAAGTATTGCATTATCAAGGTGGTTCACCTGTATTATTCGAACACTTATTC
1146	WB_Al_1_Aug_C_r5	35	ATTAAGTGCTTTACCACAAGCAATTCCAGGATCTGGTGCAGGTATGACTCTTTGGTTGGTGTCAATGGCTATATTTATAGCATCTTCTTTAATTGGATCTTTAAATTATATTGTTACGGTATTTAATTTAAGAACAAAAGGAATGAAAATGACAAGATTGCCTCTTACAATGTGGGCTTTTTTCATTACTGCTATTATAGGCGTAGTTTCTTTCCCAGTGCTATTATCAGCTGCATTATTACTAATATTTGATAGAAGTTTTGGTACATCATTCTACTTATCTGATATATTTATTTCTGGAGAAGTATTGCATTATCAAGGTGGTTCACCTGTATTATTCGAACACTTATTC
1147	WB_Al_3_Aug_C_r5	1051	ATTAAGTGCTTTACCACAAGCAATTCCAGGATCTGGTGCAGGTATGACTCTTTGGTTGGTGTCAATGGCTATATTTATAGCATCTTCTTTAATTGGATCTTTAAATTATATTGTTACGGTATTTAATTTAAGAACAAAAGGAATGAAAATGACAAGATTGCCTCTTACAATGTGGGCTTTTTTCATTACTGCTATTATAGGCGTAGTTTCTTTCCCAGTGCTATTATCAGCTGCATTATTACTAATATTTGATAGAAGTTTTGGTACATCATTCTACTTATCTGATATATTTATTTCTGGAGAAGTATTGCATTATCAAGGTGGTTCACCTGTATTATTCGAACACTTATTC
1148	WB_Al_10_Aug_B_r5	366	ATTAAGTGCTTTACCACAAGCAATTCCAGGATCTGGTGCAGGTATGACTCTTTGGTTGGTGTCAATGGCTATATTTATAGCATCTTCTTTAATTGGATCTTTAAATTATATTGTTACGGTATTTAATTTAAGAACAAAAGGAATGAAAATGACAAGATTGCCTCTTACAATGTGGGCTTTTTTCATTACTGCTATTATAGGCGTAGTTTCTTTCCCAGTGCTATTATCAGCTGCATTATTACTAATATTTGATAGAAGTTTTGGTACATCATTCTACTTATCTGATATATTTATTTCTGGAGAAGTATTGCATTATCAAGGTGGTTCACCTGTATTATTCGAACACTTATTC
[truncated: 44,753 more rows]
